# Supplementary material for: Synthesis, structural analysis and reactivity of alkynyl sulfide anions
Source: Inorg Chem Front. 2026 Jul 10. Online ahead of print. doi: 10.1039/d6qi01030j (PMC13383285; doi:10.1039/d6qi01030j)
Supplement: QI-OLF-D6QI01030J-s002 [file QI-OLF-D6QI01030J-s002.xyz]

27
2PO [P(O)Ph2CCS]− E = –6.501375 Hatree, H = –6.294331 Hatree, G = –6.354894 Hatree, Nimag = 0
P      -0.14961359       0.63389119       0.91753302
O      -0.15613823       0.47498173       2.41678701
C      -0.44435151       2.12053112       0.16546324
C      -0.62737716       3.19953691      -0.44392422
C      -1.35654038      -0.56077976       0.17942829
C      -1.94301568      -0.35381977      -1.07591190
H      -1.69946437       0.55617625      -1.62673304
C      -2.84874895      -1.28170211      -1.59578251
H      -3.30388853      -1.10783275      -2.57258912
C      -3.18199749      -2.42472053      -0.86243186
H      -3.89275983      -3.14754306      -1.26712320
C      -2.61125981      -2.63081216       0.39703025
H      -2.87990762      -3.51401150       0.98013469
C      -1.70429331      -1.70276123       0.91477843
H      -1.26913412      -1.83530368       1.90626919
C       1.47461284       0.03982886       0.25532408
C       1.97785411       0.46045414      -0.98272469
H       1.40477231       1.18263477      -1.56642010
C       3.20897184      -0.01177070      -1.44371462
H       3.59415758       0.32690139      -2.40727922
C       3.95363148      -0.90564541      -0.66777310
H       4.91784394      -1.27068887      -1.02620311
C       3.46422646      -1.31872570       0.57484695
H       4.04907866      -2.00441551       1.19129812
C       2.23151981      -0.84730684       1.03353835
H       1.84604677      -1.13932870       2.01135759
S      -0.86665667       4.59215944      -1.24560315

27
1PO [P(O)Ph2CCO]− E = –6.613076 Hatree, H = –6.404444 Hatree, G = –6.463634 Hatree, Nimag = 0
P      -0.18024679       0.70566413       0.77080851
O      -0.20395831       0.60603461       2.27930372
C      -0.46932065       2.11983187      -0.09600725
C      -0.51267672       3.38502661      -0.17841740
C      -1.35986086      -0.55405975       0.08769585
C      -2.00570638      -0.38081374      -1.14312243
H      -1.80954765       0.53682529      -1.70163656
C      -2.89803580      -1.34423877      -1.62127361
H      -3.39860734      -1.19490186      -2.58033388
C      -3.15848802      -2.49435951      -0.86960621
H      -3.85757285      -3.24635212      -1.24067150
C      -2.52722916      -2.67019972       0.36585750
H      -2.73780626      -3.55930874       0.96412186
C      -1.63535275      -1.70498792       0.84025747
H      -1.15700666      -1.81610748       1.81450205
C       1.45415189       0.04262872       0.18268310
C       1.96328669       0.32457857      -1.09212960
H       1.38195378       0.96996522      -1.75323487
C       3.20139736      -0.18312901      -1.49287075
H       3.58841566       0.04696915      -2.48778284
C       3.95190233      -0.97571133      -0.61780087
H       4.92196958      -1.36861992      -0.92832160
C       3.45794184      -1.25136165       0.66056737
H       4.04596130      -1.85740928       1.35330837
C       2.21649365      -0.74538378       1.05644603
H       1.82450532      -0.93010461       2.05781743
O      -0.58076220       4.57855106      -0.33819090

44
5 [P(O)Ph2CCNCy]− E = –10.078054 Hatree, H = –9.707502 Hatree, G = –9.778728 Hatree, Nimag = 0
P      -1.37359296      -0.08427997       0.27564435
O      -1.36532613       0.16699677       1.76836903
N       2.23838807      -1.67156260      -0.41428041
C      -0.06917310      -0.65580446      -0.65826019
C       1.10955712      -1.11975801      -0.48478875
C      -1.90829720       1.48563700      -0.55866798
C      -1.62909596       1.75830324      -1.90475175
H      -1.06095057       1.01938387      -2.47292321
C      -2.04368226       2.95821617      -2.48858447
H      -1.81525065       3.16108530      -3.53707089
C      -2.74372543       3.90302124      -1.73137059
H      -3.06666298       4.84132682      -2.18654101
H      -3.75331557      -0.77086907       1.75022687
H       6.00457422       2.20312455      -0.37827584
C      -3.01855286       3.64326260      -0.38522479
H      -3.55315509       4.38289704       0.21470803
C      -2.60149309       2.44292181       0.19612403
H      -2.78316736       2.23426123       1.25152169
C      -2.78466535      -1.22717836      -0.10915910
C      -2.83790151      -1.99379127      -1.28139289
H      -2.00766576      -1.91994397      -1.98592886
C      -3.91428673      -2.85155409      -1.52147157
H      -3.94123579      -3.44803830      -2.43578990
C      -4.95233041      -2.95476474      -0.58977305
H      -5.79273923      -3.62611630      -0.77639105
C      -4.90177894      -2.20175420       0.58722370
H      -5.70226336      -2.28866596       1.32509022
C      -3.82343873      -1.34562273       0.82549796
C       3.46983547      -0.88304351      -0.39818802
C       4.88333577       0.81768236       0.87971693
C       3.57987725       0.00690794       0.85577634
C       3.64474703      -0.03014068      -1.67027830
C       4.94741186       0.78232688      -1.65087807
C       5.04601207       1.65934122      -0.39425261
H       4.30557361      -1.60735276      -0.36613346
H       5.74269436       0.12824157       0.96498710
H       4.91436557       1.46428131       1.77127765
H       2.71208649       0.68644987       0.86896621
H       3.49404394      -0.62594640       1.75124307
H       2.77841881       0.64752149      -1.74684412
H       3.60818158      -0.68955240      -2.55062799
H       5.02467170       1.40395139      -2.55773029
H       5.80968202       0.09163763      -1.67308995
H       4.24913313       2.42166946      -0.42477703

27
6 [P(O)Ph2CNN]− E = –6.597737 Hatree, H = –6.388355 Hatree, G = –6.449583 Hatree, Nimag = 0
P      -0.06024337       0.82297137       0.68112315
O      -0.14165078       0.86052390       2.19161133
C      -0.23420161       2.19256504      -0.33575480
C      -1.24548856      -0.48933144       0.09927423
C      -1.46319223      -0.75714653      -1.26062832
H      -0.90835048      -0.18690099      -2.00760974
C      -2.38991132      -1.72285540      -1.65733511
H      -2.54839579      -1.92201557      -2.71923735
C      -3.12409753      -2.42842744      -0.69699093
H      -3.85375575      -3.17887429      -1.00694903
C      -2.92275239      -2.16050193       0.65969495
H      -3.49833161      -2.70218885       1.41359710
C      -1.98652074      -1.19984186       1.05418501
H      -1.81392320      -0.97016413       2.10685492
C       1.57233213       0.13114470       0.16722084
C       2.26577764       0.58716330      -0.96130368
H       1.81106509       1.38903412      -1.54688305
C       3.50812840       0.04318757      -1.29964158
H       4.04128549       0.41029103      -2.17918946
C       4.07137892      -0.96670870      -0.51333868
H       5.04101332      -1.39297668      -0.77798721
C       3.38922280      -1.42204963       0.61955359
H       3.82887363      -2.20224948       1.24437074
C       2.15013824      -0.87357414       0.95811898
H       1.62316283      -1.20327323       1.85476105
N      -1.22163450       2.98819798      -0.36354182
N      -2.06476765       3.78658627      -0.48074511

13
2POS [P(O)Me2CCS]− E = –2.737185 Hatree, H = –2.639583 Hatree, G = –2.685323 Hatree, Nimag = 0
P      -0.04202518       0.07622884       0.69641902
O      -0.10691647       0.10503747       2.20364771
C      -0.24817362       1.51464977      -0.18832953
C      -0.38758132       2.54456788      -0.88387144
C      -1.27580251      -1.11709189       0.02275269
C       1.56166753      -0.64061257       0.13550680
S      -0.56923899       3.88556843      -1.79600420
H      -1.19615366      -1.20150362      -1.06877155
H      -2.27518226      -0.74415004       0.27876909
H      -1.13191148      -2.10132636       0.49088101
H       2.36173945       0.03483091       0.46269832
H       1.59824047      -0.73239589      -0.95771634
H       1.71133805      -1.62380294       0.60401841

13
1POS [P(O)Me2CCO]− E = –2.845744 Hatree, H = –2.747441 Hatree, G = –2.789300 Hatree, Nimag = 0
P      -0.22179688       0.71778697       0.79409540
O      -0.22699688       0.77269007       2.30722091
C      -0.66893741       2.04731832      -0.15234560
C      -0.85097375       3.28527902      -0.34626015
C      -1.27814712      -0.69002415       0.22801830
C       1.45162429       0.18319453       0.20848762
O      -1.05011511       4.45110468      -0.61061175
H      -1.22862195      -0.81308792      -0.86197005
H      -2.31373064      -0.46272210       0.51168160
H      -0.96693570      -1.61796638       0.72911924
H       2.16588156       0.96970238       0.48384936
H       1.47010890       0.05312207      -0.88162373
H       1.74333441      -0.75271013       0.70707824

17
5S [P(O)Me2CNMe]− E = –3.587587 Hatree, H = –3.449985 Hatree, G = –3.497275 Hatree, Nimag = 0
P       1.75836753       0.01685829       1.30034555
O       2.82548442      -0.30216980       2.32320331
N      -2.14792643      -0.72371009       1.91105993
C       0.16034402       0.32565672       1.82984453
C      -0.98965579      -0.22427285       1.80870203
C       1.75195742      -1.30121632      -0.00575969
C      -3.15330532      -0.41863855       0.90926150
C       2.24314256       1.50730831       0.32699900
H       2.76522099      -1.43937273      -0.41075209
H       1.05301585      -1.05659501      -0.81684895
H       1.42914930      -2.23685041       0.46831726
H      -3.32654721       0.67144420       0.79163340
H      -4.11253177      -0.87543907       1.19855864
H      -2.89585783      -0.81045613      -0.09695698
H       3.24696925       1.36525945      -0.09827983
H       2.26272960       2.36024267       1.01692548
H       1.52008028       1.71521037      -0.47315391

13
6S [P(O)Me2CNN]− E = –2.828999 Hatree, H = –2.729992 Hatree, G = –2.773766 Hatree, Nimag = 0
P      -0.16780822       0.76830013       1.02031045
O       0.01014150       0.52069677       2.49730257
C      -0.72452264       2.33061429       0.54081226
C      -1.30595831      -0.50100954       0.29563386
N      -1.08093508       3.07140826      -1.75425725
C       1.41101164       0.41219393       0.11882979
N      -0.89324717       2.66500604      -0.66786659
H      -1.44896764      -0.33820872      -0.78192768
H      -2.27482347      -0.40200296       0.80139150
H      -0.91388139      -1.51325324       0.47194131
H       2.17749806       1.09018784       0.51523117
H       1.30209235       0.59075468      -0.96023319
H       1.72809264      -0.62585502       0.29563691

20
2Ts [tolSO2CCS]− E = –4.620650 Hatree, H = –4.473826 Hatree, G = –4.528364 Hatree, Nimag = 0
S       2.82326206       3.14397206      -1.33008601
C       2.50331183       1.67475263      -0.72860531
C       2.30517421       0.52929001      -0.26067453
S       1.54705733      -0.82196573       0.30396904
O       1.81672229      -1.03251520       1.73337659
O       1.75328730      -1.96885245      -0.59177009
C      -0.21295232      -0.41789109       0.18923841
C      -0.92218099      -0.70551596      -0.98002694
C      -0.86135647       0.19903948       1.26244621
H      -0.40762801      -1.20451176      -1.80053248
C      -2.27206626      -0.36757897      -1.07280537
C      -2.21165948       0.53223170       1.15764076
H      -0.29997939       0.39900838       2.17452213
H      -2.82162541      -0.60017470      -1.98821861
C      -2.93935071       0.26102588      -0.01074193
H      -2.71355384       1.00989004       2.00265713
C      -4.38987321       0.65971152      -0.13257078
H      -4.88968620       0.66060816       0.84578835
H      -4.48997740       1.67399378      -0.55102027
H      -4.93943738      -0.02157925      -0.79663201

28
2PO–HS P(O)Ph2C≡C–SH E = –6.530039 Hatree, H = –6.313252 Hatree, G = –6.375191 Hatree, Nimag = 0
P      -0.08182444       0.46648452       0.91540152
O      -0.12166429       0.39880408       2.40762497
C      -0.30710713       2.06992371       0.21380936
C      -0.45608364       3.23766752      -0.12046991
C      -1.36635620      -0.55065977       0.11518266
C      -1.92186936      -0.24904525      -1.13568141
H      -1.61662094       0.65579388      -1.66220149
C      -2.88389042      -1.09200687      -1.69515134
H      -3.31726933      -0.85090807      -2.66610009
C      -3.29746792      -2.23534174      -1.00748900
H      -4.05138658      -2.89069379      -1.44433020
C      -2.75414320      -2.53274180       0.24502823
H      -3.08533019      -3.41789084       0.78851656
C      -1.79208771      -1.69393563       0.80800568
H      -1.37644885      -1.90479411       1.79342998
C       1.53163552      -0.05657901       0.23772236
C       1.79472308      -0.15057492      -1.13618177
H       1.02158034       0.09963118      -1.86328989
C       3.04943292      -0.56905488      -1.57810528
H       3.25169688      -0.64280893      -2.64685228
C       4.04508264      -0.89496633      -0.65194105
H       5.02503953      -1.22248916      -1.00012773
C       3.78498534      -0.80264149       0.71664990
H       4.56056211      -1.05688075       1.43951379
C       2.53010964      -0.38414900       1.16440222
H       2.30534577      -0.30630195       2.22820625
S      -0.51590488       4.83628215      -0.63041066
H      -1.82493060       5.05120600      -0.33400671

28
2PO–HC P(O)Ph2CH=C=S E = –6.561337 Hatree, H = –6.342832 Hatree, G = –6.402768 Hatree, Nimag = 0
P       0.08453958       0.44883432       0.95131133
O       0.11992448       0.31472532       2.44100711
C      -0.17963531       2.15407116       0.36998221
C      -1.26729316       2.56674003      -0.23686686
C      -1.24242375      -0.54379392       0.18848305
C      -1.31518501      -0.81370722      -1.18571504
H      -0.55264433      -0.43023510      -1.86392040
C      -2.36066361      -1.58723689      -1.69035761
H      -2.41312951      -1.79665318      -2.75889734
C      -3.33487309      -2.09663573      -0.82725963
H      -4.14947407      -2.70295666      -1.22420891
C      -3.26172820      -1.83515238       0.54236850
H      -4.01777526      -2.23663896       1.21744778
C      -2.21714492      -1.06221323       1.05268254
H      -2.13661386      -0.85786643       2.12032528
C       1.66002561      -0.03852026       0.16811976
C       2.09150082       0.45988336      -1.06936431
H       1.48993705       1.19974946      -1.59878331
C       3.30165130       0.02724505      -1.61520502
H       3.63489076       0.42119390      -2.57558400
C       4.08693867      -0.90059468      -0.92714582
H       5.03329522      -1.23486793      -1.35293617
C       3.66556797      -1.39158802       0.31122165
H       4.28334154      -2.10679875       0.85471283
C       2.45722724      -0.96251262       0.86087446
H       2.12715537      -1.32285485       1.83510430
S      -2.57130994       3.01983659      -0.96441718
H       0.59377164       2.86823759       0.66404056

21
2TS–HS tolSO2C≡C–SH E = –4.645908 Hatree, H = –4.488512 Hatree, G = –4.546893 Hatree, Nimag = 0
S       0.43283414      -0.23409080      -0.24185724
O       0.62444363       0.31817139       1.08939763
C      -0.06740735       1.06128383      -1.24926548
C      -0.37959033       2.01773011      -1.94216886
H      -0.34938330      -2.43947716      -1.92503562
H      -2.33847302      -3.93539920      -1.87648318
S      -0.75891347       3.24336601      -3.01990594
O       1.50578434      -0.92388262      -0.93904302
C      -0.99517293      -1.30328095      -0.20944843
C      -1.95820478      -1.13518632       0.78886452
C      -3.06489348      -1.98063916       0.81149314
C      -3.22797160      -2.99160330      -0.14861036
C      -2.23881799      -3.14335094      -1.13282794
C      -1.12463596      -2.30819725      -1.17165199
H      -1.82408084      -0.36321287       1.54508933
H      -3.81341329      -1.85939276       1.59592498
C      -4.44385080      -3.88071119      -0.13291394
H      -4.82264165      -4.02482745       0.88664734
H      -4.22700507      -4.86537790      -0.56526215
H      -5.25794386      -3.43478000      -0.72460282
H      -1.21914300       4.13137994      -2.09882412

21
2TS–HC tolSO2CH=C=S E = –4.683235 Hatree, H = –4.524105 Hatree, G = –4.581117 Hatree, Nimag = 0
S       0.35414945      -0.15415527      -0.57377522
O       0.38763122       0.70544662       0.59861746
C      -0.09531361       0.85096127      -1.99260634
C      -0.56810118       2.06582005      -1.82887231
H      -0.15864589      -2.76585482      -1.69570234
H      -2.09610315      -4.31278973      -1.47822168
S      -1.11563984       3.49951465      -1.57961673
H       0.07159225       0.38815890      -2.96356528
C      -1.03342676      -1.27335602      -0.40831395
C      -2.11126421      -0.91695916       0.40709522
C      -3.18683553      -1.79262508       0.52910825
C      -3.20813317      -3.02007607      -0.15289921
C      -2.10785943      -3.35501068      -0.95595489
C      -1.02105404      -2.49231026      -1.08959608
H      -2.09000475       0.02557376       0.95193577
H      -4.02409809      -1.52212144       1.17432004
C      -4.39109732      -3.94504983      -0.03406421
H      -4.80946213      -3.93159534       0.98054110
H      -4.12020623      -4.97811634      -0.28353065
H      -5.19455203      -3.63871718      -0.72114215
O       1.50963431      -0.93566218      -0.99080084

3
CS2 (Figure 4) E = –0.593073 Hatree, H = –0.582226 Hatree, G = –0.5609261 Hatree, Nimag = 0
S      -0.00000000       0.00000000      -1.56222982
S       0.00000000      -0.00000000       1.56222982
C      -0.00000000      -0.00000000       0.00000000

3
OCS (Figure 4) E = –0.718942 Hatree, H = –0.706194 Hatree, G = –0.732526 Hatree, Nimag = 0
S      -0.00000000       0.00000000      -1.43453301
C       0.00000000      -0.00000000       0.13268917
O      -0.00000000       0.00000000       1.30184385

30
TS1PO (Figure 4) E = –7.190272 Hatree, H = –6.970493 Hatree, G = –7.039723 Hatree, Nimag = 1 (200cm-1)
C      -1.48683544       0.69566882       0.12960144
C       0.70710349      -0.00872958       0.10222276
S       0.84654902      -1.00222063       1.35311937
C      -2.12763340      -0.37924341      -0.17897804
S       1.38564419       0.71470024      -1.16045287
O      -2.60847319      -1.43452039      -0.45555941
P      -2.10305281       2.28461382       0.42475674
O      -3.34517645       2.45477202       1.26309400
H      -0.67439774       2.20755489      -2.19900527
H      -0.97143644       5.01471531      -0.02140405
C      -0.71290803       3.23202080       1.17137449
C      -0.00487779       2.66130824       2.24065759
C       0.96549848       3.39557331       2.92272217
C       1.24201032       4.71449767       2.55015228
C       0.54083517       5.29263620       1.48963014
C      -0.43092157       4.55624929       0.80727351
H      -0.21014186       1.62877017       2.52405294
H       1.51405322       2.93310217       3.74488419
H       2.00447141       5.28695207       3.08115166
H       0.75321892       6.32009680       1.18838139
C      -2.37454123       3.09773965      -1.21313017
C      -3.49176862       3.93090626      -1.36385280
C      -3.75812180       4.54238106      -2.59249834
C      -2.90656483       4.32820102      -3.67952239
C      -1.79297103       3.49365499      -3.53552043
C      -1.53110514       2.87677636      -2.31041143
H      -4.14945823       4.07128414      -0.50487470
H      -4.63454481       5.18394847      -2.70301033
H      -3.11399150       4.80316159      -4.64019532
H      -1.13134347       3.31508666      -4.38505761

30
3PO (Figure 4) E = –7.233039 Hatree, H = –7.011729 Hatree, G = –7.077354 Hatree, Nimag = 0
C      -0.96547879       1.59106396      -0.08599207
C      -2.28963748       2.11837602      -0.09028132
S      -1.84968615       3.87960792      -0.14064102
C      -0.20930551       2.81961038      -0.12443278
S      -3.83606039       1.50636020      -0.06232237
O       0.92635757       3.21320414      -0.14341791
P      -0.22376730      -0.04152815      -0.04648744
O       1.27886794      -0.02022418      -0.06050543
H       1.18641381      -1.55441000      -1.94647104
H       1.22028611      -1.44680824       1.91057316
C      -0.84077368      -1.03474392      -1.47451077
C      -2.18956902      -1.16828275      -1.83489103
C      -2.54417092      -1.94881464      -2.93747304
C      -1.56203223      -2.60150760      -3.68816637
C      -0.21675924      -2.46499788      -3.33610498
C       0.14259200      -1.68473354      -2.23487761
H      -2.95984739      -0.63715651      -1.26935124
H       0.62542348      -2.73918130       3.97647218
H      -3.59559020      -2.04171892      -3.21484950
H      -1.84458630      -3.20992264      -4.54922296
H       0.55627414      -2.96469719      -3.92286582
C      -0.81477726      -0.95085568       1.44694142
C      -2.15678380      -1.06030459       1.83938880
C      -2.49166615      -1.77478555       2.99178002
C      -1.49643323      -2.38523177       3.76057254
C      -0.15781776      -2.27247413       3.37623448
C       0.18184379      -1.55807477       2.22519566
H      -2.93687973      -0.56116048       1.25837895
H      -3.53780949      -1.84906607       3.29363268
H      -1.76356717      -2.94203944       4.66059494

30
TS2PO (Figure 4) E = –7.209975 Hatree, H = –6.989182 Hatree, G = –7.058030 Hatree, Nimag = 1(56cm-1)
C      -1.11987542       1.55799534       0.10334645
C      -1.56029341       2.05130796       1.23796927
S      -2.70746346       3.30291534      -1.35965592
C      -1.28619591       2.34831191      -1.24885983
S      -2.05279450       2.62024124       2.61767987
O      -0.39585556       2.17252327      -2.08015604
P      -0.13774441       0.04146382       0.09173234
O       1.35723437       0.12085676       0.19680640
H       1.27105289      -1.74857799      -1.60747190
H       1.17762030      -1.35607310       2.17635112
C      -0.67544787      -0.85935404      -1.41216283
C      -1.96879176      -0.76582416      -1.94347478
C      -2.32422324      -1.53185870      -3.05470105
C      -1.39461039      -2.39426857      -3.64203756
C      -0.10040807      -2.47962553      -3.12219455
C       0.25944584      -1.71299234      -2.01250235
H      -2.68632118      -0.06349026      -1.51678249
H       0.42031318      -2.79526933       4.08704074
H      -3.32708956      -1.43976365      -3.47361037
H      -1.67469555      -2.98788832      -4.51376829
H       0.63450707      -3.13794404      -3.58848034
C      -0.81170308      -0.96985396       1.47715132
C      -2.18017204      -1.19504194       1.68495292
C      -2.60880684      -1.99490664       2.74477604
C      -1.67574281      -2.57550918       3.60957220
C      -0.31175875      -2.35008442       3.41106441
C       0.11853137      -1.55122351       2.34882010
H      -2.91416322      -0.73311600       1.02435759
H      -3.67582078      -2.15971581       2.90133267
H      -2.01366754      -3.19773143       4.43980501

30
INT2PO (Figure 4) E = –7.211976 Hatree, H = –6.989943 Hatree, G = –7.060920 Hatree, Nimag = 0
C      -0.94309758       0.88954660       0.43802992
C       0.02020089       0.46658621       1.20483370
S      -0.52034589       0.17198700      -2.22931576
C      -1.43936060      -0.03306747      -0.80937092
S       1.20012085      -0.10319834       2.08485283
O      -2.41818691      -0.72146754      -0.56025120
P      -1.78064647       2.42836470       0.85330348
O      -2.16920550       2.63365884       2.28946708
H      -2.22738362       2.56224597      -2.14804761
H      -1.40719395       5.10794147       1.77820660
C      -0.64652467       3.75774410       0.28449237
C       0.27012324       3.57544734      -0.76025136
C       1.10183562       4.63003693      -1.14562636
C       1.03115130       5.86203796      -0.48986912
C       0.12603998       6.04085965       0.56051391
C      -0.71064022       4.99235947       0.94713562
H       0.33362156       2.60419504      -1.26334883
H       1.81573766       4.48258339      -1.95753253
H       1.68756571       6.68054013      -0.79064110
H       0.07695096       6.99715383       1.08421859
C      -3.25050581       2.55561789      -0.23875421
C      -4.49476646       2.61996712       0.40294195
C      -5.66539455       2.75963739      -0.34463978
C      -5.59941436       2.83638407      -1.73798947
C      -4.36037453       2.77293391      -2.38066082
C      -3.18704354       2.63693748      -1.63700709
H      -4.52040539       2.56091188       1.49128581
H      -6.63099752       2.80414179       0.16179203
H      -6.51393766       2.94115909      -2.32428191
H      -4.30477168       2.82058585      -3.46892274

30
TS3PO (Figure 4) E = –7.205427 Hatree, H = –6.985606 Hatree, G = –7.054391 Hatree, Nimag = 1(193cm-1)
C      -0.92858680       0.98350728       0.58383370
C       0.00142955       0.34984123       1.19144329
S      -0.56434654       0.03021696      -2.32938288
C      -1.56806748      -0.25488047      -1.07479871
S       1.16358313      -0.52852879       1.84777259
O      -2.50576868      -0.84080344      -0.64181318
P      -1.75247223       2.47908555       0.94390128
O      -2.18272423       2.76376862       2.35767849
H      -2.16627066       2.65170354      -2.05742354
H      -1.53094874       5.25416311       1.65633268
C      -0.64414981       3.81665433       0.32380989
C       0.33578396       3.59182196      -0.65196132
C       1.15276199       4.64136839      -1.08131951
C       1.00336930       5.91842425      -0.53407562
C       0.03462957       6.14453498       0.44866020
C      -0.78549151       5.09848523       0.87549226
H       0.46234677       2.58695331      -1.06041488
H       1.91589716       4.45720843      -1.83927108
H       1.64729123       6.73490786      -0.86564517
H      -0.07649017       7.13748495       0.88827688
C      -3.21935880       2.58993474      -0.16800147
C      -4.47796839       2.62408897       0.44696192
C      -5.63881325       2.73312637      -0.32191614
C      -5.55114844       2.81771148      -1.71367727
C      -4.29820207       2.79267884      -2.33240349
C      -3.13767177       2.68128213      -1.56425098
H      -4.52086566       2.56898866       1.53525925
H      -6.61452175       2.75210353       0.16689898
H      -6.45705112       2.90258659      -2.31634328
H      -4.22302366       2.85541311      -3.41905982

20
1TS [tolSO2CCO]−(Figure 4) E = –4.732917 Hatree, H = –4.584428 Hatree, G = –4.637141 Hatree, Nimag = 0
O       2.79505974       2.80344865      -0.53617744
C       2.52280842       1.63169803      -0.53800819
C       2.29332884       0.38546272      -0.67932741
S       1.55893231      -0.83295774       0.16526920
O       1.89163104      -0.85535895       1.60207604
O       1.67537853      -2.11119031      -0.55431879
C      -0.21142049      -0.42076253       0.10181852
C      -0.98643766      -0.81991724      -0.99110900
C      -0.80434436       0.30327859       1.13931639
H      -0.51801003      -1.40699557      -1.78070445
C      -2.33852063      -0.48202482      -1.04811156
C      -2.15805456       0.63659059       1.07284471
H      -0.19520537       0.58512080       1.99790995
H      -2.93723961      -0.80380713      -1.90432193
C      -2.94800204       0.25665895      -0.02203669
H      -2.61378770       1.19826996       1.89246108
C      -4.40311075       0.65017991      -0.10625519
H      -4.84302188       0.77633336       0.89268804
H      -4.52989128       1.60534322      -0.64116598
H      -4.99306953      -0.10409049      -0.64560029

23
TS1TS (FIgure 4)E = – 5.314264 Hatree, H = – 5.155650 Hatree, G = – 5.216468Hatree, Nimag = 1(219 cm-1)
H      -4.15537098       2.01241873      -0.49823693
H      -4.74922224       0.39916148      -0.92243585
S       1.88046924       2.33770478      -2.18825733
S       1.55331230      -1.16296531       0.38995839
O       1.72460881      -1.48347123       1.81497736
O       1.66091536      -2.25640517      -0.57909042
C      -0.14117074      -0.54488597       0.22710562
C      -0.79051249      -0.60686332      -1.00820474
C      -0.80242892      -0.01782061       1.33793517
H      -0.26944146      -1.03783851      -1.86209550
C      -2.09533281      -0.12959210      -1.12732833
C      -2.10901890       0.45355658       1.20666069
H      -0.28870959       0.00279246       2.29851130
H      -2.59736955      -0.18063024      -2.09619727
C      -2.77546464       0.41192799      -0.02653708
H      -2.62404924       0.85845782       2.08111868
C      -4.17406775       0.96009247      -0.17300814
H      -4.72202227       0.92165590       0.77822105
C       2.50543490       0.14679431      -0.08505412
C       3.22713727       0.92391681       0.64663615
C       2.51216603       0.86024206      -2.22760896
O       3.93222783       1.70863995       1.19819966
S       3.14028084      -0.35672763      -3.05662420

23
3Ts (Figure 4) E = –5.363749 Hatree, H = –5.201671 Hatree, G = –5.264903 Hatree, Nimag = 0
H      -4.28723515       1.84375898      -0.57518912
H      -4.86017741       0.17761198      -0.74558037
S       3.72164244       2.05261166      -1.46065305
S       1.55821129      -1.07021158       0.26041784
O       1.88110952      -1.14544398       1.68572938
O       1.65141381      -2.26466039      -0.57661689
C      -0.15963163      -0.51973572       0.15284996
C      -0.86818892      -0.68325763      -1.04164803
C      -0.76994735       0.06942583       1.26175260
H      -0.37209341      -1.13999503      -1.89774007
C      -2.19078121      -0.24852648      -1.11628379
C      -2.09602920       0.49458866       1.17219628
H      -0.20131777       0.17533378       2.18507448
H      -2.74306111      -0.37675008      -2.04998033
C      -2.82609794       0.34749130      -0.01596229
H      -2.57460493       0.94732792       2.04365749
C      -4.24836205       0.84169902      -0.11954713
H      -4.72129194       0.91245276       0.86904199
C       2.48479187       0.22937223      -0.43707632
C       3.22518995       1.25748592       0.24113756
C       2.64532318       0.61211233      -1.80167105
O       3.50268635       1.62400909       1.35411587
S       2.09082263       0.08346067      -3.25937984

23
TS2TS (Figure 4) E = –5.328568 Hatree, H = –5.169072 Hatree, G = –5.232675 Hatree, Nimag = 1(221cm-1)
H      -4.34911604       1.77210655      -0.48231123
H      -4.92329691       0.09537939      -0.52805869
S       4.86853944       1.30712251       0.42498410
S       1.55776046      -1.10567008       0.01253886
O       1.98409240      -1.11795243       1.41093714
O       1.57886351      -2.36252680      -0.74146371
C      -0.16263440      -0.55143132       0.01405941
C      -1.05838593      -1.06068731      -0.92704537
C      -0.59084124       0.38141519       0.96286198
H      -0.70727939      -1.79694449      -1.64888208
C      -2.38687230      -0.63203152      -0.91581960
C      -1.91965627       0.80036862       0.96127051
H       0.12099585       0.76998854       1.68931225
H      -3.08719983      -1.03710512      -1.64983676
C      -2.83905392       0.30524729       0.02289081
H      -2.25126633       1.52785285       1.70561475
C      -4.26773368       0.79124406       0.01199145
H      -4.65998715       0.90965973       1.03173956
C       2.38698619       0.13544777      -0.82999945
C       3.26283145       1.56744218       0.43374242
C       2.40853566       0.42014853      -2.07885350
O       2.34226117       2.20665909       0.84328157
S       2.53482825       0.89442800      -3.59430924

14
PhNCS (Figure S88) E = –3.365269 Hatree, H = –3.258260 Hatree, G = –3.300438 Hatree, Nimag = 0
C       0.07464938       1.32478157       0.00000000
C       1.45926510       1.17091858       0.00000000
C      -0.75153994       0.18974715       0.00000000
C      -0.18078333      -1.09642444       0.00000000
C       2.03011159      -0.10431281       0.00000000
C       1.20470605      -1.23286207       0.00000000
H       2.09647449       2.05509920       0.00000000
H      -0.83102733      -1.97039703       0.00000000
H       1.64326983      -2.23084172       0.00000000
N      -2.12378851       0.35631704       0.00000000
C      -3.22042790      -0.13886026       0.00000000
S      -4.70750974      -0.66961903       0.00000000
H      -0.38325503       2.31277100       0.00000000
H       3.11348811      -0.21959679       0.00000000

14
PhNCO (Figure S88) E = –3.484329 Hatree, H = –3.375363 Hatree, G = –3.416036 Hatree, Nimag = 0
C       0.05186380       1.33478763       0.00000000
C       1.43565646       1.16616806       0.00000000
C      -0.78719946       0.21204811       0.00000000
C      -0.23064170      -1.07745231       0.00000000
C       1.99320365      -0.11441440       0.00000000
C       1.15404520      -1.23205150       0.00000000
H       2.08178325       2.04397321       0.00000000
H      -0.88644253      -1.94815877       0.00000000
H       1.57960752      -2.23565678       0.00000000
N      -2.16826660       0.41862549       0.00000000
C      -3.20229667      -0.21080414       0.00000000
O      -4.27830893      -0.69624073       0.00000000
H      -0.39454439       2.32808259       0.00000000
H       3.07517316      -0.24218609       0.00000000

41
TS1 (Figure S88) E = –9.962013 Hatree, H = –9.647861 Hatree, G = –9.722973 Hatree, Nimag = 1(127cm-1)
C      -0.49450141       1.43574804       0.10973231
C      -2.61560680       2.25648130      -0.90373374
S      -2.11398397       2.96357651      -2.24612166
C      -0.09880486       2.53656397       0.63744713
N      -3.40985297       1.85132640      -0.04367800
O       0.17572185       3.61332095       1.07896757
P       0.18017554      -0.14048627       0.05194951
O       1.67357701      -0.35464905       0.08619267
H       1.47697953      -1.45112340      -2.11369663
H       0.93663299      -2.60412696       1.37377036
H      -4.96571466       0.80962027       1.75738944
C      -4.78888089       2.07349332       0.02692951
C      -5.48076660       2.89891861      -0.88200035
C      -6.85574786       3.08469563      -0.75104502
C      -7.56790049       2.45689344       0.27608851
C      -6.88410229       1.63586725       1.17900009
C      -5.50939413       1.44544027       1.05960278
H      -4.92344911       3.38500416      -1.68298366
H      -7.37826952       3.72799791      -1.46135153
H      -8.64378624       2.60639520       0.37217757
H      -7.42690121       1.13985176       1.98510852
C      -0.60809654      -1.10778649       1.41837404
C      -1.77978904      -0.67489204       2.05187312
C      -2.33372755      -1.41996483       3.09708417
C      -1.71827835      -2.60066949       3.52188875
C      -0.54315910      -3.03329802       2.89888725
C       0.00811973      -2.29047417       1.85293288
H      -2.23819088       0.26010512       1.72116366
H      -3.24441257      -1.07366438       3.58963348
H      -2.14810425      -3.17855939       4.34207703
H      -0.05224412      -3.94858423       3.23553207
C      -0.50222920      -0.96675002      -1.45524397
C      -1.87296992      -1.06905305      -1.73011698
C      -2.31750698      -1.72417666      -2.87997004
C      -1.39606341      -2.28452657      -3.77035722
C      -0.02833724      -2.18747253      -3.50260513
C       0.41488149      -1.53569948      -2.34843818
H      -2.59688165      -0.62872745      -1.04397279
H      -3.38713545      -1.79401949      -3.08492346
H      -1.74488905      -2.79404997      -4.67038935
H       0.69603987      -2.62162505      -4.19464271

41
4 (Figure S88) E = –10.012384 Hatree, H = –9.694571 Hatree, G = –9.771290 Hatree, Nimag = 0
C      -1.01112936       1.54466047      -0.28567912
C      -2.38869337       1.94709286      -0.27181097
S      -2.12787826       3.74535872      -0.49665593
C      -0.37673928       2.80992755      -0.47423630
N      -3.47335652       1.24578099      -0.19223695
O       0.71040301       3.31097414      -0.58479681
P      -0.17388603      -0.02507805      -0.12912690
O       1.32668944       0.05426903      -0.11475740
H       1.29233960      -1.79746420      -1.77922748
H       1.26494956      -1.25697352       1.95414774
H      -5.59679315       0.20800420      -1.27118855
C      -4.74807334       1.78593281      -0.07607117
C      -5.05281025       2.93343067       0.69211202
C      -6.36737960       3.38394198       0.80794334
C      -7.41727300       2.71088254       0.17526428
C      -7.13082467       1.56418843      -0.57477074
C      -5.82181624       1.10458504      -0.69262557
H      -4.24455755       3.45763997       1.20045210
H      -6.57487916       4.27186484       1.40860636
H      -8.44326653       3.06795044       0.27224153
H      -7.93765466       1.02120885      -1.07099780
C      -0.77126337      -0.86931532       1.40108303
C      -2.12066250      -1.01151700       1.75701562
C      -2.46591534      -1.67385590       2.93712817
C      -1.47334943      -2.19818663       3.77068223
C      -0.12815104      -2.05273355       3.42233253
C       0.22157422      -1.39117693       2.24281364
H      -2.89585682      -0.57783592       1.12174947
H      -3.51767306      -1.77516641       3.21008326
H      -1.74851160      -2.71373330       4.69253862
H       0.65209119      -2.45278988       4.07258673
C      -0.72946213      -1.13645875      -1.49408784
C      -2.05757016      -1.23200857      -1.93519050
C      -2.38503140      -2.09600171      -2.98260073
C      -1.39511030      -2.86686701      -3.59959683
C      -0.06966048      -2.76654882      -3.16887608
C       0.26198417      -1.90472412      -2.12085101
H      -2.82678512      -0.61371283      -1.46676456
H      -3.41933309      -2.16263766      -3.32461760
H      -1.65571682      -3.53848849      -4.41951713
H       0.70948206      -3.35749787      -3.65396468

41
TS2B (Figure S88) E = –9.973824 Hatree, H = –9.658937 Hatree, G = –9.737264 Hatree, Nimag = 1(171cm-1)
C      -2.50962391       0.66198220      -0.86367494
C      -3.64360748       0.92133557      -0.32742061
S      -3.53083980       1.23405224      -3.77483196
C      -2.28837468       1.70704234      -2.84328205
N      -4.82894466       1.10769426       0.03982069
O      -1.29913665       2.34261515      -2.68627804
P      -1.07245984      -0.05683387      -0.18855565
O      -0.04291473       0.79995986       0.49720917
H       1.66110644      -0.72722412      -0.71318330
H      -0.08785435      -0.87234958       2.35938650
H      -7.29444519       1.44510413       0.76872660
C      -5.29354871       2.22997515       0.72141926
C      -4.46921276       3.31556679       1.09309494
C      -5.00238476       4.40674281       1.77380316
C      -6.36236062       4.45202805       2.10438825
C      -7.18547482       3.38062822       1.74014062
C      -6.66145644       2.28422428       1.05869796
H      -3.40930580       3.28129679       0.83756982
H      -4.34749248       5.23504426       2.05122252
H      -6.77344380       5.30988868       2.63780674
H      -8.24818604       3.40040163       1.98950309
C      -1.63230182      -1.39016562       0.96498626
C      -2.72593621      -2.22778240       0.70429886
C      -3.09377204      -3.21442252       1.62072402
C      -2.37612652      -3.37137133       2.81069119
C      -1.29187349      -2.53291699       3.08155254
C      -0.92185236      -1.54742278       2.16283286
H      -3.30247842      -2.09219558      -0.21117373
H      -3.95013696      -3.85725257       1.41050471
H      -2.66810450      -4.13988814       3.52834349
H      -0.73520704      -2.64346700       4.01407617
C      -0.29257584      -1.00429153      -1.56021818
C      -1.03022082      -1.55766046      -2.61502677
C      -0.38899056      -2.29886595      -3.61048877
C       0.99404044      -2.49225172      -3.56102551
C       1.73678314      -1.93260597      -2.51721751
C       1.09626221      -1.19093229      -1.52272885
H      -2.10442309      -1.37748706      -2.67084682
H      -0.97060221      -2.71514476      -4.43446291
H       1.49419666      -3.06801188      -4.34170093
H       2.81941960      -2.06749284      -2.48352059

38
Ketiniminyl anion [P(O)Ph2CCNPh]− (Figure S88) E = –9.264323 Hatree, H = –8.963440 Hatree, G = –9.029309 Hatree, Nimag = 0
H       6.69009756      -1.29292804      -0.60843569
P      -1.65521832      -0.05605605       0.81677950
O      -1.89141538      -0.02020096       2.30668843
N       2.16098452      -1.40854461      -0.15532962
C      -0.17653894      -0.48764410       0.10493216
C       4.55342737      -1.39197847      -0.39905677
C       1.00989600      -0.89482105       0.01891301
C      -2.07751999       1.60194728       0.11080540
C      -1.58180070       2.04784465      -1.12140422
H      -0.89938635       1.40140000      -1.67579210
C      -1.93230828       3.30746419      -1.61325683
H      -1.53456149       3.64693921      -2.57146576
C      -2.78257565       4.13711566      -0.87577161
H      -3.05426121       5.12252318      -1.25849980
C      -3.27319922       3.70358552       0.35936286
H      -3.92587177       4.35336099       0.94576921
C      -2.92090182       2.44370764       0.84973548
H      -3.27286803       2.09942000       1.82314407
C      -2.91551251      -1.16739271       0.03982514
C      -2.72007391      -1.77514498      -1.20735586
H      -1.77813163      -1.60399334      -1.73105332
C      -3.70118198      -2.60680680      -1.75248450
H      -3.53530228      -3.07991396      -2.72217771
C      -4.88950211      -2.84196946      -1.05409351
H      -5.65513378      -3.49368934      -1.47884449
C      -5.08694009      -2.24850633       0.19617123
H      -6.00668583      -2.44058300       0.75227999
C      -4.10424883      -1.41770312       0.74001353
H      -4.23021621      -0.96783953       1.72574588
C       3.34083228      -0.69501320      -0.17138829
C       3.42385923       0.70818068       0.02584015
C       4.65095484       1.36469286      -0.00754974
H       4.68121780       2.44561640       0.14955719
C       5.84149198       0.66201137      -0.23594049
H       6.79965786       1.18247960      -0.25971316
C       5.77427446      -0.72442529      -0.43033240
H       2.50176204       1.26207336       0.20867985
H       4.49948111      -2.47119081      -0.54947443

41
INT2A (Figure S88) E = –9.992559 Hatree, H = –9.676148 Hatree, G = –9.752210 Hatree, Nimag = 0
C      -1.00333745       1.76914886       0.35895440
C      -2.21527157       1.80658613      -0.52913477
N      -2.58083007       3.06817532      -0.70170486
C      -0.60240443       2.98491499       0.76444965
S      -2.89892213       0.33852282      -1.09321341
O      -0.19290973       4.00258386       1.16406248
P       0.09047653       0.46612980       0.95970142
O       1.32259681       1.06536658       1.58511365
H       2.34777979       0.51548541      -0.71565984
H       1.04715842      -0.82398608       3.27018033
H      -3.74943103       1.93912194      -2.94370709
C      -3.58827421       3.55294776      -1.51430941
C      -4.09045628       4.83930511      -1.19081729
C      -5.06857373       5.45851346      -1.96282641
C      -5.57899878       4.82615450      -3.10364331
C      -5.08402567       3.56368508      -3.44817925
C      -4.11301069       2.92803193      -2.67492677
H      -3.67735432       5.33294392      -0.31011883
H      -5.43398710       6.44723451      -1.67623988
H      -6.34407961       5.30973155      -3.71311074
H      -5.46559132       3.05808992      -4.33865240
C      -0.79526498      -0.57788142       2.18519227
C      -2.16939344      -0.85294703       2.15280276
C      -2.74678613      -1.63115094       3.15941826
C      -1.96408924      -2.13689668       4.20055629
C      -0.59541816      -1.85639164       4.23980052
C      -0.01307052      -1.07688381       3.23877871
H      -2.77340823      -0.46474292       1.32673376
H      -3.81753650      -1.83899263       3.12932100
H      -2.42096290      -2.74290973       4.98497383
H       0.01920101      -2.23832257       5.05669292
C       0.55262292      -0.63519634      -0.42975002
C      -0.19149746      -1.74723228      -0.84573118
C       0.27548579      -2.54832439      -1.89031280
C       1.47871071      -2.24134489      -2.53032772
C       2.22482614      -1.13436340      -2.11717759
C       1.76620842      -0.33740150      -1.06657106
H      -1.13970221      -1.97471936      -0.36387623
H      -0.31030872      -3.41045653      -2.21194779
H       1.83595655      -2.86607563      -3.35075959
H       3.16735313      -0.89250802      -2.61080144

41
TS3A (Figure S88) E = –9.992430 Hatree, H = –9.675980 Hatree, G = –9.752892 Hatree, Nimag = 1(51cm-1)
C      -1.11372916       1.68380055       0.25871607
C      -2.31104528       1.65776617      -0.62949800
N      -2.63634107       2.94227876      -0.80192335
C      -0.83748791       2.98064467       0.54564146
S      -3.01422369       0.21749908      -1.21122008
O      -0.40991800       4.00036953       0.93148117
P       0.04464974       0.48747929       0.93704817
O       1.21979337       1.17055669       1.58239030
H       2.47185539       0.45297732      -0.47653703
H       0.97877849      -0.66249551       3.33655711
H      -4.48468793       1.78118316      -2.51410464
C      -3.64485431       3.51995392      -1.54185171
C      -3.76490075       4.93059282      -1.42693675
C      -4.73349258       5.64078278      -2.12686901
C      -5.62779612       4.97708354      -2.97728365
C      -5.52245242       3.58850253      -3.10576662
C      -4.55687217       2.86139328      -2.40968116
H      -3.06511043       5.44360843      -0.76650706
H      -4.79277819       6.72515759      -2.00997032
H      -6.38876593       5.53199303      -3.52812915
H      -6.20957667       3.05338443      -3.76586208
C      -0.81562712      -0.59021274       2.15196191
C      -2.15805788      -0.98101769       2.05176005
C      -2.72389178      -1.78724135       3.04270489
C      -1.96096972      -2.20508317       4.13632786
C      -0.62496355      -1.80857061       4.24319538
C      -0.05433541      -1.00234020       3.25665293
H      -2.75112199      -0.65532821       1.19122759
H      -3.77019573      -2.08562013       2.95984043
H      -2.40873006      -2.83292053       4.90872274
H      -0.02744552      -2.12188106       5.10101063
C       0.61533527      -0.62753688      -0.40533717
C      -0.12483341      -1.70039636      -0.92130646
C       0.41757843      -2.50176439      -1.92881171
C       1.69561834      -2.23959413      -2.42805452
C       2.43805080      -1.17296702      -1.91388977
C       1.90136434      -0.37205448      -0.90420596
H      -1.13088546      -1.89193425      -0.55369942
H      -0.16640173      -3.33128694      -2.33001732
H       2.11356269      -2.86720007      -3.21707903
H       3.43838472      -0.96561625      -2.29746418

41
INT3A (Figure S88) E = –10.005208 Hatree, H = –9.688130 Hatree, G = –9.762361 Hatree, Nimag = 0
C      -1.27692878       1.49920102       0.33208713
C      -2.62837121       1.88299589       0.63392450
N      -2.29739577       3.28036979       0.66687136
C      -0.88803095       2.91022381       0.35397578
S      -4.09935334       1.13830517       0.88099776
O       0.07202931       3.63284796       0.21034288
P      -0.30897926       0.05515525       0.03718227
O       1.14249273       0.32184214      -0.24637632
H       0.89363533      -1.19364973      -2.19726841
H       1.64380773      -1.44860212       1.42822330
H      -4.90613831       3.61160599       1.19707861
C      -2.95300437       4.47599082       0.87569433
C      -2.21860702       5.68628231       0.81548892
C      -2.85834639       6.90435180       1.02295982
C      -4.23021642       6.96693657       1.29431807
C      -4.95452262       5.77167830       1.35383836
C      -4.33896442       4.53904017       1.14977024
H      -1.15231792       5.64076588       0.60464684
H      -2.27078895       7.82322019       0.97122586
H      -4.72310708       7.92618897       1.45573727
H      -6.02589177       5.79498883       1.56400560
C      -0.46990952      -1.08099135       1.48194275
C      -1.68065839      -1.35096042       2.13610933
C      -1.70739486      -2.22519237       3.22484596
C      -0.53081234      -2.83472087       3.67110601
C       0.67864972      -2.56136995       3.02697889
C       0.70915034      -1.68830655       1.93696003
H      -2.60108282      -0.86015515       1.80809657
H      -2.65278040      -2.42570057       3.73177873
H      -0.55619394      -3.51569587       4.52368962
H       1.60228488      -3.02598114       3.37715091
C      -1.05744045      -0.89784931      -1.35399590
C      -2.43319274      -1.12947818      -1.49681569
C      -2.90913558      -1.86495771      -2.58441180
C      -2.02096173      -2.37287265      -3.53741980
C      -0.65038654      -2.13675582      -3.40270196
C      -0.17045973      -1.40235116      -2.31567678
H      -3.13628196      -0.71499401      -0.76914755
H      -3.98163646      -2.03615993      -2.69113151
H      -2.39770994      -2.94566051      -4.38669293
H       0.04716529      -2.52198359      -4.14876755

41
TS4A (Figure S88) E = –9.982784 Hatree, H = –9.667419 Hatree, G = –9.741621 Hatree, Nimag = 1(96cm-1)
C      -0.82757488       1.68720046       0.03592816
C       0.10160165       1.48960100       0.98847192
N       0.57087571       0.04880840      -0.56740668
C      -0.49087604       0.72163320      -1.08722632
S       0.92620919       1.64115332       2.33592136
O      -1.07174562       0.61231418      -2.17253654
P      -2.06483013       2.97184406       0.03288257
O      -1.75123021       4.29231391      -0.61344087
H      -2.44470625       5.35024449       1.52214267
H      -3.24542950       0.19670602      -0.00602483
H       2.55576586      -1.11123214       0.59445884
C       1.31860563      -0.93535225      -1.16377484
C       1.11156771      -1.44324497      -2.47743981
C       1.93416345      -2.44703360      -2.98555362
C       2.98336187      -2.98641906      -2.23222618
C       3.19763014      -2.49371332      -0.93806585
C       2.38684744      -1.49358668      -0.41240880
H       0.29763342      -1.02798697      -3.06697465
H       1.74988676      -2.81634538      -3.99756625
H       3.61954026      -3.77162495      -2.64284890
H       4.01049239      -2.89672989      -0.32934037
C      -2.53479055       3.22605484       1.79497161
C      -2.79145939       2.18024409       2.69209733
C      -3.18162277       2.45689712       4.00290605
C      -3.31337198       3.78114523       4.43156376
C      -3.04982024       4.82756355       3.54483757
C      -2.66295988       4.55094453       2.23134914
H      -2.66978224       1.14604795       2.36985884
H      -3.37296263       1.63634995       4.69585689
H      -3.61388243       3.99535493       5.45844690
H      -3.14235902       5.86281500       3.87748603
C      -3.55732291       2.21134560      -0.72159811
C      -4.38979964       3.05119686      -1.47261696
C      -5.56925590       2.55633724      -2.03288337
C      -5.92287331       1.21736040      -1.84950551
C      -5.08849408       0.37278598      -1.11187150
C      -3.90927580       0.86632949      -0.55255315
H      -4.08550495       4.08781175      -1.62029607
H      -6.20968568       3.21576866      -2.62104443
H      -6.84127171       0.82782107      -2.29167283
H      -5.34830020      -0.67918738      -0.98612464

41
INT4A (Figure S88) E = –9.986154 Hatree, H = –9.670030 Hatree, G = –9.745944 Hatree, Nimag = 0
C      -0.53428223       1.94407015       0.42746348
C       0.19638407       1.99581309       1.51764376
N       0.64603522      -0.00122610      -0.30327132
C      -0.09601434       1.01211436      -0.75512251
S       1.07556733       2.07358361       2.81766014
O      -0.49381829       1.34505197      -1.88811257
P      -1.92008313       3.06630429       0.17713638
O      -1.69487551       4.36880084      -0.53258064
H      -2.64336862       5.48653815       1.45521894
H      -2.68855705       0.15608532       0.25007202
H       2.09302306      -1.91420601       0.52193920
C       1.16883961      -0.95254371      -1.16439908
C       1.00312159      -1.03129421      -2.57579764
C       1.59842079      -2.05738016      -3.31027667
C       2.37601913      -3.04302482      -2.69297304
C       2.54994133      -2.98291546      -1.30344044
C       1.96055671      -1.96632224      -0.55979785
H       0.39976095      -0.27140377      -3.06634628
H       1.45019046      -2.08667654      -4.39297864
H       2.83574650      -3.84041748      -3.27916747
H       3.15283647      -3.73986929      -0.79574435
C      -2.58804960       3.38363153       1.86616108
C      -2.85256422       2.37691485       2.80561284
C      -3.39166893       2.69977604       4.05152888
C      -3.66970800       4.03185208       4.37284545
C      -3.40290086       5.03983053       3.44377616
C      -2.86519162       4.71692699       2.19542915
H      -2.62495855       1.33763065       2.56843808
H      -3.58893522       1.90961150       4.77734165
H      -4.08849053       4.28236372       5.34878035
H      -3.61146604       6.08181228       3.69215170
C      -3.22133371       2.05801428      -0.63037407
C      -4.10097653       2.72309252      -1.49397921
C      -5.15397400       2.03010502      -2.09413242
C      -5.33273012       0.66844667      -1.83798053
C      -4.44922997      -0.00049619      -0.98611450
C      -3.39685054       0.69015474      -0.38415788
H      -3.93199407       3.78030112      -1.69955507
H      -5.83106334       2.55278904      -2.77176525
H      -6.15123728       0.12471408      -2.31224535
H      -4.56912734      -1.06901676      -0.80270799

41
TS5A (Figure S88) E = –9.970934 Hatree, H = –9.656847 Hatree, G = –9.732270 Hatree, Nimag = 1(169cm-1)
C      -2.78807725       0.69039036       0.34914308
C      -4.00529703       0.33543868       0.26364805
N      -3.11992893       3.40896548       0.67341591
C      -2.65994116       2.58998626       1.50254280
S      -5.56862704      -0.02722131       0.20512563
O      -2.21490240       2.22289041       2.54974929
P      -1.19403703       0.12327904      -0.02514406
O      -0.12282113       1.12150127      -0.36032537
H       0.25558097      -0.17324521      -2.45464138
H       1.40978362      -0.61918817       0.93305521
H      -4.25725886       5.10809930      -0.89648788
C      -3.12242064       4.79125473       0.89806169
C      -2.50050584       5.41851389       1.99845512
C      -2.54807535       6.80486563       2.14057266
C      -3.21080822       7.59984291       1.19992678
C      -3.82751351       6.98389275       0.10527378
C      -3.78359457       5.60008522      -0.04730697
H      -1.98074059       4.80656817       2.73568342
H      -2.05916359       7.27043864       2.99864468
H      -3.24394296       8.68365392       1.31688979
H      -4.34742745       7.58919144      -0.63968441
C      -0.66728686      -0.92211062       1.40035827
C      -1.58037216      -1.51957778       2.27780292
C      -1.12682438      -2.31831204       3.33046306
C       0.24288312      -2.52107760       3.51821150
C       1.15969771      -1.91507259       2.65386768
C       0.70665395      -1.11794720       1.60110995
H      -2.64659201      -1.33234922       2.14493477
H      -1.84548406      -2.77403694       4.01353830
H       0.59635790      -3.14093369       4.34395794
H       2.23106154      -2.05794270       2.80631900
C      -1.37479411      -1.08823596      -1.40586741
C      -2.35085327      -2.09445696      -1.42658788
C      -2.42837455      -2.97752246      -2.50471907
C      -1.53553949      -2.86127972      -3.57494820
C      -0.56672314      -1.85483944      -3.56358116
C      -0.48595762      -0.97270602      -2.48293986
H      -3.06632512      -2.17544534      -0.60797627
H      -3.19511372      -3.75376809      -2.51440181
H      -1.60099738      -3.55018915      -4.41880772
H       0.12651597      -1.75379803      -4.40071031
