# Supplementary material for: Synthesis, structural analysis and reactivity of alkynyl sulfide anions
Source: Inorg Chem Front. 2026 Jul 10. Online ahead of print. doi: 10.1039/d6qi01030j (PMC13383285; doi:10.1039/d6qi01030j)
Supplement: QI-OLF-D6QI01030J-s003 [file QI-OLF-D6QI01030J-s003.cif]

# Supplementary Information (SI) for Inorganic Chemistry Frontiers.
# This journal is © the Partner Organisations 2026

####################################################################### 
# 
# This file contains crystal structure data downloaded from the 
# Cambridge Structural Database (CSD) hosted by the Cambridge 
# Crystallographic Data Centre (CCDC).
# 
# Full information about CCDC data access policies and citation 
# guidelines are available at http://www.ccdc.cam.ac.uk/access/V1 
# 
# Audit and citation data items may have been added by the CCDC. 
# Please retain this information to preserve the provenance of 
# this file and to allow appropriate attribution of the data. 
# 
#######################################################################

data_SMO-350_a
_database_code_depnum_ccdc_archive 'CCDC 2528269'
loop_
_audit_author_name
_audit_author_address
'Kai-Stephan Feichtner'
;Ruhr Universitaet Bochum
Germany
;
_audit_update_record             
;
2026-02-03 deposited with the CCDC.	2026-07-10 downloaded from the CCDC.
;
#

_audit_creation_method           SHELXL-2019/3
_shelx_SHELXL_version_number     2019/3
_chemical_name_systematic        ?
_chemical_name_common            ?
_chemical_melting_point          ?
_chemical_formula_moiety         '2(C26 H34 K O7 P S), C4 H8 O '
_chemical_formula_sum            'C56 H76 K2 O15 P2 S2'
_chemical_formula_weight         1193.42
loop_
_atom_type_symbol
_atom_type_description
_atom_type_scat_dispersion_real
_atom_type_scat_dispersion_imag
_atom_type_scat_source
C C 0.0181 0.0091 'International Tables Vol C Tables 4.2.6.8 and 6.1.1.4'
H H 0.0000 0.0000 'International Tables Vol C Tables 4.2.6.8 and 6.1.1.4'
O O 0.0492 0.0322 'International Tables Vol C Tables 4.2.6.8 and 6.1.1.4'
P P 0.2955 0.4335 'International Tables Vol C Tables 4.2.6.8 and 6.1.1.4'
S S 0.3331 0.5567 'International Tables Vol C Tables 4.2.6.8 and 6.1.1.4'
K K 0.3868 1.0657 'International Tables Vol C Tables 4.2.6.8 and 6.1.1.4'

#

_space_group_crystal_system      monoclinic
_space_group_IT_number           15
_space_group_name_H-M_alt        'I 2/a'
_space_group_name_Hall           '-I 2ya'
_shelx_space_group_comment       
;
The symmetry employed for this shelxl refinement is uniquely defined
by the following loop, which should always be used as a source of
symmetry information in preference to the above space-group names.
They are only intended as comments.
;
loop_
_space_group_symop_operation_xyz
'x, y, z'
'-x+1/2, y, -z'
'x+1/2, y+1/2, z+1/2'
'-x+1, y+1/2, -z+1/2'
'-x, -y, -z'
'x-1/2, -y, z'
'-x+1/2, -y+1/2, -z+1/2'
'x, -y+1/2, z+1/2'

#

_cell_length_a                   20.5342(2)
_cell_length_b                   14.81560(10)
_cell_length_c                   19.97590(10)
_cell_angle_alpha                90
_cell_angle_beta                 95.7480(10)
_cell_angle_gamma                90
_cell_volume                     6046.64(8)
_cell_formula_units_Z            4
_cell_measurement_temperature    100(2)
_cell_measurement_reflns_used    28924
_cell_measurement_theta_min      3.6860
_cell_measurement_theta_max      76.2010
_exptl_crystal_description       block
_exptl_crystal_colour            yellow
_exptl_crystal_density_meas      ?
_exptl_crystal_density_method    ?
_exptl_crystal_density_diffrn    1.311
_exptl_crystal_F_000             2528
_exptl_transmission_factor_min   ?
_exptl_transmission_factor_max   ?
_exptl_crystal_size_max          0.380
_exptl_crystal_size_mid          0.150
_exptl_crystal_size_min          0.100
_exptl_absorpt_coefficient_mu    3.053
_shelx_estimated_absorpt_T_min   0.390
_shelx_estimated_absorpt_T_max   0.750
_exptl_absorpt_correction_type   gaussian
_exptl_absorpt_correction_T_min  0.338
_exptl_absorpt_correction_T_max  1.000
_exptl_absorpt_process_details   
;
CrysAlisPro 1.171.43.104a (Rigaku Oxford Diffraction, 2023)
Numerical absorption correction based on gaussian integration over
a multifaceted crystal model
Empirical absorption correction using spherical harmonics,
implemented in SCALE3 ABSPACK scaling algorithm.
;
_exptl_absorpt_special_details   ?
_diffrn_ambient_temperature      100(2)
_diffrn_radiation_wavelength     1.54184
_diffrn_radiation_type           CuK\a
_diffrn_source                   'micro-focus sealed X-ray tube'
_diffrn_measurement_device_type  'XtaLAB Synergy, Dualflex, HyPix'
_diffrn_measurement_method       '\w scans'
_diffrn_detector_area_resol_mean 10.0000
_diffrn_reflns_number            41838
_diffrn_reflns_av_unetI/netI     0.0151
_diffrn_reflns_av_R_equivalents  0.0249
_diffrn_reflns_limit_h_min       -24
_diffrn_reflns_limit_h_max       25
_diffrn_reflns_limit_k_min       -18
_diffrn_reflns_limit_k_max       18
_diffrn_reflns_limit_l_min       -25
_diffrn_reflns_limit_l_max       22
_diffrn_reflns_theta_min         3.685
_diffrn_reflns_theta_max         76.716
_diffrn_reflns_theta_full        67.684
_diffrn_measured_fraction_theta_max 0.973
_diffrn_measured_fraction_theta_full 1.000
_diffrn_reflns_Laue_measured_fraction_max 0.973
_diffrn_reflns_Laue_measured_fraction_full 1.000
_diffrn_reflns_point_group_measured_fraction_max 0.973
_diffrn_reflns_point_group_measured_fraction_full 1.000
_reflns_number_total             6203
_reflns_number_gt                5948
_reflns_threshold_expression     'I > 2\s(I)'
_reflns_Friedel_coverage         0.000
_reflns_Friedel_fraction_max     .
_reflns_Friedel_fraction_full    .
_reflns_special_details          
;
 Reflections were merged by SHELXL according to the crystal
 class for the calculation of statistics and refinement.
 _reflns_Friedel_fraction is defined as the number of unique
 Friedel pairs measured divided by the number that would be
 possible theoretically, ignoring centric projections and
 systematic absences.
;
_computing_data_collection       
'CrysAlisPro system (CCD 41.93a 64-bit (release 15-12-2020))'
_computing_cell_refinement       'CrysAlisPro 1.171.43.104a (Rigaku OD, 2023)'
_computing_data_reduction        'CrysAlisPro 1.171.43.104a (Rigaku OD, 2023)'
_computing_structure_solution    'SHELXT 2018/2 (Sheldrick, 2018)'
_computing_structure_refinement  'SHELXL-2019/2 (Sheldrick, 2019)'
_computing_molecular_graphics    ?
_computing_publication_material  ?
_refine_special_details          ?
_refine_ls_structure_factor_coef Fsqd
_refine_ls_matrix_type           full
_refine_ls_weighting_scheme      calc
_refine_ls_weighting_details     
'w=1/[\s^2^(Fo^2^)+(0.0435P)^2^+4.7038P] where P=(Fo^2^+2Fc^2^)/3'
_atom_sites_solution_primary     dual
_atom_sites_solution_secondary   ?
_atom_sites_solution_hydrogens   geom
_refine_ls_hydrogen_treatment    constr
_refine_ls_extinction_method     none
_refine_ls_extinction_coef       .
_refine_ls_number_reflns         6203
_refine_ls_number_parameters     370
_refine_ls_number_restraints     0
_refine_ls_R_factor_all          0.0309
_refine_ls_R_factor_gt           0.0300
_refine_ls_wR_factor_ref         0.0815
_refine_ls_wR_factor_gt          0.0808
_refine_ls_goodness_of_fit_ref   1.033
_refine_ls_restrained_S_all      1.033
_refine_ls_shift/su_max          0.002
_refine_ls_shift/su_mean         0.000
loop_
_atom_site_label
_atom_site_type_symbol
_atom_site_fract_x
_atom_site_fract_y
_atom_site_fract_z
_atom_site_U_iso_or_equiv
_atom_site_adp_type
_atom_site_occupancy
_atom_site_site_symmetry_order
_atom_site_calc_flag
_atom_site_refinement_flags_posn
_atom_site_refinement_flags_adp
_atom_site_refinement_flags_occupancy
_atom_site_disorder_assembly
_atom_site_disorder_group
S1 S 0.59120(2) 0.60108(3) 0.07573(2) 0.03932(10) Uani 1 1 d . . . . .
P1 P 0.62548(2) 0.56045(2) 0.30238(2) 0.02367(8) Uani 1 1 d . . . . .
O1 O 0.56741(4) 0.53101(6) 0.33781(5) 0.0313(2) Uani 1 1 d . . . . .
C1 C 0.61075(7) 0.58687(9) 0.21884(7) 0.0300(3) Uani 1 1 d . . . . .
O2 O 0.44752(5) 0.77024(6) 0.26448(5) 0.0301(2) Uani 1 1 d . . . . .
C2 C 0.60291(6) 0.59215(8) 0.15744(7) 0.0282(3) Uani 1 1 d . . . . .
O3 O 0.40542(4) 0.62514(6) 0.17782(5) 0.0300(2) Uani 1 1 d . . . . .
C3 C 0.66479(6) 0.65666(8) 0.34484(6) 0.0257(2) Uani 1 1 d . . . . .
O4 O 0.41587(5) 0.44862(6) 0.22712(6) 0.0363(2) Uani 1 1 d . . . . .
C4 C 0.63973(7) 0.69204(9) 0.40134(7) 0.0307(3) Uani 1 1 d . . . . .
H4 H 0.601300 0.666813 0.416535 0.037 Uiso 1 1 calc R U . . .
O5 O 0.39372(5) 0.43085(6) 0.36437(5) 0.0370(2) Uani 1 1 d . . . . .
C5 C 0.67072(8) 0.76430(10) 0.43577(7) 0.0390(3) Uani 1 1 d . . . . .
H5 H 0.653334 0.788637 0.474223 0.047 Uiso 1 1 calc R U . . .
O6 O 0.42976(5) 0.57607(7) 0.45366(5) 0.0385(2) Uani 1 1 d . . . . .
C6 C 0.72685(8) 0.80055(9) 0.41387(8) 0.0404(3) Uani 1 1 d . . . . .
H6 H 0.748045 0.849771 0.437468 0.049 Uiso 1 1 calc R U . . .
O7 O 0.43459(5) 0.75010(6) 0.40144(5) 0.0331(2) Uani 1 1 d . . . . .
C7 C 0.75239(7) 0.76565(10) 0.35779(8) 0.0398(3) Uani 1 1 d . . . . .
H7 H 0.791011 0.790824 0.342977 0.048 Uiso 1 1 calc R U . . .
C8 C 0.72142(7) 0.69373(10) 0.32323(8) 0.0347(3) Uani 1 1 d . . . . .
H8 H 0.738916 0.669721 0.284726 0.042 Uiso 1 1 calc R U . . .
C9 C 0.68900(6) 0.47471(8) 0.30965(6) 0.0243(2) Uani 1 1 d . . . . .
C10 C 0.70235(7) 0.43172(9) 0.37161(7) 0.0306(3) Uani 1 1 d . . . . .
H10 H 0.679237 0.448842 0.408496 0.037 Uiso 1 1 calc R U . . .
C11 C 0.74927(7) 0.36401(10) 0.37970(8) 0.0377(3) Uani 1 1 d . . . . .
H11 H 0.757809 0.334329 0.421815 0.045 Uiso 1 1 calc R U . . .
C12 C 0.78368(7) 0.33984(10) 0.32595(9) 0.0400(3) Uani 1 1 d . . . . .
H12 H 0.815755 0.293507 0.331363 0.048 Uiso 1 1 calc R U . . .
C13 C 0.77138(7) 0.38290(10) 0.26484(8) 0.0374(3) Uani 1 1 d . . . . .
H13 H 0.795263 0.366491 0.228351 0.045 Uiso 1 1 calc R U . . .
C14 C 0.72402(6) 0.45043(9) 0.25640(7) 0.0293(3) Uani 1 1 d . . . . .
H14 H 0.715667 0.479913 0.214183 0.035 Uiso 1 1 calc R U . . .
C15 C 0.41253(7) 0.78262(9) 0.20006(7) 0.0315(3) Uani 1 1 d . . . . .
H15A H 0.424156 0.841577 0.181196 0.038 Uiso 1 1 calc R U . . .
H15B H 0.364873 0.782322 0.204142 0.038 Uiso 1 1 calc R U . . .
C16 C 0.42950(7) 0.70794(10) 0.15426(7) 0.0346(3) Uani 1 1 d . . . . .
H16A H 0.409656 0.719889 0.107878 0.041 Uiso 1 1 calc R U . . .
H16B H 0.477577 0.704449 0.153571 0.041 Uiso 1 1 calc R U . . .
C17 C 0.42084(7) 0.55088(10) 0.13653(8) 0.0364(3) Uani 1 1 d . . . . .
H17A H 0.468830 0.541945 0.139603 0.044 Uiso 1 1 calc R U . . .
H17B H 0.404843 0.562911 0.088960 0.044 Uiso 1 1 calc R U . . .
C18 C 0.38839(7) 0.46849(10) 0.16093(8) 0.0392(3) Uani 1 1 d . . . . .
H18A H 0.340761 0.479123 0.160617 0.047 Uiso 1 1 calc R U . . .
H18B H 0.394975 0.416878 0.130858 0.047 Uiso 1 1 calc R U . . .
C19 C 0.38663(9) 0.37100(10) 0.25356(10) 0.0494(4) Uani 1 1 d . . . . .
H19A H 0.395719 0.317177 0.226635 0.059 Uiso 1 1 calc R U . . .
H19B H 0.338601 0.379132 0.251239 0.059 Uiso 1 1 calc R U . . .
C20 C 0.41404(9) 0.35783(10) 0.32483(10) 0.0487(4) Uani 1 1 d . . . . .
H20A H 0.398260 0.299992 0.342054 0.058 Uiso 1 1 calc R U . . .
H20B H 0.462425 0.355697 0.327676 0.058 Uiso 1 1 calc R U . . .
C21 C 0.41532(9) 0.41920(11) 0.43368(9) 0.0491(4) Uani 1 1 d . . . . .
H21A H 0.463585 0.413465 0.439569 0.059 Uiso 1 1 calc R U . . .
H21B H 0.396286 0.363210 0.450503 0.059 Uiso 1 1 calc R U . . .
C22 C 0.39475(9) 0.49830(11) 0.47289(8) 0.0450(4) Uani 1 1 d . . . . .
H22A H 0.347043 0.508255 0.463372 0.054 Uiso 1 1 calc R U . . .
H22B H 0.404607 0.486944 0.521696 0.054 Uiso 1 1 calc R U . . .
C23 C 0.41615(7) 0.65336(11) 0.49163(7) 0.0377(3) Uani 1 1 d . . . . .
H23A H 0.427509 0.641508 0.540174 0.045 Uiso 1 1 calc R U . . .
H23B H 0.368941 0.668041 0.484319 0.045 Uiso 1 1 calc R U . . .
C24 C 0.45590(7) 0.73104(11) 0.46960(7) 0.0386(3) Uani 1 1 d . . . . .
H24A H 0.449753 0.784655 0.497868 0.046 Uiso 1 1 calc R U . . .
H24B H 0.502964 0.715117 0.474311 0.046 Uiso 1 1 calc R U . . .
C25 C 0.46874(7) 0.82491(9) 0.37641(8) 0.0357(3) Uani 1 1 d . . . . .
H25A H 0.515571 0.809746 0.375273 0.043 Uiso 1 1 calc R U . . .
H25B H 0.465564 0.878025 0.405977 0.043 Uiso 1 1 calc R U . . .
C26 C 0.43818(7) 0.84556(9) 0.30704(7) 0.0325(3) Uani 1 1 d . . . . .
H26A H 0.390829 0.857391 0.307982 0.039 Uiso 1 1 calc R U . . .
H26B H 0.458626 0.900075 0.289551 0.039 Uiso 1 1 calc R U . . .
K1 K 0.44581(2) 0.59159(2) 0.31608(2) 0.02709(8) Uani 1 1 d . . . . .
C1_1 C 0.25612(19) 0.9321(3) 0.4380(2) 0.0479(8) Uani 0.5 1 d . . P A -1
H1A_1 H 0.217285 0.904923 0.412286 0.058 Uiso 0.5 1 calc R U P A -1
H1B_1 H 0.270235 0.986041 0.414053 0.058 Uiso 0.5 1 calc R U P A -1
C2_1 C 0.31020(17) 0.8656(2) 0.45186(18) 0.0464(7) Uani 0.5 1 d . . P A -1
H2A_1 H 0.313397 0.826508 0.412152 0.056 Uiso 0.5 1 calc R U P A -1
H2B_1 H 0.352447 0.897359 0.462186 0.056 Uiso 0.5 1 calc R U P A -1
C3_1 C 0.2439(11) 0.9533(3) 0.5096(11) 0.066(4) Uani 0.5 1 d . . P A -1
H3A_1 H 0.199241 0.977669 0.511603 0.080 Uiso 0.5 1 calc R U P A -1
H3B_1 H 0.276130 0.997606 0.529846 0.080 Uiso 0.5 1 calc R U P A -1
O1_1 O 0.29557(14) 0.81307(17) 0.50787(13) 0.0583(7) Uani 0.5 1 d . . P A -1
C4_1 C 0.2518(2) 0.8624(2) 0.54540(19) 0.0518(8) Uani 0.5 1 d . . P A -1
H4A_1 H 0.270481 0.870304 0.592666 0.062 Uiso 0.5 1 calc R U P A -1
H4B_1 H 0.209146 0.831081 0.544840 0.062 Uiso 0.5 1 calc R U P A -1

#

loop_
_atom_site_aniso_label
_atom_site_aniso_U_11
_atom_site_aniso_U_22
_atom_site_aniso_U_33
_atom_site_aniso_U_23
_atom_site_aniso_U_13
_atom_site_aniso_U_12
S1 0.03559(19) 0.0516(2) 0.03063(18) 0.00025(15) 0.00266(13) -0.00481(15)
P1 0.01973(15) 0.02202(15) 0.02921(16) 0.00000(11) 0.00224(11) -0.00107(11)
O1 0.0219(4) 0.0288(5) 0.0433(5) -0.0005(4) 0.0040(4) -0.0016(3)
C1 0.0309(7) 0.0247(6) 0.0332(7) 0.0011(5) -0.0029(5) -0.0034(5)
O2 0.0324(5) 0.0220(4) 0.0357(5) 0.0019(4) 0.0015(4) 0.0045(3)
C2 0.0228(6) 0.0234(6) 0.0380(7) 0.0002(5) 0.0006(5) -0.0024(5)
O3 0.0299(5) 0.0296(5) 0.0313(5) -0.0025(4) 0.0070(4) -0.0008(4)
C3 0.0252(6) 0.0219(6) 0.0293(6) 0.0011(5) -0.0006(5) 0.0011(5)
O4 0.0328(5) 0.0253(5) 0.0522(6) -0.0073(4) 0.0115(4) -0.0066(4)
C4 0.0383(7) 0.0258(6) 0.0281(6) 0.0040(5) 0.0031(5) 0.0031(5)
O5 0.0395(5) 0.0249(5) 0.0482(6) 0.0073(4) 0.0127(4) 0.0062(4)
C5 0.0599(10) 0.0288(7) 0.0272(7) -0.0004(5) -0.0014(6) 0.0050(6)
O6 0.0434(6) 0.0397(5) 0.0332(5) 0.0093(4) 0.0069(4) 0.0048(4)
C6 0.0559(9) 0.0242(6) 0.0369(7) 0.0014(6) -0.0168(7) -0.0044(6)
O7 0.0357(5) 0.0313(5) 0.0314(5) 0.0001(4) -0.0023(4) -0.0049(4)
C7 0.0344(7) 0.0341(7) 0.0491(9) 0.0018(6) -0.0054(6) -0.0099(6)
C8 0.0284(7) 0.0332(7) 0.0427(8) -0.0049(6) 0.0048(6) -0.0052(5)
C9 0.0202(5) 0.0208(5) 0.0315(6) -0.0017(5) 0.0012(4) -0.0031(4)
C10 0.0304(7) 0.0293(6) 0.0312(7) -0.0009(5) -0.0012(5) -0.0015(5)
C11 0.0358(7) 0.0310(7) 0.0435(8) 0.0052(6) -0.0100(6) 0.0007(6)
C12 0.0266(7) 0.0272(7) 0.0644(10) -0.0030(6) -0.0046(6) 0.0048(5)
C13 0.0279(7) 0.0319(7) 0.0536(9) -0.0069(6) 0.0105(6) 0.0006(5)
C14 0.0256(6) 0.0271(6) 0.0359(7) -0.0003(5) 0.0069(5) -0.0028(5)
C15 0.0310(7) 0.0285(6) 0.0354(7) 0.0085(5) 0.0045(5) 0.0040(5)
C16 0.0362(7) 0.0343(7) 0.0343(7) 0.0048(6) 0.0090(6) -0.0013(6)
C17 0.0307(7) 0.0414(8) 0.0379(7) -0.0111(6) 0.0081(6) -0.0018(6)
C18 0.0305(7) 0.0377(8) 0.0501(9) -0.0183(7) 0.0077(6) -0.0049(6)
C19 0.0550(10) 0.0272(7) 0.0702(11) -0.0152(7) 0.0268(9) -0.0153(7)
C20 0.0536(10) 0.0206(6) 0.0763(12) 0.0044(7) 0.0282(9) 0.0049(6)
C21 0.0567(10) 0.0366(8) 0.0542(10) 0.0204(7) 0.0061(8) 0.0102(7)
C22 0.0559(10) 0.0425(8) 0.0378(8) 0.0167(7) 0.0102(7) 0.0044(7)
C23 0.0374(7) 0.0474(8) 0.0282(7) 0.0021(6) 0.0027(5) 0.0017(6)
C24 0.0360(7) 0.0495(9) 0.0296(7) -0.0020(6) 0.0001(6) -0.0030(6)
C25 0.0350(7) 0.0285(7) 0.0433(8) -0.0039(6) 0.0026(6) -0.0058(5)
C26 0.0351(7) 0.0195(6) 0.0433(8) 0.0001(5) 0.0056(6) 0.0014(5)
K1 0.02755(14) 0.02152(13) 0.03182(15) 0.00156(10) 0.00113(10) 0.00149(9)
C1_1 0.057(2) 0.047(2) 0.0376(18) -0.0046(15) -0.0049(16) 0.0120(16)
C2_1 0.0472(18) 0.0359(16) 0.0549(19) -0.0001(14) -0.0004(15) 0.0039(14)
C3_1 0.063(7) 0.0372(15) 0.095(13) -0.015(5) -0.013(6) 0.013(4)
O1_1 0.0779(18) 0.0395(12) 0.0589(15) 0.0115(11) 0.0140(13) 0.0227(12)
C4_1 0.062(2) 0.0391(18) 0.056(2) 0.0023(15) 0.0129(17) 0.0073(15)

#

_geom_special_details            
;
 All esds (except the esd in the dihedral angle between two l.s. planes)
 are estimated using the full covariance matrix.  The cell esds are taken
 into account individually in the estimation of esds in distances, angles
 and torsion angles; correlations between esds in cell parameters are only
 used when they are defined by crystal symmetry.  An approximate (isotropic)
 treatment of cell esds is used for estimating esds involving l.s. planes.
;
loop_
_geom_bond_atom_site_label_1
_geom_bond_atom_site_label_2
_geom_bond_distance
_geom_bond_site_symmetry_2
_geom_bond_publ_flag
S1 C2 1.6312(14) . ?
P1 O1 1.5106(9) . ?
P1 C1 1.7112(14) . ?
P1 C3 1.8071(13) . ?
P1 C9 1.8160(12) . ?
P1 K1 3.7552(4) . ?
O1 K1 2.6480(9) . ?
C1 C2 1.223(2) . ?
O2 C15 1.4215(16) . ?
O2 C26 1.4274(16) . ?
O2 K1 2.8418(9) . ?
O3 C16 1.4204(16) . ?
O3 C17 1.4294(16) . ?
O3 K1 2.8468(10) . ?
C3 C4 1.3891(19) . ?
C3 C8 1.3932(19) . ?
O4 C18 1.416(2) . ?
O4 C19 1.4231(18) . ?
O4 K1 2.7936(10) . ?
C4 C5 1.391(2) . ?
C4 H4 0.9500 . ?
O5 C21 1.421(2) . ?
O5 C20 1.4263(18) . ?
O5 K1 2.8201(10) . ?
C5 C6 1.382(2) . ?
C5 H5 0.9500 . ?
O6 C23 1.4168(19) . ?
O6 C22 1.4309(19) . ?
O6 K1 2.8102(10) . ?
C6 C7 1.384(2) . ?
C6 H6 0.9500 . ?
O7 C24 1.4163(17) . ?
O7 C25 1.4284(17) . ?
O7 K1 2.9248(10) . ?
C7 C8 1.389(2) . ?
C7 H7 0.9500 . ?
C8 H8 0.9500 . ?
C9 C14 1.3897(18) . ?
C9 C10 1.3946(18) . ?
C10 C11 1.389(2) . ?
C10 H10 0.9500 . ?
C11 C12 1.390(2) . ?
C11 H11 0.9500 . ?
C12 C13 1.378(2) . ?
C12 K1 3.5053(15) 6_665 ?
C12 H12 0.9500 . ?
C13 C14 1.3938(19) . ?
C13 H13 0.9500 . ?
C14 H14 0.9500 . ?
C15 C16 1.499(2) . ?
C15 H15A 0.9900 . ?
C15 H15B 0.9900 . ?
C16 H16A 0.9900 . ?
C16 H16B 0.9900 . ?
C17 C18 1.496(2) . ?
C17 H17A 0.9900 . ?
C17 H17B 0.9900 . ?
C18 H18A 0.9900 . ?
C18 H18B 0.9900 . ?
C19 C20 1.490(3) . ?
C19 H19A 0.9900 . ?
C19 H19B 0.9900 . ?
C20 K1 3.5318(15) . ?
C20 H20A 0.9900 . ?
C20 H20B 0.9900 . ?
C21 C22 1.494(2) . ?
C21 H21A 0.9900 . ?
C21 H21B 0.9900 . ?
C22 H22A 0.9900 . ?
C22 H22B 0.9900 . ?
C23 C24 1.502(2) . ?
C23 H23A 0.9900 . ?
C23 H23B 0.9900 . ?
C24 H24A 0.9900 . ?
C24 H24B 0.9900 . ?
C25 C26 1.494(2) . ?
C25 H25A 0.9900 . ?
C25 H25B 0.9900 . ?
C26 H26A 0.9900 . ?
C26 H26B 0.9900 . ?
C1_1 C2_1 1.489(5) . ?
C1_1 C3_1 1.509(18) . ?
C1_1 H1A_1 0.9900 . ?
C1_1 H1B_1 0.9900 . ?
C2_1 O1_1 1.420(4) . ?
C2_1 H2A_1 0.9900 . ?
C2_1 H2B_1 0.9900 . ?
C3_1 C4_1 1.526(11) . ?
C3_1 H3A_1 0.9900 . ?
C3_1 H3B_1 0.9900 . ?
O1_1 C4_1 1.428(4) . ?
C4_1 H4A_1 0.9900 . ?
C4_1 H4B_1 0.9900 . ?

#

loop_
_geom_angle_atom_site_label_1
_geom_angle_atom_site_label_2
_geom_angle_atom_site_label_3
_geom_angle
_geom_angle_site_symmetry_1
_geom_angle_site_symmetry_3
_geom_angle_publ_flag
O1 P1 C1 116.88(6) . . ?
O1 P1 C3 110.14(6) . . ?
C1 P1 C3 107.72(6) . . ?
O1 P1 C9 110.78(5) . . ?
C1 P1 C9 107.07(6) . . ?
C3 P1 C9 103.34(6) . . ?
O1 P1 K1 34.31(4) . . ?
C1 P1 K1 87.93(5) . . ?
C3 P1 K1 105.35(4) . . ?
C9 P1 K1 141.54(4) . . ?
P1 O1 K1 126.93(5) . . ?
C2 C1 P1 170.02(12) . . ?
C15 O2 C26 110.63(10) . . ?
C15 O2 K1 115.15(7) . . ?
C26 O2 K1 120.32(7) . . ?
C1 C2 S1 178.64(13) . . ?
C16 O3 C17 111.65(10) . . ?
C16 O3 K1 113.26(8) . . ?
C17 O3 K1 111.44(8) . . ?
C4 C3 C8 119.45(12) . . ?
C4 C3 P1 119.65(10) . . ?
C8 C3 P1 120.86(10) . . ?
C18 O4 C19 111.78(12) . . ?
C18 O4 K1 118.57(8) . . ?
C19 O4 K1 116.79(9) . . ?
C3 C4 C5 120.24(13) . . ?
C3 C4 H4 119.9 . . ?
C5 C4 H4 119.9 . . ?
C21 O5 C20 111.55(12) . . ?
C21 O5 K1 110.11(9) . . ?
C20 O5 K1 108.00(8) . . ?
C6 C5 C4 119.82(14) . . ?
C6 C5 H5 120.1 . . ?
C4 C5 H5 120.1 . . ?
C23 O6 C22 112.08(12) . . ?
C23 O6 K1 120.41(8) . . ?
C22 O6 K1 116.09(9) . . ?
C5 C6 C7 120.46(13) . . ?
C5 C6 H6 119.8 . . ?
C7 C6 H6 119.8 . . ?
C24 O7 C25 112.09(11) . . ?
C24 O7 K1 111.44(8) . . ?
C25 O7 K1 110.42(8) . . ?
C6 C7 C8 119.82(14) . . ?
C6 C7 H7 120.1 . . ?
C8 C7 H7 120.1 . . ?
C7 C8 C3 120.22(14) . . ?
C7 C8 H8 119.9 . . ?
C3 C8 H8 119.9 . . ?
C14 C9 C10 119.36(12) . . ?
C14 C9 P1 122.85(10) . . ?
C10 C9 P1 117.79(10) . . ?
C11 C10 C9 120.36(13) . . ?
C11 C10 H10 119.8 . . ?
C9 C10 H10 119.8 . . ?
C10 C11 C12 119.78(14) . . ?
C10 C11 H11 120.1 . . ?
C12 C11 H11 120.1 . . ?
C13 C12 C11 120.18(13) . . ?
C13 C12 K1 84.65(9) . 6_665 ?
C11 C12 K1 121.87(10) . 6_665 ?
C13 C12 H12 119.9 . . ?
C11 C12 H12 119.9 . . ?
K1 C12 H12 64.2 6_665 . ?
C12 C13 C14 120.21(14) . . ?
C12 C13 H13 119.9 . . ?
C14 C13 H13 119.9 . . ?
C9 C14 C13 120.10(13) . . ?
C9 C14 H14 119.9 . . ?
C13 C14 H14 119.9 . . ?
O2 C15 C16 109.27(11) . . ?
O2 C15 H15A 109.8 . . ?
C16 C15 H15A 109.8 . . ?
O2 C15 H15B 109.8 . . ?
C16 C15 H15B 109.8 . . ?
H15A C15 H15B 108.3 . . ?
O3 C16 C15 108.98(11) . . ?
O3 C16 H16A 109.9 . . ?
C15 C16 H16A 109.9 . . ?
O3 C16 H16B 109.9 . . ?
C15 C16 H16B 109.9 . . ?
H16A C16 H16B 108.3 . . ?
O3 C17 C18 107.96(11) . . ?
O3 C17 H17A 110.1 . . ?
C18 C17 H17A 110.1 . . ?
O3 C17 H17B 110.1 . . ?
C18 C17 H17B 110.1 . . ?
H17A C17 H17B 108.4 . . ?
O4 C18 C17 108.97(11) . . ?
O4 C18 H18A 109.9 . . ?
C17 C18 H18A 109.9 . . ?
O4 C18 H18B 109.9 . . ?
C17 C18 H18B 109.9 . . ?
H18A C18 H18B 108.3 . . ?
O4 C19 C20 109.10(13) . . ?
O4 C19 H19A 109.9 . . ?
C20 C19 H19A 109.9 . . ?
O4 C19 H19B 109.9 . . ?
C20 C19 H19B 109.9 . . ?
H19A C19 H19B 108.3 . . ?
O5 C20 C19 109.05(13) . . ?
O5 C20 K1 49.41(6) . . ?
C19 C20 K1 83.01(8) . . ?
O5 C20 H20A 109.9 . . ?
C19 C20 H20A 109.9 . . ?
K1 C20 H20A 159.2 . . ?
O5 C20 H20B 109.9 . . ?
C19 C20 H20B 109.9 . . ?
K1 C20 H20B 81.1 . . ?
H20A C20 H20B 108.3 . . ?
O5 C21 C22 109.79(12) . . ?
O5 C21 H21A 109.7 . . ?
C22 C21 H21A 109.7 . . ?
O5 C21 H21B 109.7 . . ?
C22 C21 H21B 109.7 . . ?
H21A C21 H21B 108.2 . . ?
O6 C22 C21 108.35(13) . . ?
O6 C22 H22A 110.0 . . ?
C21 C22 H22A 110.0 . . ?
O6 C22 H22B 110.0 . . ?
C21 C22 H22B 110.0 . . ?
H22A C22 H22B 108.4 . . ?
O6 C23 C24 108.68(12) . . ?
O6 C23 H23A 110.0 . . ?
C24 C23 H23A 110.0 . . ?
O6 C23 H23B 110.0 . . ?
C24 C23 H23B 110.0 . . ?
H23A C23 H23B 108.3 . . ?
O7 C24 C23 108.05(12) . . ?
O7 C24 H24A 110.1 . . ?
C23 C24 H24A 110.1 . . ?
O7 C24 H24B 110.1 . . ?
C23 C24 H24B 110.1 . . ?
H24A C24 H24B 108.4 . . ?
O7 C25 C26 107.95(11) . . ?
O7 C25 H25A 110.1 . . ?
C26 C25 H25A 110.1 . . ?
O7 C25 H25B 110.1 . . ?
C26 C25 H25B 110.1 . . ?
H25A C25 H25B 108.4 . . ?
O2 C26 C25 108.86(11) . . ?
O2 C26 H26A 109.9 . . ?
C25 C26 H26A 109.9 . . ?
O2 C26 H26B 109.9 . . ?
C25 C26 H26B 109.9 . . ?
H26A C26 H26B 108.3 . . ?
O1 K1 O4 89.49(3) . . ?
O1 K1 O6 90.74(3) . . ?
O4 K1 O6 121.34(3) . . ?
O1 K1 O5 92.37(3) . . ?
O4 K1 O5 60.69(3) . . ?
O6 K1 O5 60.70(3) . . ?
O1 K1 O2 109.24(3) . . ?
O4 K1 O2 119.04(3) . . ?
O6 K1 O2 115.97(3) . . ?
O5 K1 O2 158.35(3) . . ?
O1 K1 O3 113.36(3) . . ?
O4 K1 O3 59.41(3) . . ?
O6 K1 O3 155.76(3) . . ?
O5 K1 O3 113.31(3) . . ?
O2 K1 O3 59.90(3) . . ?
O1 K1 O7 107.74(3) . . ?
O4 K1 O7 162.66(3) . . ?
O6 K1 O7 58.11(3) . . ?
O5 K1 O7 115.08(3) . . ?
O2 K1 O7 57.87(3) . . ?
O3 K1 O7 113.15(3) . . ?
O1 K1 C12 167.00(4) . 6_565 ?
O4 K1 C12 96.07(3) . 6_565 ?
O6 K1 C12 76.32(4) . 6_565 ?
O5 K1 C12 80.24(3) . 6_565 ?
O2 K1 C12 78.27(3) . 6_565 ?
O3 K1 C12 79.51(3) . 6_565 ?
O7 K1 C12 66.66(3) . 6_565 ?
O1 K1 C20 80.52(4) . . ?
O4 K1 C20 42.09(4) . . ?
O6 K1 C20 80.27(4) . . ?
O5 K1 C20 22.59(3) . . ?
O2 K1 C20 160.10(4) . . ?
O3 K1 C20 100.48(4) . . ?
O7 K1 C20 137.12(4) . . ?
C12 K1 C20 95.75(4) 6_565 . ?
O1 K1 P1 18.76(2) . . ?
O4 K1 P1 90.90(2) . . ?
O6 K1 P1 105.88(2) . . ?
O5 K1 P1 109.28(2) . . ?
O2 K1 P1 92.30(2) . . ?
O3 K1 P1 98.26(2) . . ?
O7 K1 P1 106.05(2) . . ?
C12 K1 P1 170.18(3) 6_565 . ?
C20 K1 P1 94.06(3) . . ?
C2_1 C1_1 C3_1 98.8(7) . . ?
C2_1 C1_1 H1A_1 112.0 . . ?
C3_1 C1_1 H1A_1 112.0 . . ?
C2_1 C1_1 H1B_1 112.0 . . ?
C3_1 C1_1 H1B_1 112.0 . . ?
H1A_1 C1_1 H1B_1 109.7 . . ?
O1_1 C2_1 C1_1 107.2(3) . . ?
O1_1 C2_1 H2A_1 110.3 . . ?
C1_1 C2_1 H2A_1 110.3 . . ?
O1_1 C2_1 H2B_1 110.3 . . ?
C1_1 C2_1 H2B_1 110.3 . . ?
H2A_1 C2_1 H2B_1 108.5 . . ?
C1_1 C3_1 C4_1 103.9(6) . . ?
C1_1 C3_1 H3A_1 111.0 . . ?
C4_1 C3_1 H3A_1 111.0 . . ?
C1_1 C3_1 H3B_1 111.0 . . ?
C4_1 C3_1 H3B_1 111.0 . . ?
H3A_1 C3_1 H3B_1 109.0 . . ?
C2_1 O1_1 C4_1 109.1(3) . . ?
O1_1 C4_1 C3_1 104.4(6) . . ?
O1_1 C4_1 H4A_1 110.9 . . ?
C3_1 C4_1 H4A_1 110.9 . . ?
O1_1 C4_1 H4B_1 110.9 . . ?
C3_1 C4_1 H4B_1 110.9 . . ?
H4A_1 C4_1 H4B_1 108.9 . . ?

#

loop_
_geom_torsion_atom_site_label_1
_geom_torsion_atom_site_label_2
_geom_torsion_atom_site_label_3
_geom_torsion_atom_site_label_4
_geom_torsion
_geom_torsion_site_symmetry_1
_geom_torsion_site_symmetry_2
_geom_torsion_site_symmetry_3
_geom_torsion_site_symmetry_4
_geom_torsion_publ_flag
C1 P1 O1 K1 -35.44(9) . . . . ?
C3 P1 O1 K1 87.88(7) . . . . ?
C9 P1 O1 K1 -158.42(6) . . . . ?
O1 P1 C3 C4 -0.33(12) . . . . ?
C1 P1 C3 C4 128.18(11) . . . . ?
C9 P1 C3 C4 -118.71(11) . . . . ?
K1 P1 C3 C4 35.41(11) . . . . ?
O1 P1 C3 C8 177.16(11) . . . . ?
C1 P1 C3 C8 -54.33(13) . . . . ?
C9 P1 C3 C8 58.78(12) . . . . ?
K1 P1 C3 C8 -147.10(10) . . . . ?
C8 C3 C4 C5 0.4(2) . . . . ?
P1 C3 C4 C5 177.96(10) . . . . ?
C3 C4 C5 C6 -0.4(2) . . . . ?
C4 C5 C6 C7 0.2(2) . . . . ?
C5 C6 C7 C8 0.0(2) . . . . ?
C6 C7 C8 C3 0.0(2) . . . . ?
C4 C3 C8 C7 -0.2(2) . . . . ?
P1 C3 C8 C7 -177.72(11) . . . . ?
O1 P1 C9 C14 138.10(10) . . . . ?
C1 P1 C9 C14 9.61(12) . . . . ?
C3 P1 C9 C14 -103.96(11) . . . . ?
K1 P1 C9 C14 118.63(10) . . . . ?
O1 P1 C9 C10 -41.56(11) . . . . ?
C1 P1 C9 C10 -170.05(10) . . . . ?
C3 P1 C9 C10 76.37(11) . . . . ?
K1 P1 C9 C10 -61.04(12) . . . . ?
C14 C9 C10 C11 -1.29(19) . . . . ?
P1 C9 C10 C11 178.39(10) . . . . ?
C9 C10 C11 C12 0.8(2) . . . . ?
C10 C11 C12 C13 0.1(2) . . . . ?
C10 C11 C12 K1 103.62(13) . . . 6_665 ?
C11 C12 C13 C14 -0.5(2) . . . . ?
K1 C12 C13 C14 -124.49(13) 6_665 . . . ?
C10 C9 C14 C13 0.84(19) . . . . ?
P1 C9 C14 C13 -178.82(10) . . . . ?
C12 C13 C14 C9 0.1(2) . . . . ?
C26 O2 C15 C16 173.46(11) . . . . ?
K1 O2 C15 C16 -45.94(12) . . . . ?
C17 O3 C16 C15 -179.28(11) . . . . ?
K1 O3 C16 C15 -52.50(12) . . . . ?
O2 C15 C16 O3 66.39(14) . . . . ?
C16 O3 C17 C18 -174.71(12) . . . . ?
K1 O3 C17 C18 57.53(12) . . . . ?
C19 O4 C18 C17 179.55(12) . . . . ?
K1 O4 C18 C17 39.17(13) . . . . ?
O3 C17 C18 O4 -64.41(14) . . . . ?
C18 O4 C19 C20 -175.79(12) . . . . ?
K1 O4 C19 C20 -34.65(16) . . . . ?
C21 O5 C20 C19 176.60(13) . . . . ?
K1 O5 C20 C19 -62.27(14) . . . . ?
C21 O5 C20 K1 -121.13(13) . . . . ?
O4 C19 C20 O5 66.48(16) . . . . ?
O4 C19 C20 K1 23.86(11) . . . . ?
C20 O5 C21 C22 178.33(13) . . . . ?
K1 O5 C21 C22 58.44(15) . . . . ?
C23 O6 C22 C21 -176.34(13) . . . . ?
K1 O6 C22 C21 39.88(15) . . . . ?
O5 C21 C22 O6 -66.95(18) . . . . ?
C22 O6 C23 C24 178.63(12) . . . . ?
K1 O6 C23 C24 -39.34(14) . . . . ?
C25 O7 C24 C23 178.58(12) . . . . ?
K1 O7 C24 C23 -57.09(13) . . . . ?
O6 C23 C24 O7 64.04(15) . . . . ?
C24 O7 C25 C26 -174.20(12) . . . . ?
K1 O7 C25 C26 60.91(12) . . . . ?
C15 O2 C26 C25 173.07(11) . . . . ?
K1 O2 C26 C25 34.80(13) . . . . ?
O7 C25 C26 O2 -63.78(14) . . . . ?
C3_1 C1_1 C2_1 O1_1 37.8(6) . . . . ?
C2_1 C1_1 C3_1 C4_1 -38.6(12) . . . . ?
C1_1 C2_1 O1_1 C4_1 -22.4(4) . . . . ?
C2_1 O1_1 C4_1 C3_1 -3.3(10) . . . . ?
C1_1 C3_1 C4_1 O1_1 27.1(14) . . . . ?

#

_refine_diff_density_max         0.472
_refine_diff_density_min         -0.344
_refine_diff_density_rms         0.041
######### additional information out of the cif_od #######  
_audit_creation_date             2025-08-19
_cell_oxdiff_length_a            20.5317(2)
_cell_oxdiff_length_b            14.8133(2)
_cell_oxdiff_length_c            19.9824(3)
_cell_oxdiff_angle_alpha         89.9913(12)
_cell_oxdiff_angle_beta          95.7755(12)
_cell_oxdiff_angle_gamma         90.0071(12)
_cell_oxdiff_volume              6046.65(15)
_cell_oxdiff_measurement_reflns_used 28927
loop_
_exptl_crystal_face_index_h
_exptl_crystal_face_index_k
_exptl_crystal_face_index_l
_exptl_crystal_face_perp_dist
-1 3 13 0.0719
-2 -9 2 0.0915
2 10 0 0.2699
1 0 -13 0.0552
-11 2 7 0.0770
13 -1 0 0.0198
-13 0 0 0.0701
-13 2 1 0.0754

#

loop_
_exptl_oxdiff_crystal_face_indexfrac_h
_exptl_oxdiff_crystal_face_indexfrac_k
_exptl_oxdiff_crystal_face_indexfrac_l
_exptl_oxdiff_crystal_face_x
_exptl_oxdiff_crystal_face_y
_exptl_oxdiff_crystal_face_z
-0.5633 2.5031 12.5039 0.1405 -0.4708 -0.8710
-2.1493 -9.3494 2.3890 0.2349 -0.7929 0.5622
1.9442 9.5040 0.3489 -0.1958 0.6617 -0.7238
1.0804 -0.2063 -12.9655 -0.1963 0.6591 0.7260
-11.3516 2.4987 6.9842 0.8832 -0.0221 -0.4685
13.1445 -1.0586 0.3009 -0.9571 -0.2841 -0.0564
-13.2733 -0.0247 0.1390 0.9770 0.1818 0.1115
-13.0343 1.9952 0.9916 0.9553 0.2835 -0.0841

#

_oxdiff_exptl_absorpt_empirical_full_min 0.795
_oxdiff_exptl_absorpt_empirical_full_max 1.727
_oxdiff_exptl_absorpt_empirical_details 
;
Empirical correction (ABSPACK) includes:
- Absorption correction using spherical harmonics
- Frame scaling
;
_diffrn_ambient_environment      N~2~
_diffrn_source_type              'PhotonJet (Cu) X-ray Source'
_diffrn_radiation_probe          x-ray
_diffrn_radiation_monochromator  mirror
_diffrn_measurement_device       'four-circle diffractometer'
_diffrn_detector                 'Hybrid Pixel Array Detector'
_diffrn_detector_type            HyPix
_diffrn_reflns_av_sigmaI/netI    0.0325
_diffrn_orient_matrix_type       
'CrysAlisPro convention (1999,Acta A55,543-557)'
_diffrn_orient_matrix_UB_11      -0.0734997000
_diffrn_orient_matrix_UB_12      -0.0059047000
_diffrn_orient_matrix_UB_13      0.0091098000
_diffrn_orient_matrix_UB_21      -0.0143947000
_diffrn_orient_matrix_UB_22      0.0745207000
_diffrn_orient_matrix_UB_23      -0.0532188000
_diffrn_orient_matrix_UB_31      -0.0088446000
_diffrn_orient_matrix_UB_32      -0.0723023000
_diffrn_orient_matrix_UB_33      -0.0555810000
_diffrn_measurement_details      
;
List of Runs (angles in degrees, time in seconds):

  # Type    Start    End  Width  t~exp~   \w     \q     \k     \f   Frames
#--------------------------------------------------------------------------
  1  \w    -42.00 -11.00   0.50    0.40    --  -47.28 120.00-127.00   62
  2  \w    -89.00 -55.00   0.50    0.40    --  -47.28-154.00  -8.00   68
  3  \w    -81.00 -46.00   0.50    0.40    --  -47.28 120.00-127.00   70
  4  \w     56.00  88.00   0.50    0.40    --   47.28-154.00  -8.00   64
  5  \w     60.00  92.00   0.50    0.40    --   47.28-120.00 149.00   64
  6  \w   -120.00 -95.00   0.50    1.60    --  -91.75-120.00 149.00   50
  7  \w    -91.00 -66.00   0.50    1.60    --  -91.75 154.00  30.00   50
  8  \w    -52.00 -27.00   0.50    1.60    --  -91.75 120.00-127.00   50
  9  \w     53.00  82.00   0.50    1.60    --  105.91-154.00  -8.00   58
 10  \w     98.00 158.00   0.50    1.60    --  105.91 120.00-127.00  120
 11  \w     95.00 120.00   0.50    1.60    --  105.91 154.00  30.00   50
 12  \w     90.00 121.00   0.50    1.60    --  105.91-154.00  -8.00   62
 13  \w     74.00 110.00   0.50    1.60    --  105.91-120.00 149.00   72
 14  \w   -106.00 -49.00   0.50    0.40    --  -47.28 154.00  30.00  114
 15  \w   -119.00 -26.00   0.50    0.40    --  -47.28 -77.00  60.00  186
 16  \w   -117.00 -78.00   0.50    0.40    --  -47.28 -77.00 -60.00   78
 17  \w    -61.00 -27.00   0.50    0.40    --  -47.28 -77.00 -60.00   68
 18  \w   -118.00 -90.00   0.50    0.40    --  -47.28-125.00 120.00   56
 19  \w   -106.00 -80.00   0.50    0.40    --  -47.28-125.00-150.00   52
 20  \w    -22.00  27.00   0.50    0.40    --  -47.28  19.00-180.00   98
 21  \w     41.00  68.00   0.50    0.40    --   47.28-125.00 120.00   54
 22  \w    -48.00 -22.00   0.50    1.60    --  -91.75  45.00  30.00   52
 23  \w   -156.00 -80.00   0.50    1.60    --  -91.75 -30.00  90.00  152
 24  \w    -47.00 -21.00   0.50    1.60    --  -91.75  45.00-180.00   52
 25  \w   -163.00 -79.00   0.50    1.60    --  -91.75 -45.00-150.00  168
 26  \w    -45.00 -20.00   0.50    1.60    --  -91.75  45.00   0.00   50
 27  \w    -57.00 -31.00   0.50    1.60    --  -91.75  61.00  60.00   52
 28  \w   -100.00 -75.00   0.50    1.60    --  -91.75-154.00  -8.00   50
 29  \w   -151.00 -80.00   0.50    1.60    --  -91.75 -45.00-180.00  142
 30  \w   -166.00-120.00   0.50    1.60    --  -91.75 -30.00 150.00   92
 31  \w     93.00 178.00   0.50    1.60    --  105.91  45.00  30.00  170
 32  \w     37.00 102.50   0.50    1.60    --  105.91 -94.00 -90.00  131
 33  \w     41.00 107.00   0.50    1.60    --  105.91-105.00-162.28  132
 34  \w     33.00 101.00   0.50    1.60    --  105.91 -94.00 -30.00  136
 35  \w     67.00 107.00   0.50    1.60    --  105.91-125.00 -90.00   80
 36  \w     37.00  66.00   0.50    1.60    --  105.91 -61.00-150.00   58
 37  \w     36.00  96.00   0.50    1.60    --  105.91 -77.00 -30.00  120
 38  \w    116.00 177.00   0.50    1.60    --  105.91 125.00-180.00  122
 39  \w     55.00 106.00   0.50    1.60    --  105.91 -94.00   0.00  102
 40  \w     44.00 111.00   0.50    1.60    --  105.91-125.00 120.00  134
 41  \w     98.00 175.00   0.50    1.60    --  105.91  45.00 -60.00  154
 42  \w     41.00 106.00   0.50    1.60    --  105.91 -94.00 150.00  130
 43  \w     33.00  58.00   0.50    1.60    --  105.91 -61.00 -60.00   50
 44  \w     49.00  74.00   0.50    1.60    --  105.91 -61.00   0.00   50
;
_reflns_odcompleteness_completeness 99.96
_reflns_odcompleteness_theta     66.97
_reflns_odcompleteness_iscentric 1
_chemical_oxdiff_formula         'P1 K1 O7 S1 C26 H34'
_chemical_oxdiff_usercomment     THF/H


# start Validation Reply Form
_vrf_PLAT230_SMO-350_a           
;
PROBLEM: Hirshfeld Test Diff for    P1       --O1       .        9.4 s.u.  
RESPONSE: A Hirshfeld Test between elements of the second and the 
third period is ambiguous, especially with the lightweight 
atom at a terminal position.
;
# end Validation Reply Form                                                    


_shelx_res_file                  
;
TITL SMO-350_a.res in I2/a
    SMO-350_a.res
    created by SHELXL-2019/3 at 12:19:19 on 19-Aug-2025
REM Old TITL SMO-350 in I2/a
REM SHELXT solution in I2/a: R1 0.113, Rweak 0.005, Alpha 0.022
REM <I/s>   0.481 for  243 systematic absences,  Orientation as input
REM Formula found by SHELXT:  C61 O14 S4 K2

CELL  1.54184  20.5342  14.8156  19.9759   90.000   95.748   90.000
ZERR    4.000   0.0002   0.0001   0.0001    0.000    0.001    0.000
LATT  2
SYMM 1/2-X, Y, -Z
SFAC C H O P S K
UNIT 224 304 60 8 8 8
TEMP -173
SIZE 0.10 0.15 0.38
L.S. 10
BOND $H
LIST 4
acta
conf
FMAP 2
PLAN 20
WGHT    0.043500    4.703800
FVAR       0.12724
S1    5    0.591198    0.601078    0.075731    11.00000    0.03559    0.05160 =
         0.03063    0.00025    0.00266   -0.00481
P1    4    0.625481    0.560452    0.302378    11.00000    0.01973    0.02202 =
         0.02921    0.00000    0.00224   -0.00107
O1    3    0.567414    0.531007    0.337806    11.00000    0.02194    0.02885 =
         0.04327   -0.00045    0.00401   -0.00160
C1    1    0.610746    0.586874    0.218840    11.00000    0.03089    0.02468 =
         0.03324    0.00110   -0.00287   -0.00341
O2    3    0.447521    0.770238    0.264482    11.00000    0.03236    0.02195 =
         0.03573    0.00192    0.00153    0.00453
C2    1    0.602912    0.592146    0.157439    11.00000    0.02276    0.02336 =
         0.03797    0.00017    0.00063   -0.00236
O3    3    0.405420    0.625136    0.177815    11.00000    0.02994    0.02961 =
         0.03128   -0.00248    0.00702   -0.00076
C3    1    0.664788    0.656664    0.344842    11.00000    0.02517    0.02189 =
         0.02933    0.00107   -0.00057    0.00109
O4    3    0.415873    0.448617    0.227118    11.00000    0.03285    0.02533 =
         0.05223   -0.00729    0.01150   -0.00663
C4    1    0.639730    0.692041    0.401344    11.00000    0.03829    0.02578 =
         0.02811    0.00402    0.00314    0.00310
AFIX  43
H4    2    0.601300    0.666813    0.416535    11.00000   -1.20000
AFIX   0
O5    3    0.393721    0.430851    0.364373    11.00000    0.03954    0.02486 =
         0.04823    0.00726    0.01267    0.00618
C5    1    0.670718    0.764297    0.435768    11.00000    0.05986    0.02878 =
         0.02717   -0.00038   -0.00135    0.00497
AFIX  43
H5    2    0.653334    0.788637    0.474223    11.00000   -1.20000
AFIX   0
O6    3    0.429756    0.576066    0.453663    11.00000    0.04342    0.03966 =
         0.03315    0.00933    0.00691    0.00482
C6    1    0.726846    0.800548    0.413866    11.00000    0.05594    0.02420 =
         0.03686    0.00139   -0.01680   -0.00442
AFIX  43
H6    2    0.748045    0.849771    0.437468    11.00000   -1.20000
AFIX   0
O7    3    0.434593    0.750103    0.401438    11.00000    0.03566    0.03127 =
         0.03137    0.00015   -0.00229   -0.00494
C7    1    0.752393    0.765650    0.357791    11.00000    0.03441    0.03409 =
         0.04905    0.00183   -0.00537   -0.00992
AFIX  43
H7    2    0.791011    0.790824    0.342977    11.00000   -1.20000
AFIX   0
C8    1    0.721424    0.693728    0.323232    11.00000    0.02840    0.03323 =
         0.04275   -0.00495    0.00485   -0.00517
AFIX  43
H8    2    0.738916    0.669721    0.284726    11.00000   -1.20000
AFIX   0
C9    1    0.688997    0.474712    0.309650    11.00000    0.02019    0.02083 =
         0.03150   -0.00167    0.00118   -0.00308
C10   1    0.702353    0.431722    0.371614    11.00000    0.03042    0.02934 =
         0.03120   -0.00088   -0.00116   -0.00152
AFIX  43
H10   2    0.679237    0.448842    0.408496    11.00000   -1.20000
AFIX   0
C11   1    0.749268    0.364015    0.379697    11.00000    0.03578    0.03100 =
         0.04354    0.00515   -0.00998    0.00074
AFIX  43
H11   2    0.757809    0.334329    0.421815    11.00000   -1.20000
AFIX   0
C12   1    0.783676    0.339838    0.325953    11.00000    0.02663    0.02717 =
         0.06440   -0.00304   -0.00460    0.00477
AFIX  43
H12   2    0.815755    0.293507    0.331363    11.00000   -1.20000
AFIX   0
C13   1    0.771381    0.382895    0.264842    11.00000    0.02794    0.03192 =
         0.05363   -0.00695    0.01052    0.00060
AFIX  43
H13   2    0.795263    0.366491    0.228351    11.00000   -1.20000
AFIX   0
C14   1    0.724020    0.450432    0.256402    11.00000    0.02558    0.02707 =
         0.03588   -0.00028    0.00692   -0.00278
AFIX  43
H14   2    0.715667    0.479913    0.214183    11.00000   -1.20000
AFIX   0
C15   1    0.412526    0.782620    0.200064    11.00000    0.03104    0.02847 =
         0.03538    0.00854    0.00453    0.00402
AFIX  23
H15A  2    0.424156    0.841577    0.181196    11.00000   -1.20000
H15B  2    0.364873    0.782322    0.204142    11.00000   -1.20000
AFIX   0
C16   1    0.429502    0.707939    0.154256    11.00000    0.03621    0.03431 =
         0.03432    0.00482    0.00900   -0.00128
AFIX  23
H16A  2    0.409656    0.719889    0.107878    11.00000   -1.20000
H16B  2    0.477577    0.704449    0.153571    11.00000   -1.20000
AFIX   0
C17   1    0.420845    0.550882    0.136529    11.00000    0.03069    0.04145 =
         0.03791   -0.01109    0.00809   -0.00180
AFIX  23
H17A  2    0.468830    0.541945    0.139603    11.00000   -1.20000
H17B  2    0.404843    0.562911    0.088960    11.00000   -1.20000
AFIX   0
C18   1    0.388388    0.468488    0.160930    11.00000    0.03047    0.03773 =
         0.05007   -0.01833    0.00766   -0.00490
AFIX  23
H18A  2    0.340761    0.479123    0.160617    11.00000   -1.20000
H18B  2    0.394975    0.416878    0.130858    11.00000   -1.20000
AFIX   0
C19   1    0.386629    0.371003    0.253557    11.00000    0.05498    0.02723 =
         0.07021   -0.01515    0.02681   -0.01535
AFIX  23
H19A  2    0.395719    0.317177    0.226635    11.00000   -1.20000
H19B  2    0.338601    0.379132    0.251239    11.00000   -1.20000
AFIX   0
C20   1    0.414039    0.357833    0.324827    11.00000    0.05362    0.02057 =
         0.07630    0.00442    0.02820    0.00493
AFIX  23
H20A  2    0.398260    0.299992    0.342054    11.00000   -1.20000
H20B  2    0.462425    0.355697    0.327676    11.00000   -1.20000
AFIX   0
C21   1    0.415316    0.419199    0.433675    11.00000    0.05671    0.03655 =
         0.05422    0.02044    0.00614    0.01021
AFIX  23
H21A  2    0.463585    0.413465    0.439569    11.00000   -1.20000
H21B  2    0.396286    0.363210    0.450503    11.00000   -1.20000
AFIX   0
C22   1    0.394745    0.498295    0.472894    11.00000    0.05587    0.04248 =
         0.03781    0.01666    0.01023    0.00435
AFIX  23
H22A  2    0.347043    0.508255    0.463372    11.00000   -1.20000
H22B  2    0.404607    0.486944    0.521696    11.00000   -1.20000
AFIX   0
C23   1    0.416152    0.653360    0.491634    11.00000    0.03741    0.04745 =
         0.02815    0.00211    0.00270    0.00174
AFIX  23
H23A  2    0.427509    0.641508    0.540174    11.00000   -1.20000
H23B  2    0.368941    0.668041    0.484319    11.00000   -1.20000
AFIX   0
C24   1    0.455903    0.731037    0.469601    11.00000    0.03597    0.04951 =
         0.02964   -0.00199    0.00015   -0.00297
AFIX  23
H24A  2    0.449753    0.784655    0.497868    11.00000   -1.20000
H24B  2    0.502964    0.715117    0.474311    11.00000   -1.20000
AFIX   0
C25   1    0.468741    0.824912    0.376407    11.00000    0.03499    0.02847 =
         0.04329   -0.00391    0.00255   -0.00576
AFIX  23
H25A  2    0.515571    0.809746    0.375273    11.00000   -1.20000
H25B  2    0.465564    0.878025    0.405977    11.00000   -1.20000
AFIX   0
C26   1    0.438179    0.845558    0.307039    11.00000    0.03514    0.01950 =
         0.04331    0.00010    0.00559    0.00138
AFIX  23
H26A  2    0.390829    0.857391    0.307982    11.00000   -1.20000
H26B  2    0.458626    0.900075    0.289551    11.00000   -1.20000
AFIX   0
K1    6    0.445813    0.591592    0.316076    11.00000    0.02755    0.02152 =
         0.03182    0.00156    0.00113    0.00149
RESI 1
PART -1 10.5
C1    1    0.256121    0.932085    0.438023    10.50000    0.05748    0.04682 =
         0.03757   -0.00462   -0.00489    0.01201
AFIX  23
H1A   2    0.217285    0.904923    0.412286    10.50000   -1.20000
H1B   2    0.270235    0.986041    0.414053    10.50000   -1.20000
AFIX   0
C2    1    0.310201    0.865638    0.451863    10.50000    0.04722    0.03588 =
         0.05490   -0.00012   -0.00040    0.00391
AFIX  23
H2A   2    0.313397    0.826508    0.412152    10.50000   -1.20000
H2B   2    0.352447    0.897359    0.462186    10.50000   -1.20000
AFIX   0
C3    1    0.243885    0.953284    0.509557    10.50000    0.06276    0.03716 =
         0.09454   -0.01497   -0.01344    0.01298
AFIX  23
H3A   2    0.199241    0.977669    0.511603    10.50000   -1.20000
H3B   2    0.276130    0.997606    0.529846    10.50000   -1.20000
AFIX   0
O1    3    0.295568    0.813069    0.507872    10.50000    0.07793    0.03952 =
         0.05892    0.01148    0.01401    0.02272
C4    1    0.251776    0.862426    0.545397    10.50000    0.06193    0.03909 =
         0.05588    0.00230    0.01289    0.00725
AFIX  23
H4A   2    0.270481    0.870304    0.592666    10.50000   -1.20000
H4B   2    0.209146    0.831081    0.544840    10.50000   -1.20000
AFIX   0
HKLF 4


REM  SMO-350_a.res in I2/a
REM wR2 = 0.0815, GooF = S = 1.033, Restrained GooF = 1.033 for all data
REM R1 = 0.0300 for 5948 Fo > 4sig(Fo) and 0.0309 for all 6203 data
REM 370 parameters refined using 0 restraints

END

WGHT      0.0435      4.7038

REM Highest difference peak  0.472,  deepest hole -0.344,  1-sigma level  0.041
Q1    1   0.2500  0.8014  0.5000  10.50000  0.05    0.47
Q2    1   0.4067  0.5949  0.3090  11.00000  0.05    0.44
Q3    1   0.5874  0.6614  0.0817  11.00000  0.05    0.36
Q4    1   0.6199  0.5776  0.2542  11.00000  0.05    0.32
Q5    1   0.6466  0.6150  0.3258  11.00000  0.05    0.30
Q6    1   0.2969  0.8926  0.4933  11.00000  0.05    0.28
Q7    1   0.6621  0.5099  0.3057  11.00000  0.05    0.27
Q8    1   0.6512  0.6789  0.3679  11.00000  0.05    0.24
Q9    1   0.4425  0.8322  0.3457  11.00000  0.05    0.24
Q10   1   0.5865  0.5581  0.3456  11.00000  0.05    0.24
Q11   1   0.6887  0.6805  0.3331  11.00000  0.05    0.23
Q12   1   0.4327  0.6008  0.5107  11.00000  0.05    0.21
Q13   1   0.4619  0.6765  0.4773  11.00000  0.05    0.21
Q14   1   0.4567  0.9547  0.4966  11.00000  0.05    0.21
Q15   1   0.5527  0.5296  0.3585  11.00000  0.05    0.21
Q16   1   0.6893  0.7967  0.4157  11.00000  0.05    0.21
Q17   1   0.6993  0.4621  0.2820  11.00000  0.05    0.21
Q18   1   0.6146  0.5617  0.2007  11.00000  0.05    0.20
Q19   1   0.6563  0.7317  0.4148  11.00000  0.05    0.20
Q20   1   0.3859  0.3890  0.4104  11.00000  0.05    0.19
;
_shelx_res_checksum              94232

_shelx_hkl_file                  
;
   0   0  -2 1631.09   41.01
   0   0  -4  233.93    5.81
   0   0  -4  209.12    5.82
   0   0  -6  569.69   14.24
   0   0  -6  535.55   14.24
   0   0  -8  679.66   17.58
   0   0 -10    1.38    0.27
   0   0 -10    1.70    0.23
   0   0 -10    1.41    0.58
   0   0 -12  146.45    3.87
   0   0 -12  140.10    3.84
   0   0 -12  146.95    4.54
   0   0 -14   19.44    0.77
   0   0 -14   19.21    0.71
   0   0 -14   17.81    0.70
   0   0  14   17.92    0.66
   0   0 -14   17.47    1.14
   0   0 -14   17.76    0.77
   0   0 -14   17.51    1.26
   0   0 -16   95.68    2.81
   0   0 -16  105.02    2.95
   0   0 -16  102.18    3.62
   0   0  16  101.63    3.77
   0   0 -16  102.47    2.85
   0   0 -16  104.58    3.91
   0   0 -18   81.42    2.34
   0   0  18   76.78    3.28
   0   0 -18   78.93    3.19
   0   0 -18   82.20    2.38
   0   0 -18   84.68    3.52
   0   0 -18   80.85    2.47
   0   0 -20    2.14    0.28
   0   0 -20    2.44    0.32
   0   0 -20    2.54    0.39
   0   0 -22    2.47    0.28
   0   0 -22    2.89    0.36
   0   0 -22    2.21    0.34
   0   0 -24    5.61    0.32
   0   0 -24    4.51    0.24
   0   1  -1  218.01    5.49
   0   1  -1  218.73    5.50
   0  -1  -1  206.13    5.52
   0  -1  -3  517.45   12.89
   0   1  -3  514.13   12.99
   0  -1  -3  493.85   12.91
   0  -1  -3  511.51   13.00
   0   1  -5  705.18   18.81
   0  -1  -5  711.56   18.80
   0   1  -7   40.98    1.47
   0   1  -7   40.27    1.36
   0   1  -7   41.43    1.49
   0  -1  -7   40.65    1.50
   0   1  -9   69.28    2.19
   0  -1  -9   73.29    2.27
   0   1  -9   67.92    2.32
   0  -1  -9   65.42    2.39
   0  -1 -11   60.76    1.72
   0   1 -11   61.18    2.23
   0  -1 -11   61.87    2.15
   0   1 -11   57.36    1.69
   0  -1 -11   58.39    1.73
   0  -1 -11   59.95    2.29
   0  -1 -13  527.89   14.49
   0   1 -13  530.82   14.37
   0  -1 -13  524.80   13.60
   0  -1 -13  519.33   13.53
   0  -1 -13  525.94   13.55
   0  -1 -13  539.66   13.60
   0   1 -13  546.20   13.61
   0  -1 -13  543.51   14.25
   0   1 -13  522.62   13.54
   0  -1  13  533.47   13.50
   0  -1 -15    5.24    0.88
   0  -1  15    4.63    0.76
   0   1 -15    4.81    0.81
   0  -1 -15    4.41    0.37
   0   1 -15    4.39    0.34
   0  -1 -15    4.22    0.39
   0  -1 -15    4.49    0.36
   0   1 -15    4.96    0.33
   0   1 -15    4.49    0.41
   0  -1 -15    4.75    0.43
   0   1 -15    4.12    0.62
   0  -1 -15    3.61    0.63
   0   1 -15    3.99    0.43
   0  -1  15    4.45    0.32
   0   1 -17    7.18    0.45
   0  -1 -17    7.73    0.48
   0  -1 -17    6.20    0.42
   0   1 -17    6.10    0.40
   0  -1 -17    7.41    0.51
   0  -1 -17    7.33    0.55
   0  -1 -17    6.44    0.86
   0   1 -17    5.89    0.79
   0   1 -17    6.70    1.01
   0  -1  17    7.37    0.92
   0  -1 -17    6.60    1.07
   0  -1  17    6.07    0.39
   0  -1 -19    9.43    0.51
   0  -1 -19    9.32    0.51
   0  -1 -19   10.95    0.58
   0   1 -19   10.00    0.54
   0   1 -19    9.06    0.60
   0  -1 -19    9.23    0.62
   0  -1 -21   58.61    1.75
   0   1 -21   61.45    1.91
   0  -1 -21   61.55    1.93
   0   1 -21   61.41    1.81
   0  -1 -21   61.60    1.84
   0   1 -23   10.48    0.46
   0  -1 -23   10.77    0.48
   0  -1 -23   13.74    0.57
   0   1 -23   12.18    0.54
   0   1 -23   12.20    0.57
   0  -2   0  129.28    3.37
   0   2   0  131.83    3.39
   0   2   0  137.05    3.46
   0  -2  -2  313.42    8.35
   0  -2   2  325.68    8.19
   0   2  -2  333.63    8.29
   0  -2  -2  310.60    8.27
   0  -2  -4   68.28    2.09
   0   2  -4   71.92    2.07
   0  -2  -4   66.43    1.96
   0  -2  -6  155.76    4.51
   0  -2  -6  162.28    4.39
   0  -2  -8  129.05    4.09
   0   2  -8  141.35    3.87
   0  -2  -8  134.88    3.92
   0   2  -8  136.44    4.07
   0   2 -10   31.79    1.34
   0  -2 -10   38.62    1.50
   0   2 -10   30.72    1.48
   0   2 -10   34.62    1.08
   0  -2 -10   35.56    1.06
   0  -2 -10   32.21    1.58
   0  -2  12   53.91    1.51
   0  -2 -12   49.58    1.58
   0   2 -12   52.55    2.09
   0  -2 -12   49.92    2.04
   0   2 -12   51.54    1.52
   0  -2 -12   46.34    2.18
   0  -2  14    5.82    0.73
   0  -2 -14    5.76    0.88
   0  -2 -14    6.21    0.41
   0  -2 -14    5.89    0.43
   0  -2 -14    6.08    0.40
   0  -2 -14    6.30    0.40
   0  -2 -14    6.08    0.42
   0  -2 -14    6.65    0.48
   0   2 -14    5.28    0.80
   0  -2 -14    5.66    0.73
   0   2 -14    5.58    0.42
   0  -2  14    6.04    0.37
   0   2 -16   42.97    2.15
   0  -2 -16   40.77    2.32
   0  -2 -16   39.79    1.33
   0  -2 -16   42.56    1.38
   0  -2 -16   41.29    1.43
   0   2 -16   40.95    1.31
   0  -2 -16   41.68    1.36
   0  -2 -16   42.70    1.47
   0  -2  16   39.12    2.02
   0   2 -16   41.07    1.90
   0  -2 -16   44.09    2.10
   0   2 -16   40.62    1.39
   0  -2  16   41.72    1.31
   0  -2 -18   18.24    0.88
   0  -2 -18   17.12    0.75
   0  -2 -18   18.65    0.85
   0  -2 -18   17.20    0.74
   0   2 -18   18.62    0.74
   0  -2 -18   18.01    0.78
   0  -2  18   15.53    1.32
   0   2  18   18.87    1.41
   0   2 -18   15.33    1.19
   0  -2 -18   16.73    1.34
   0   2 -18   17.66    1.46
   0  -2 -18   14.84    1.53
   0  -2  18   17.82    0.70
   0  -2 -20    2.47    0.34
   0   2 -20    2.35    0.29
   0  -2 -20    2.34    0.29
   0   2 -20    2.09    0.35
   0  -2 -20    2.45    0.40
   0  -2 -20    2.25    0.29
   0  -2 -22    0.33    0.23
   0   2 -22   -0.09    0.20
   0   2 -22    0.13    0.29
   0  -2 -22    0.32    0.29
   0   2 -22    0.17    0.26
   0  -2 -24    0.22    0.14
   0   2 -24    0.42    0.18
   0  -2 -24    0.72    0.19
   0  -3  -1  112.90    3.02
   0  -3   1  105.71    2.83
   0   3  -1  107.25    2.96
   0   3  -1  108.67    2.91
   0  -3  -3   22.76    0.84
   0  -3  -3   20.07    0.90
   0  -3   3   21.29    0.68
   0   3  -3   19.80    0.82
   0  -3   3   20.81    0.72
   0  -3  -5   11.28    0.55
   0  -3  -5   10.45    0.67
   0  -3  -5    9.72    0.57
   0  -3   5   10.56    0.53
   0  -3  -7   74.40    2.58
   0  -3  -7   77.92    2.43
   0   3  -9   15.10    0.58
   0   3  -9   13.40    1.05
   0  -3  -9   15.35    0.64
   0  -3  -9   16.72    1.13
   0  -3  -9   15.80    0.92
   0   3  -9   14.79    0.83
   0  -3  11    1.62    0.22
   0  -3 -11    1.70    0.47
   0   3 -11    1.64    0.40
   0  -3 -11    2.13    0.60
   0  -3  11    0.95    0.43
   0  -3 -11    1.49    0.29
   0   3 -11    1.67    0.58
   0  -3 -13   16.10    1.29
   0  -3 -13   16.32    0.74
   0   3 -13   16.34    1.13
   0  -3 -13   16.04    0.67
   0  -3 -13   16.05    0.67
   0  -3 -13   16.10    0.67
   0  -3 -13   15.78    0.63
   0  -3 -13   15.25    0.59
   0  -3  13   16.80    1.11
   0  -3 -13   15.33    1.11
   0  -3 -13   16.44    0.64
   0   3 -13   15.84    0.65
   0  -3  13   15.18    0.63
   0  -3 -15   38.48    2.20
   0  -3 -15   39.45    1.26
   0  -3 -15   37.85    1.29
   0  -3 -15   39.18    1.31
   0  -3 -15   39.83    1.28
   0  -3 -15   37.99    1.37
   0   3 -15   37.65    1.93
   0  -3  15   33.76    1.85
   0  -3 -15   33.96    1.89
   0   3 -15   35.44    1.25
   0  -3  15   38.30    1.23
   0   3 -17    8.79    1.01
   0  -3 -17   11.45    1.34
   0  -3 -17   10.98    0.60
   0  -3 -17   10.91    0.57
   0  -3 -17   11.57    0.63
   0  -3 -17   10.99    0.59
   0   3 -17   10.47    0.53
   0  -3 -17   10.51    0.67
   0   3 -17    8.49    0.89
   0   3  17   10.83    1.08
   0  -3  17    9.61    1.02
   0   3 -17   10.39    0.62
   0  -3  17   10.49    0.53
   0  -3 -19   13.10    0.73
   0  -3 -19   12.17    0.61
   0  -3 -19   12.12    0.58
   0  -3 -19   12.82    0.64
   0   3 -19   12.08    0.58
   0  -3  19   12.34    0.55
   0   3 -21    0.01    0.19
   0  -3 -21    0.09    0.20
   0  -3 -21    0.37    0.26
   0   3 -21    0.22    0.27
   0  -3 -23    3.61    0.27
   0   3 -23    2.75    0.30
   0  -3 -23    3.01    0.31
   0   3 -23    3.06    0.30
   0  -4   0  544.37   14.06
   0   4   0  543.59   13.96
   0  -4  -2  106.54    3.04
   0  -4   2  104.78    2.84
   0   4  -2  104.12    2.98
   0  -4  -4    4.16    0.46
   0  -4  -4    4.32    0.44
   0  -4  -4    4.11    0.38
   0  -4   4    4.00    0.26
   0  -4   4    3.94    0.32
   0   4  -4    4.45    0.40
   0  -4  -4    4.13    0.51
   0  -4  -6    3.94    0.52
   0  -4  -6    3.08    0.39
   0  -4   6    3.11    0.35
   0  -4  -6    3.52    0.54
   0  -4   8  295.14    7.87
   0  -4  -8  302.72    8.05
   0  -4   8  294.65    7.48
   0  -4  -8  297.50    8.26
   0  -4  -8  288.13    7.54
   0  -4  -8  276.31    7.76
   0   4 -10    2.03    0.67
   0  -4 -10    1.23    0.28
   0  -4  10    1.92    0.23
   0   4 -10    1.74    0.38
   0  -4 -10    1.85    0.46
   0  -4  10    1.58    0.19
   0  -4 -10    1.14    0.58
   0  -4 -12   35.30    1.94
   0   4 -12   33.27    1.70
   0  -4 -12   34.16    1.21
   0  -4 -12   34.55    1.15
   0  -4 -12   34.31    1.14
   0  -4 -12   36.36    1.15
   0   4 -12   31.58    1.48
   0  -4 -12   36.27    1.73
   0  -4  12   31.60    1.57
   0  -4 -12   34.69    1.10
   0  -4 -12   35.77    1.08
   0  -4  12   34.23    1.05
   0  -4  12   35.93    1.12
   0  -4 -14    4.03    0.87
   0  -4  14    3.85    0.65
   0   4 -14    1.74    0.64
   0  -4 -14    3.57    0.43
   0  -4 -14    4.32    0.37
   0  -4 -14    2.91    0.35
   0  -4 -14    3.08    0.28
   0  -4 -14    3.06    0.33
   0  -4 -14    3.33    0.32
   0  -4 -14    2.43    0.25
   0  -4 -14    3.16    0.31
   0   4 -14    3.06    0.36
   0  -4  14    2.67    0.31
   0  -4 -16  130.90    4.94
   0  -4 -16  124.38    3.52
   0  -4 -16  123.34    3.58
   0  -4 -16  128.09    3.58
   0   4 -16  130.58    4.48
   0  -4 -16  130.07    3.70
   0  -4  16  125.73    4.41
   0   4 -16  130.73    3.55
   0  -4  16  129.33    3.52
   0  -4 -18    0.72    0.27
   0  -4 -18    0.90    0.28
   0  -4 -18    1.19    0.32
   0   4 -18    0.81    0.25
   0  -4 -18    1.11    0.33
   0  -4 -18    0.93    0.69
   0  -4 -18    1.39    0.39
   0   4 -18    0.46    0.42
   0  -4  18    0.67    0.25
   0   4 -18    0.90    0.38
   0   4 -18    0.15    0.52
   0  -4 -18    1.25    0.74
   0  -4  18    0.79    0.52
   0   4  18    0.39    0.51
   0  -4 -20   40.11    1.28
   0  -4  20   37.52    1.21
   0   4 -20   36.82    1.21
   0  -4 -20   37.78    1.21
   0  -4 -20   41.07    1.33
   0   4 -22    7.23    0.36
   0  -4 -22    8.59    0.46
   0   4 -22    8.96    0.47
   0  -4 -22    8.98    0.49
   0   4 -22    9.15    0.49
   0  -4 -24    4.09    0.23
   0  -4 -24    4.48    0.26
   0   5   1    1.31    0.26
   0  -5   1    2.01    0.31
   0   5  -1    1.54    0.27
   0  -5  -1    1.75    0.35
   0  -5   3   97.68    2.75
   0  -5  -3   98.67    3.08
   0  -5  -3  101.40    3.09
   0  -5   5    3.84    0.41
   0  -5   5    4.02    0.30
   0  -5  -5    5.16    0.66
   0  -5  -5    4.12    0.58
   0  -5  -5    4.03    0.52
   0  -5  -5    4.90    0.48
   0  -5   7   73.87    2.30
   0   5  -7   70.67    2.36
   0  -5  -7   70.17    2.69
   0  -5  -7   73.94    2.63
   0  -5  -7   71.60    2.30
   0  -5  -9   11.31    0.60
   0  -5   9   12.86    0.52
   0  -5   9   13.41    0.82
   0  -5   9   12.61    0.49
   0  -5  -9   13.91    1.10
   0  -5 -11   21.88    1.58
   0  -5 -11   25.34    0.85
   0  -5 -11   25.10    0.99
   0   5 -11   25.50    1.54
   0  -5 -11   25.71    0.93
   0  -5 -11   26.06    0.92
   0  -5 -11   25.40    0.90
   0   5 -11   24.47    1.26
   0  -5  11   28.13    1.35
   0  -5 -11   26.80    0.86
   0  -5  11   26.97    0.85
   0  -5  11   28.00    0.91
   0  -5 -13   39.71    2.21
   0  -5 -13   37.85    1.35
   0   5 -13   38.08    1.91
   0  -5 -13   38.01    1.23
   0  -5 -13   37.78    1.24
   0  -5 -13   37.97    1.28
   0  -5 -13   36.62    1.18
   0  -5 -13   38.75    1.27
   0  -5 -13   37.43    1.19
   0  -5 -13   38.58    1.27
   0   5 -13   37.84    1.71
   0  -5  13   35.24    1.74
   0  -5 -13   35.96    1.13
   0  -5 -13   36.42    1.18
   0  -5 -13   38.50    1.20
   0  -5  13   38.69    1.16
   0  -5  13   39.21    1.24
   0  -5 -15   13.30    1.40
   0   5 -15   13.13    1.19
   0  -5 -15   14.89    0.79
   0  -5 -15   13.47    0.64
   0  -5 -15   13.37    0.68
   0  -5 -15   13.75    0.59
   0  -5 -15   13.19    0.60
   0  -5 -15   14.44    0.69
   0  -5 -15   13.80    0.67
   0  -5  15   12.64    1.12
   0  -5 -15   14.26    0.63
   0  -5 -15   12.88    0.57
   0   5 -15   13.80    0.67
   0  -5  15   13.71    0.64
   0  -5 -17   43.04    2.51
   0  -5 -17   41.25    1.36
   0  -5 -17   43.45    1.45
   0  -5 -17   40.62    1.40
   0  -5 -17   44.40    2.45
   0   5  17   37.77    2.10
   0  -5  17   36.68    2.00
   0   5 -17   42.64    1.40
   0  -5  17   40.43    1.35
   0  -5 -19    3.04    0.35
   0   5 -19    3.61    0.31
   0  -5 -19    4.20    0.42
   0  -5 -19    3.89    0.35
   0   5 -19    3.41    0.42
   0  -5  19    4.13    0.35
   0   5 -21   56.56    1.73
   0  -5 -21   59.34    1.69
   0  -5 -21   59.37    1.73
   0  -5  21   56.08    1.62
   0  -5 -23    0.02    0.18
   0   5 -23    0.24    0.19
   0  -5 -23    0.01    0.17
   0   5 -23   -0.03    0.18
   0   6   0 1108.05   28.47
   0  -6   0 1106.70   28.44
   0  -6   0 1135.35   28.62
   0  -6   2  105.84    3.03
   0   6  -2  103.42    3.04
   0   6   2  101.75    3.02
   0  -6   2   96.83    2.65
   0  -6  -2  102.49    3.24
   0  -6  -2   98.17    3.10
   0  -6   4    2.80    0.35
   0  -6  -4    2.70    0.60
   0  -6  -4    2.60    0.54
   0  -6  -4    3.53    0.52
   0  -6  -6  333.23    8.83
   0  -6  -6  335.88    8.98
   0  -6  -6  326.82    9.15
   0  -6   6  319.35    8.71
   0  -6   6  325.30    8.39
   0  -6   6  329.84    8.39
   0  -6  -6  329.99    9.28
   0  -6  -8  165.01    5.31
   0   6  -8  162.28    4.85
   0  -6   8  163.23    4.75
   0  -6   8  167.16    4.34
   0  -6  -8  162.90    4.75
   0   6 -10    1.65    0.77
   0  -6  10    1.76    0.25
   0  -6 -10    1.80    0.27
   0  -6 -10    1.44    0.26
   0  -6 -10    1.88    0.22
   0  -6  10    1.29    0.20
   0  -6  10    1.54    0.41
   0  -6 -10    1.56    0.63
   0  -6 -10    1.74    0.23
   0  -6 -12   15.10    0.61
   0  -6 -12   13.06    1.37
   0   6 -12   13.57    1.25
   0  -6 -12   14.60    0.67
   0  -6 -12   14.68    0.66
   0  -6 -12   14.87    0.64
   0  -6 -12   14.18    0.67
   0  -6 -12   14.36    0.58
   0  -6  12   13.09    0.98
   0   6 -12   14.15    0.99
   0  -6 -12   14.86    0.60
   0  -6 -12   13.49    0.59
   0  -6 -12   15.09    0.60
   0  -6 -12   14.37    0.55
   0  -6  12   15.51    0.59
   0  -6  12   15.74    0.65
   0  -6 -14    9.87    1.29
   0   6 -14   10.50    1.16
   0  -6 -14   11.02    0.64
   0   6 -14   11.60    0.48
   0  -6 -14   12.38    0.61
   0  -6 -14   12.20    0.55
   0  -6 -14   10.86    0.60
   0  -6 -14   11.42    0.53
   0  -6 -14   11.28    0.62
   0  -6  14   10.65    0.96
   0   6 -14   11.16    0.93
   0  -6 -14   11.36    0.50
   0  -6 -14   11.12    0.54
   0  -6 -14   12.10    0.55
   0  -6  14   11.92    0.51
   0  -6  14   12.26    0.59
   0  -6 -16   58.33    3.00
   0   6 -16   50.70    2.46
   0  -6 -16   56.40    1.72
   0  -6 -16   53.43    1.78
   0  -6 -16   56.41    1.70
   0  -6 -16   52.74    1.63
   0   6 -16   54.56    1.71
   0  -6  16   54.54    1.71
   0  -6 -16   55.80    1.78
   0  -6 -16   55.45    1.78
   0  -6 -18   38.69    1.36
   0  -6 -18   38.42    1.26
   0   6 -18   35.60    1.20
   0  -6 -18   38.64    1.35
   0  -6 -18   38.64    1.34
   0   6 -18   41.81    1.33
   0  -6  18   40.17    1.29
   0  -6  20    2.03    0.25
   0   6 -20    2.13    0.23
   0  -6 -20    2.71    0.34
   0  -6 -20    2.53    0.30
   0   6 -22    4.39    0.33
   0  -6 -22    5.59    0.35
   0   6 -22    5.66    0.35
   0  -6 -22    4.96    0.36
   0  -7  -1   -0.04    0.47
   0  -7   1    0.28    0.53
   0   7   1    0.38    0.35
   0   7  -1    0.38    0.33
   0  -7   1    0.39    0.34
   0  -7  -1    0.09    0.33
   0  -7   3   88.09    2.39
   0  -7  -3   87.64    2.41
   0  -7  -3   91.38    3.08
   0  -7   3   87.53    2.84
   0   7   3   92.31    2.85
   0  -7   5   78.36    2.18
   0  -7  -5   80.77    2.95
   0  -7  -5   82.50    2.81
   0  -7  -5   83.33    2.69
   0  -7   5   81.04    2.19
   0  -7   5   76.75    2.31
   0   7  -7  111.19    3.37
   0  -7   7   98.03    3.13
   0  -7  -7   99.37    3.24
   0  -7  -7   98.67    3.61
   0  -7   7  104.16    2.81
   0  -7   7  105.10    2.82
   0  -7  -9   55.84    1.68
   0   7  -9   56.58    2.17
   0  -7   9   51.93    2.04
   0  -7  -9   57.34    1.65
   0  -7   9   57.00    1.64
   0  -7  -9   55.17    1.61
   0  -7  -9   56.75    2.61
   0  -7 -11   38.55    2.25
   0  -7 -11   41.30    1.28
   0   7 -11   42.28    2.28
   0  -7 -11   42.19    1.36
   0  -7 -11   41.55    1.40
   0  -7 -11   40.74    1.26
   0  -7 -11   41.80    1.34
   0  -7 -11   40.91    1.38
   0  -7 -11   41.98    1.29
   0  -7 -11   41.49    1.24
   0  -7 -11   44.02    1.32
   0  -7 -11   42.27    1.32
   0  -7  11   41.75    1.30
   0  -7  11   42.51    1.28
   0  -7  11   43.60    1.35
   0  -7 -13  457.09   13.81
   0  -7 -13  478.86   12.17
   0   7 -13  467.62   13.35
   0  -7 -13  480.82   12.25
   0  -7 -13  466.86   12.30
   0  -7 -13  467.13   12.29
   0  -7 -13  470.87   12.15
   0  -7 -13  480.56   12.26
   0   7 -13  472.16   12.96
   0  -7 -13  476.48   12.18
   0  -7 -13  472.70   12.19
   0  -7 -13  474.77   12.20
   0  -7 -13  458.81   12.10
   0  -7  13  489.41   12.17
   0  -7  13  491.43   12.25
   0  -7 -15   64.13    3.26
   0   7 -15   65.34    2.84
   0  -7 -15   63.27    2.05
   0   7 -15   66.48    1.84
   0  -7 -15   64.61    1.98
   0  -7 -15   67.01    2.03
   0  -7 -15   65.39    1.94
   0  -7 -15   64.60    2.04
   0  -7 -15   65.01    1.91
   0   7 -15   61.39    2.55
   0  -7 -15   61.58    1.85
   0  -7 -15   66.93    1.95
   0  -7 -15   65.82    1.93
   0   7 -15   66.78    1.98
   0  -7  15   70.56    2.01
   0  -7 -17    1.22    0.31
   0  -7 -17    1.17    0.33
   0  -7 -17    1.17    0.30
   0  -7  17    0.89    0.29
   0  -7 -17    1.15    0.22
   0   7 -17    1.42    0.34
   0  -7 -17    1.18    0.29
   0  -7 -19    6.87    0.39
   0  -7 -19    7.70    0.51
   0   7 -19    7.46    0.48
   0  -7  19    7.12    0.42
   0  -7 -19    8.23    0.48
   0  -7 -19    6.94    0.46
   0   7 -19    5.91    0.35
   0  -7 -21   32.33    1.07
   0  -7 -21   33.20    1.09
   0   7 -21   32.13    1.05
   0  -7  21   31.12    0.99
   0  -7 -23    0.01    0.13
   0   7 -23    0.04    0.13
   0  -7 -23   -0.03    0.12
   0  -8   0  135.63    3.56
   0  -8   0  136.09    4.28
   0  -8   0  134.28    3.65
   0  -8   0  138.10    4.09
   0   8   0  139.64    4.17
   0  -8   2   37.29    1.12
   0  -8  -2   34.78    1.76
   0  -8   2   36.96    1.21
   0  -8  -2   39.03    1.18
   0  -8   2   37.73    1.75
   0  -8  -2   39.38    1.70
   0  -8   2   38.91    1.56
   0   8   2   40.18    1.61
   0   8  -2   35.34    1.57
   0  -8   4   33.03    1.03
   0  -8  -4   32.54    1.63
   0  -8  -4   33.16    1.06
   0  -8  -4   36.00    1.55
   0  -8   4   33.88    1.50
   0   8   4   35.33    1.49
   0  -8   6   37.42    1.19
   0  -8   6   39.83    1.19
   0  -8  -6   37.75    1.63
   0  -8  -6   38.00    1.77
   0  -8  -8    0.48    0.23
   0  -8  -8    0.08    0.40
   0  -8  -8    0.54    0.23
   0  -8  -8    0.24    0.23
   0   8  -8    0.38    0.38
   0  -8  -8    0.14    0.16
   0  -8  -8    0.09    0.17
   0  -8   8    0.07    0.17
   0  -8   8    0.27    0.17
   0  -8   8    0.30    0.21
   0  -8 -10   28.31    1.04
   0  -8 -10   30.15    1.01
   0   8 -10   28.29    1.50
   0  -8 -10   29.07    1.02
   0  -8 -10   29.76    0.98
   0  -8 -10   29.09    0.94
   0  -8  10   30.64    1.01
   0  -8  10   29.89    0.99
   0  -8 -10   29.91    0.98
   0  -8 -12   64.39    1.91
   0   8 -12   56.33    2.91
   0  -8 -12   66.24    1.99
   0  -8 -12   67.45    2.06
   0  -8 -12   63.67    1.87
   0  -8 -12   64.72    1.97
   0  -8 -12   68.06    2.04
   0  -8 -12   65.76    1.95
   0  -8 -12   67.19    1.91
   0  -8 -12   64.97    1.94
   0  -8 -12   66.62    1.86
   0  -8  12   66.41    1.92
   0  -8  12   65.01    1.90
   0  -8  12   63.54    1.97
   0  -8 -14   32.41    1.16
   0  -8 -14   31.72    1.23
   0  -8 -14   33.26    1.18
   0  -8 -14   31.44    1.21
   0  -8 -14   31.82    1.06
   0  -8 -14   33.00    1.12
   0   8 -14   31.14    1.67
   0  -8 -14   34.44    1.11
   0  -8 -14   31.94    1.04
   0  -8 -14   33.89    1.13
   0   8 -14   30.34    1.93
   0  -8  14   34.89    1.18
   0  -8 -16   13.79    0.60
   0  -8 -16   13.24    0.68
   0  -8 -16   13.22    0.66
   0  -8 -16   11.94    0.70
   0  -8 -16   13.37    0.63
   0   8 -16   12.57    0.52
   0  -8 -16   12.76    0.58
   0  -8 -16   13.44    0.59
   0   8 -16   13.99    0.66
   0  -8  16   12.94    0.64
   0  -8 -18    4.80    0.38
   0  -8 -18    4.43    0.43
   0  -8 -18    4.17    0.34
   0   8 -18    4.84    0.41
   0  -8  18    4.47    0.38
   0  -8 -18    4.74    0.30
   0  -8 -20   17.27    0.71
   0   8 -20   16.80    0.68
   0  -8  20   16.81    0.64
   0   8 -22    1.48    0.19
   0  -8 -22    0.79    0.18
   0  -8 -22    1.17    0.18
   0  -9   1   95.32    2.72
   0  -9   1  103.04    2.76
   0  -9  -1  106.21    3.70
   0  -9  -1  104.74    3.53
   0  -9  -1  103.94    2.83
   0  -9  -1  106.13    2.85
   0  -9   1  106.10    3.61
   0  -9   1  102.16    2.86
   0   9   1  107.03    3.39
   0  -9   1  109.84    3.36
   0   9  -1  103.68    3.39
   0  -9   3   89.34    2.52
   0  -9   3   95.22    3.14
   0   9   3   97.65    3.16
   0  -9   3   94.05    2.55
   0  -9   3   90.26    2.64
   0  -9  -3   95.06    2.59
   0  -9   3   92.26    3.37
   0  -9  -3  100.71    3.46
   0  -9  -5   16.10    0.72
   0  -9  -5   16.79    0.69
   0  -9  -5   17.84    1.10
   0  -9  -5   15.56    1.13
   0  -9  -5   16.14    0.68
   0  -9  -5   15.69    0.67
   0  -9  -5   14.74    0.69
   0  -9  -5   16.12    0.62
   0  -9   5   16.79    1.05
   0   9   5   16.31    1.02
   0  -9  -5   16.25    0.63
   0  -9  -5   16.30    0.61
   0  -9   5   16.82    0.65
   0  -9   5   15.29    0.62
   0  -9  -7   13.20    0.95
   0  -9  -7   11.10    0.62
   0  -9  -7   12.04    0.58
   0  -9  -7   12.13    0.60
   0  -9   7   12.68    0.51
   0  -9  -7   11.72    0.50
   0   9   7   13.39    0.93
   0   9  -7   11.46    0.91
   0  -9  -7   11.18    0.53
   0  -9  -7   12.01    0.51
   0  -9  -7   12.19    0.52
   0  -9  -7   12.57    0.56
   0  -9   7   13.31    0.56
   0  -9   7   12.04    0.54
   0  -9   7   12.93    0.56
   0  -9  -9   37.39    1.23
   0  -9  -9   40.06    1.31
   0  -9  -9   36.62    1.17
   0  -9  -9   38.69    1.23
   0  -9  -9   39.51    1.33
   0   9  -9   36.55    1.80
   0   9   9   40.21    1.81
   0  -9  -9   37.10    1.18
   0  -9  -9   39.25    1.21
   0  -9  -9   39.69    1.25
   0  -9   9   40.45    1.26
   0  -9   9   40.12    1.25
   0  -9   9   40.62    1.29
   0   9 -11    2.10    1.08
   0  -9 -11    2.39    0.34
   0  -9 -11    2.22    0.28
   0  -9  11    2.79    0.35
   0   9 -11    2.33    0.57
   0  -9 -11    2.73    0.28
   0  -9 -11    1.89    0.23
   0  -9 -11    2.06    0.30
   0  -9  11    3.01    0.31
   0  -9  11    2.44    0.27
   0  -9 -11    3.33    0.33
   0  -9 -13   57.36    1.79
   0  -9 -13   58.10    1.88
   0  -9 -13   56.15    1.76
   0  -9 -13   56.55    1.84
   0   9 -13   49.57    2.67
   0  -9 -13   55.83    1.66
   0  -9 -13   56.78    1.70
   0  -9 -13   58.64    1.76
   0  -9  13   57.89    1.69
   0  -9 -13   57.71    1.71
   0  -9 -15   24.27    0.95
   0  -9 -15   26.68    0.94
   0  -9 -15   24.76    1.02
   0  -9 -15   25.93    0.90
   0  -9 -15   25.01    0.92
   0  -9 -15   24.83    0.85
   0  -9 -15   26.27    0.97
   0  -9 -15   25.61    1.05
   0   9 -15   24.16    0.83
   0  -9  15   25.34    0.97
   0  -9 -17    2.71    0.32
   0  -9 -17    2.98    0.40
   0  -9 -17    2.77    0.27
   0   9 -17    2.45    0.35
   0  -9 -17    2.03    0.29
   0  -9  17    2.50    0.32
   0  -9 -19    4.61    0.39
   0   9 -19    3.91    0.35
   0  -9  19    4.09    0.32
   0  -9 -21    0.38    0.18
   0  -9 -21    0.17    0.18
   0   9 -21    0.42    0.18
   0 -10   0   34.87    1.22
   0 -10   0   35.52    1.12
   0  10   0   33.98    1.62
   0 -10   0   33.37    1.08
   0 -10   0   34.13    1.10
   0 -10   0   33.17    1.16
   0 -10   0   34.40    1.17
   0 -10   0   35.91    1.23
   0 -10   0   36.50    1.96
   0 -10   0   36.84    1.81
   0 -10   2   54.39    1.60
   0 -10   2   53.73    1.64
   0  10   2   55.71    2.23
   0 -10   2   61.37    2.24
   0 -10  -2   54.71    1.64
   0 -10  -2   57.15    1.64
   0 -10  -2   56.38    1.63
   0 -10  -2   56.30    1.74
   0 -10  -2   55.49    2.50
   0 -10  -2   56.81    1.69
   0 -10  -2   55.70    1.74
   0 -10   2   56.19    1.73
   0 -10   2   53.28    2.41
   0 -10  -4    7.17    0.47
   0 -10   4    7.24    0.95
   0 -10  -4    7.66    0.48
   0 -10  -4    7.22    0.90
   0 -10  -4    6.78    0.77
   0 -10   4    6.55    0.51
   0 -10  -4    7.23    0.45
   0 -10   4    6.72    0.38
   0 -10  -4    6.92    0.39
   0 -10   4    6.99    0.73
   0  10   4    6.87    0.70
   0 -10  -4    7.17    0.39
   0 -10  -4    6.25    0.38
   0 -10  -4    6.26    0.38
   0 -10   4    6.90    0.41
   0 -10   4    7.22    0.39
   0 -10   4    6.66    0.38
   0 -10  -6    3.37    0.69
   0 -10  -6    2.66    0.59
   0 -10   6    3.46    0.44
   0 -10   6    4.51    0.83
   0 -10  -6    3.70    0.37
   0 -10  -6    3.46    0.30
   0 -10   6    3.79    0.28
   0 -10  -6    3.37    0.40
   0  10  -6    3.40    0.58
   0  10   6    4.46    0.60
   0 -10   6    4.21    0.66
   0 -10  -6    3.54    0.31
   0 -10  -6    3.63    0.28
   0 -10  -6    3.95    0.32
   0 -10  -6    3.40    0.30
   0 -10   6    4.11    0.33
   0 -10   6    3.60    0.31
   0 -10  -8   81.43    2.30
   0 -10  -8   81.78    2.37
   0 -10  -8   74.80    2.41
   0 -10  -8   77.14    2.25
   0 -10  -8   79.01    2.27
   0  10  -8   78.32    2.99
   0  10   8   82.54    2.99
   0 -10   8   78.65    3.01
   0 -10  -8   81.62    2.26
   0 -10  -8   82.20    2.32
   0 -10  -8   84.39    2.35
   0 -10  -8   77.24    2.26
   0 -10   8   84.70    2.32
   0 -10   8   79.94    2.32
   0 -10   8   81.83    2.33
   0 -10 -10    4.91    0.39
   0 -10 -10    4.47    0.44
   0 -10 -10    4.29    0.35
   0 -10  10    4.45    0.71
   0  10 -10    4.83    0.71
   0 -10 -10    5.63    0.39
   0 -10 -10    4.76    0.34
   0 -10 -10    4.07    0.32
   0 -10  10    5.02    0.38
   0 -10  10    4.84    0.37
   0 -10  10    5.03    0.42
   0 -10 -12   61.51    1.84
   0  10 -12   57.42    2.97
   0 -10 -12   64.93    1.96
   0 -10 -12   62.08    1.89
   0 -10  12   57.75    2.57
   0  10 -12   57.66    2.52
   0 -10 -12   62.15    1.81
   0 -10 -12   65.28    1.92
   0 -10 -12   59.38    1.88
   0 -10 -12   64.42    1.85
   0 -10  12   65.13    1.86
   0 -10  12   65.13    1.94
   0 -10 -14    0.27    0.19
   0 -10 -14    0.30    0.21
   0 -10 -14    0.32    0.19
   0 -10 -14    0.47    0.28
   0 -10 -14    0.63    0.27
   0 -10 -14    0.41    0.32
   0 -10 -14    0.23    0.22
   0  10 -16    3.90    0.28
   0 -10 -16    4.07    0.44
   0 -10 -16    3.42    0.34
   0 -10 -16    3.96    0.33
   0 -10 -16    3.43    0.32
   0 -10 -16    3.71    0.31
   0  10 -16    4.29    0.39
   0 -10  16    3.91    0.36
   0  10 -18    1.92    0.28
   0 -10  18    1.94    0.26
   0 -10 -18    1.78    0.32
   0 -10 -20   39.10    1.20
   0  10 -20   40.79    1.18
   0 -11   1    6.99    0.55
   0 -11  -1    6.63    0.51
   0 -11  -1    6.81    0.41
   0 -11   1    6.47    0.41
   0  11   1    7.27    0.78
   0 -11  -1    5.97    0.37
   0 -11  -1    6.61    0.39
   0 -11   1    6.02    0.37
   0 -11  -1    6.49    0.39
   0 -11   1    6.25    0.39
   0 -11  -1    7.34    1.02
   0 -11   1    6.50    0.47
   0 -11   1    6.41    0.52
   0 -11  -1    6.83    0.51
   0 -11  -1    6.98    0.48
   0 -11   1    6.44    0.97
   0 -11   1    6.22    0.47
   0 -11   1    6.82    0.88
   0 -11  -1    6.63    0.87
   0 -11   3    9.19    0.46
   0 -11  -3    9.55    0.49
   0 -11   3    9.27    0.48
   0  11   3    9.90    0.88
   0 -11   3    9.77    0.88
   0 -11  -3    9.26    0.46
   0 -11  -3    9.12    0.48
   0 -11  -3    9.54    0.49
   0 -11  -3    9.69    0.48
   0 -11  -3    9.36    0.57
   0 -11   3    8.69    1.04
   0 -11  -3    9.93    1.06
   0 -11   3    9.44    0.59
   0 -11  -3    9.40    0.58
   0 -11  -3    9.39    0.52
   0 -11  -3    9.28    0.95
   0 -11  -5   30.51    1.10
   0 -11  -5   30.27    1.75
   0 -11   5   30.45    1.15
   0 -11  -5   31.84    1.65
   0 -11   5   32.41    1.90
   0 -11  -5   29.08    1.08
   0 -11   5   30.41    1.02
   0 -11  -5   30.03    1.03
   0 -11   5   30.20    1.59
   0  11   5   29.71    1.56
   0 -11  -5   29.54    1.01
   0 -11  -5   27.91    0.99
   0 -11  -5   29.92    1.04
   0 -11   5   30.17    1.05
   0 -11   5   30.48    1.02
   0 -11  -7    0.02    0.28
   0 -11  -7    0.15    0.19
   0 -11   7   -0.05    0.17
   0 -11  -7    0.23    0.22
   0 -11  -7    0.28    0.20
   0 -11  -7    0.09    0.20
   0 -11  -7    0.14    0.19
   0 -11  -7    0.11    0.43
   0 -11   7   -0.02    0.36
   0 -11   7    0.17    0.66
   0 -11   7   -0.02    0.22
   0  11  -7    0.25    0.43
   0 -11   7    0.21    0.26
   0  11   7   -0.23    0.39
   0 -11   7    0.17    0.42
   0 -11  -9   38.10    1.24
   0 -11   9   38.62    2.27
   0 -11   9   39.65    1.43
   0 -11  -9   37.40    1.39
   0 -11  -9   38.03    1.34
   0  11  -9   36.64    1.87
   0 -11   9   36.76    1.85
   0 -11  -9   39.39    1.30
   0 -11  -9   39.66    1.27
   0 -11  -9   36.80    1.20
   0 -11  -9   38.61    1.21
   0 -11   9   38.60    1.27
   0 -11   9   36.96    1.28
   0 -11 -11    2.03    0.37
   0 -11 -11    2.02    0.27
   0  11 -11    2.25    0.61
   0 -11  11    2.07    0.53
   0 -11  11    2.51    0.34
   0 -11  11    2.46    0.28
   0 -11 -11    2.32    0.26
   0 -11 -11    2.00    0.30
   0 -11 -11    1.93    0.26
   0 -11 -11    2.23    0.32
   0 -11  11    1.12    0.72
   0 -11  11    1.81    0.43
   0  11 -11    2.05    1.02
   0 -11 -13   12.36    0.63
   0 -11 -13   10.65    0.54
   0 -11 -13   11.91    0.58
   0 -11 -13   12.34    0.51
   0 -11 -13   11.88    0.52
   0 -11 -13   12.70    0.60
   0 -11 -13   12.82    0.57
   0 -11  13   12.12    0.60
   0 -11 -15   16.85    0.66
   0 -11 -15   15.73    0.58
   0 -11 -15   15.29    0.59
   0 -11  15   14.77    0.73
   0 -11 -15   15.67    0.64
   0 -11 -15   15.61    0.67
   0  11 -15   15.81    0.59
   0 -11  17   29.81    1.05
   0 -11 -17   30.53    1.08
   0  11 -17   30.55    0.99
   0 -11  17   29.09    0.99
   0 -11 -17   30.96    0.96
   0 -11  19   11.12    0.44
   0  11 -19   10.38    0.44
   0 -11  19   10.47    0.46
   0 -12   0   18.16    0.76
   0 -12   0   18.40    0.74
   0 -12   0   17.89    0.72
   0 -12   0   18.57    0.74
   0 -12   0   18.85    0.88
   0 -12   0   18.74    0.88
   0 -12   0   22.12    1.64
   0 -12   0   19.14    0.81
   0 -12   0   18.44    1.38
   0 -12   2   45.87    1.47
   0  12   2   47.67    2.14
   0 -12  -2   45.78    1.42
   0 -12  -2   46.17    1.46
   0 -12   2   46.73    1.48
   0 -12  -2   46.30    1.45
   0 -12  -2   46.17    1.46
   0 -12  -2   47.67    1.57
   0 -12   2   46.08    1.61
   0 -12  -2   44.40    2.40
   0 -12  -2   48.93    2.25
   0 -12   2   46.74    1.56
   0 -12  -2   47.44    1.51
   0 -12  -2   48.24    1.58
   0 -12   2   47.14    2.56
   0 -12   2   48.82    1.57
   0 -12   2   46.30    2.33
   0 -12   2   44.04    1.61
   0 -12  -4   19.06    0.83
   0 -12  -4   18.45    1.32
   0 -12   4   20.16    0.87
   0 -12  -4   20.41    1.49
   0 -12   4   19.67    0.87
   0 -12  -4   17.43    0.81
   0 -12   4   18.35    1.48
   0 -12  -4   16.89    0.80
   0 -12   4   19.54    0.75
   0 -12  -4   18.82    0.76
   0  12   4   18.22    1.22
   0 -12   4   19.86    1.25
   0 -12  -4   19.11    0.74
   0 -12  -4   17.39    0.71
   0 -12  -4   18.71    0.73
   0 -12  -4   18.66    0.76
   0 -12   4   18.31    0.76
   0 -12   4   18.78    0.74
   0 -12   6    6.87    1.07
   0 -12   6    8.47    0.61
   0 -12  -6    7.48    0.83
   0 -12  -6    7.54    0.94
   0 -12  -6    8.95    0.56
   0 -12   6    7.74    0.44
   0 -12  -6    8.32    0.46
   0 -12   6    8.13    0.83
   0  12  -6    8.61    0.92
   0 -12  -6    8.17    0.49
   0 -12  -6    8.14    0.46
   0 -12  -6    7.52    0.42
   0 -12   6    8.63    0.49
   0 -12   6    7.80    0.47
   0 -12  -8   35.07    1.17
   0 -12  -8   34.87    1.25
   0  12  -8   32.94    1.79
   0 -12   8   32.85    1.72
   0 -12   8   32.72    2.09
   0 -12   8   34.90    1.32
   0 -12  -8   35.60    1.18
   0 -12  -8   35.63    1.13
   0 -12  -8   32.49    1.10
   0 -12  -8   35.61    1.21
   0 -12   8   36.67    1.20
   0 -12   8   33.67    1.17
   0 -12  10    3.30    0.87
   0 -12  10    5.77    0.53
   0 -12 -10    4.44    0.44
   0  12 -10    3.83    0.67
   0 -12 -10    4.39    0.36
   0 -12 -10    5.15    0.40
   0 -12 -10    4.13    0.31
   0 -12  10    5.43    0.37
   0 -12 -10    5.16    0.34
   0 -12 -10    4.75    0.38
   0 -12  10    5.45    0.41
   0 -12  12    6.73    0.54
   0 -12 -12    6.98    0.48
   0 -12 -12    6.06    0.41
   0 -12 -12    6.12    0.36
   0 -12 -12    6.63    0.36
   0 -12 -12    7.19    0.43
   0 -12  12    6.64    0.44
   0 -12 -14    0.29    0.21
   0 -12 -14    0.08    0.17
   0 -12 -14    0.48    0.21
   0 -12  14    0.07    0.30
   0 -12  14    0.21    0.23
   0 -12 -14    0.21    0.23
   0  12 -14    0.11    0.19
   0 -12 -16    3.68    0.27
   0  12 -16    3.65    0.32
   0 -12  16    3.63    0.35
   0 -12  16    4.09    0.31
   0  12 -18    0.23    0.18
   0 -13  -1   89.13    2.54
   0 -13   1   89.57    2.53
   0 -13  -1   88.28    2.61
   0 -13   1   87.60    2.64
   0 -13   1   89.62    3.75
   0 -13  -1   86.10    3.62
   0 -13  -1   83.85    3.38
   0 -13  -1   89.10    2.62
   0 -13   1   92.13    2.66
   0 -13   1   83.10    2.56
   0 -13  -1   88.43    2.55
   0 -13  -1   89.62    2.50
   0 -13  -1   85.69    2.43
   0 -13   1   88.26    2.49
   0 -13  -1   80.58    2.47
   0 -13  -3    0.28    0.22
   0 -13   3    0.51    0.22
   0 -13  -3    0.01    0.20
   0 -13  -3   -0.01    0.19
   0 -13  -3    0.09    0.23
   0 -13   3    0.42    0.23
   0 -13  -3    0.31    0.22
   0 -13  -3    0.38    0.32
   0 -13   3    0.14    0.42
   0 -13   3    0.18    0.34
   0 -13   3    0.14    0.38
   0 -13  -3   -0.32    0.60
   0 -13  -3   -0.06    0.50
   0 -13   3   -0.10    0.73
   0 -13  -3    0.53    0.35
   0 -13   3   -0.08    0.59
   0 -13   5   10.54    0.52
   0 -13  -5   10.43    0.53
   0 -13  -5   10.96    0.52
   0 -13   5   11.47    0.56
   0 -13  -5    9.59    0.48
   0 -13  -5   10.45    0.54
   0 -13   5    9.77    0.53
   0 -13   5   10.79    0.66
   0 -13  -5   10.72    1.09
   0 -13   5   10.50    0.64
   0 -13   5    9.51    1.15
   0 -13  -5    9.72    0.94
   0  13  -5    9.12    0.95
   0 -13   7   14.42    0.75
   0 -13   7   15.04    0.76
   0 -13   7   13.28    1.30
   0  13  -7   13.61    1.11
   0 -13  -7   14.49    0.72
   0 -13  -7   13.90    0.60
   0 -13  -7   13.02    0.56
   0 -13  -7   14.33    0.62
   0 -13  -7   14.39    0.66
   0 -13   7   14.61    0.65
   0 -13  -7   13.83    0.65
   0 -13   7   13.61    0.63
   0 -13  -9   12.02    0.62
   0 -13   9   10.94    0.67
   0 -13  -9   10.49    0.50
   0 -13  -9   10.29    0.47
   0 -13  -9   12.02    0.56
   0 -13  -9   11.36    0.58
   0 -13  -9   10.60    0.54
   0 -13   9   11.80    0.57
   0 -13 -11    7.42    0.48
   0 -13 -11    7.39    0.44
   0 -13  11    7.77    0.53
   0 -13 -11    7.35    0.45
   0 -13 -11    6.89    0.38
   0 -13 -11    7.27    0.42
   0 -13  11    6.92    0.44
   0 -13 -13    3.81    0.34
   0  13 -13    4.23    0.30
   0 -13 -13    3.81    0.31
   0 -13 -13    3.98    0.32
   0 -13 -13    4.30    0.28
   0 -13  13    4.29    0.34
   0 -13 -13    4.01    0.32
   0 -13  13    4.14    0.40
   0  13 -15    9.36    0.40
   0 -13  15   10.00    0.46
   0 -13 -15   10.17    0.44
   0  13 -15   10.00    0.46
   0 -13  15    9.97    0.50
   0 -14   0   11.42    0.55
   0 -14   0   11.21    0.54
   0 -14   0    9.29    0.50
   0 -14   0    9.34    1.04
   0 -14   0   10.61    0.59
   0 -14   0   10.97    0.64
   0 -14   0    9.87    1.15
   0 -14   0   10.68    0.66
   0 -14   2    1.51    0.26
   0  14  -2    1.59    0.54
   0 -14   2    0.88    0.34
   0 -14  -2    0.98    0.49
   0 -14   2    0.85    0.71
   0 -14   2    1.15    0.39
   0 -14  -2    2.41    0.71
   0 -14  -2    1.63    0.37
   0 -14   2    1.36    0.41
   0 -14  -2    1.88    0.38
   0 -14   2    1.33    0.23
   0 -14  -2    2.02    0.27
   0 -14  -2    1.54    0.22
   0 -14   2    1.55    0.27
   0 -14  -2    1.36    0.24
   0 -14   4    5.08    0.52
   0 -14   4    5.80    0.50
   0 -14   4    6.06    0.56
   0 -14   4    5.44    0.37
   0 -14  -4    6.52    0.40
   0 -14  -4    5.78    0.41
   0 -14  -4    5.27    0.33
   0 -14  -4    5.76    0.37
   0 -14   6   13.64    0.71
   0 -14   6   13.34    0.71
   0 -14   6   12.04    0.74
   0 -14  -6   13.92    0.63
   0 -14  -6   12.93    0.53
   0 -14  -6   13.83    0.60
   0 -14  -6   14.71    0.65
   0 -14   6   14.19    0.58
   0 -14   8    0.53    0.26
   0 -14   8    0.55    0.33
   0 -14   8    0.64    0.34
   0 -14  -8    0.66    0.25
   0 -14   8    0.61    0.18
   0 -14  -8    0.67    0.22
   0 -14  -8    0.85    0.21
   0 -14  -8    0.76    0.26
   0 -14  10    0.26    0.24
   0 -14 -10    0.72    0.24
   0 -14 -10    0.39    0.18
   0 -14 -10    0.57    0.22
   0 -14  10    0.42    0.31
   0 -14  10    0.45    0.30
   0 -14 -10    0.34    0.23
   0 -14  12   64.39    1.94
   0 -14 -12   70.03    1.95
   0 -14 -12   68.31    1.89
   0 -14 -12   72.66    1.92
   0 -14  12   66.96    2.00
   0 -14  12   67.10    2.01
   0  14 -14    0.57    0.17
   0  14 -14    0.43    0.20
   0 -14  14    0.46    0.19
   0 -14  14    0.42    0.21
   0 -14  14    0.27    0.21
   0 -14  16    2.43    0.21
   0  14 -16    2.57    0.20
   0 -15   1   24.13    0.83
   0 -15  -1   22.96    0.83
   0 -15   1   22.11    0.88
   0 -15   1   23.40    0.96
   0 -15  -1   22.42    0.92
   0 -15   1   22.52    0.94
   0 -15  -1   22.88    0.92
   0 -15  -3    3.42    0.30
   0 -15  -3    3.18    0.26
   0 -15   3    4.02    0.30
   0 -15   3    3.96    0.39
   0 -15   3    3.54    0.43
   0 -15   3    3.83    0.45
   0 -15   5   14.54    0.58
   0 -15  -5   14.33    0.58
   0 -15  -5   14.85    0.60
   0 -15   5   14.42    0.68
   0 -15   5   15.42    0.76
   0 -15  -5   13.90    0.62
   0 -15   7    9.14    0.40
   0 -15  -7    9.27    0.45
   0 -15   7    9.38    0.59
   0 -15  -7    9.73    0.47
   0 -15   7    9.69    0.54
   0 -15  -9   24.32    0.79
   0 -15   9   22.95    0.93
   0 -15  -9   24.58    0.80
   0 -15  -9   23.42    0.81
   0 -15   9   22.40    0.88
   0 -15 -11   32.41    0.98
   0 -15 -11   33.06    0.99
   0 -15 -11   34.85    1.03
   0 -15  11   31.14    1.06
   0  15 -13    1.37    0.17
   0  15 -13    1.26    0.21
   0 -15  13    1.65    0.21
   0 -16   0    5.80    0.34
   0 -16   2    9.72    0.44
   0 -16  -2    9.84    0.45
   0 -16   2    9.72    0.55
   0 -16   2    9.38    0.54
   0 -16  -4    1.69    0.19
   0 -16   4    1.78    0.20
   0 -16  -4    1.88    0.23
   0 -16  -4    1.84    0.27
   0 -16   4    1.43    0.32
   0 -16   4    1.82    0.29
   0 -16   4    1.72    0.34
   0 -16   6   55.39    1.58
   0 -16  -6   57.59    1.61
   0 -16  -6   57.78    1.63
   0 -16   6   58.98    1.75
   0 -16   6   57.64    1.70
   0 -16  -8   55.21    1.55
   0 -16  -8   54.41    1.55
   0 -16  -8   57.27    1.56
   0 -16   8   55.29    1.66
   0 -16   8   53.70    1.62
   0 -16 -10    2.15    0.20
   0 -16  10    1.66    0.23
   0 -16 -10    2.04    0.18
   0  16 -12   25.30    0.74
   0 -17   1    2.89    0.22
   0 -17  -1    3.41    0.24
   0 -17   3   10.42    0.41
   0 -17  -3   10.93    0.44
   0 -17   3   11.02    0.51
   0 -17  -3   11.71    0.47
   0 -17  -5    1.48    0.17
   0 -17   5    1.16    0.14
   0 -17  -5    1.57    0.20
   0 -17   7    1.95    0.24
   0 -17  -7    1.74    0.18
   0 -17  -9   10.99    0.37
   0 -17  -9   11.40    0.38
   0 -18   0    4.25    0.22
   0 -18   0    4.90    0.26
   0 -18  -2    4.47    0.22
   0 -18   2    3.84    0.19
   0 -18  -2    4.59    0.24
   0 -18  -4   20.40    0.57
   0 -18  -4   20.53    0.57
   0 -18  -6    4.16    0.19
   0 -18  -6    4.46    0.20
   1   0 -25   -0.09    0.13
   1   0 -23    0.03    0.23
   1   0 -23   -0.17    0.17
   1   0 -21   -0.04    0.29
   1   0 -21    0.03    0.21
   1   0 -21    0.01    0.21
   1   0 -19   -0.07    0.42
   1   0 -19    0.52    0.35
  -1   0  19   -0.16    0.54
   1   0 -19    0.28    0.71
   1   0 -19    0.13    0.25
   1   0 -17   -0.19    0.41
   1   0 -17    0.08    0.31
  -1   0  17    0.15    0.53
   1   0 -17   -0.17    0.62
   1   0 -17   -0.08    0.22
   1   0 -17    0.16    0.22
   1   0 -15    0.43    0.39
   1   0 -15    0.43    0.27
   1   0 -15   -0.03    0.20
   1   0 -15    0.01    0.21
  -1   0  15   -0.12    0.19
   1   0 -15    0.07    0.52
   1   0 -15   -0.08    0.28
   1   0 -13    0.04    0.20
   1   0 -13   -0.04    0.32
   1   0 -13   -0.11    0.20
   1   0 -13    0.07    0.27
   1   0 -13   -0.17    0.44
   1   0 -13    0.12    0.26
   1   0 -11    0.19    0.19
   1   0 -11    0.03    0.26
   1   0 -11    0.38    0.42
   1   0 -11    0.10    0.28
   1   0  -9    0.49    0.49
   1   0  -9    0.06    0.29
   1   0  -7   -0.02    0.33
   1   0  -7    0.05    0.21
   1   0  -5    0.08    0.30
   1   0  -5    0.02    0.18
   1   0  -5    0.11    0.15
   1   0  -3    0.30    0.23
   1   0  -3    0.13    0.10
  -1   0  -1    0.23    0.07
   1   0   1    0.06    0.05
  -1   0  -3    0.01    0.21
  -1   0  -3    0.23    0.16
  -1   0  -5   -0.03    0.25
  -1   0  -7    0.30    0.30
  -1   0  -9   -0.03    0.51
  -1   0 -11   -0.02    0.25
  -1   0 -11    0.17    0.39
   1   0  13   -0.01    0.15
  -1   0 -13    0.06    0.20
  -1   0 -13   -0.11    0.29
  -1   0 -13   -0.28    0.34
  -1   0 -13   -0.05    0.27
  -1   0 -15   -0.06    0.38
  -1   0 -15    0.07    0.52
  -1   0 -15    0.27    0.31
  -1   0 -15    0.01    0.19
  -1   0 -15   -0.06    0.21
  -1   0 -15    0.17    0.24
  -1   0 -17    0.07    0.44
  -1   0 -17    0.15    0.33
   1   0  17    0.61    0.51
  -1   0 -17   -0.26    0.64
  -1   0 -17    0.26    0.25
  -1   0 -17    0.13    0.29
  -1   0 -17    0.10    0.22
  -1   0 -17    0.23    0.32
  -1   0 -19   -0.11    0.22
  -1   0 -19    0.14    0.25
  -1   0 -19   -0.02    0.34
  -1   0 -19    0.01    0.22
  -1   0 -19   -0.09    0.32
  -1   0 -21    0.12    0.28
  -1   0 -21   -0.05    0.22
  -1   0 -21    0.18    0.29
  -1   0 -23   -0.06    0.24
  -1   0 -23   -0.14    0.22
  -1   0 -23    0.11    0.18
   1   1 -22    6.01    0.45
   1  -1 -22    5.89    0.45
   1   1 -22    4.87    0.33
   1  -1 -22    5.76    0.37
   1   1 -20   13.90    0.72
   1  -1 -20   14.85    0.75
   1  -1 -20   13.31    0.64
   1  -1 -20   13.54    0.61
   1   1 -20   13.40    0.61
   1   1 -18    2.92    0.34
   1  -1 -18    3.43    0.35
   1  -1 -18    3.29    0.32
   1  -1 -18    3.70    0.44
   1   1 -18    3.63    0.66
   1  -1 -18    1.89    0.58
  -1  -1  18    3.32    0.31
   1   1 -18    3.45    0.80
   1  -1 -18    3.11    0.86
  -1  -1  18    3.13    0.68
   1   1 -16  105.20    3.04
   1  -1 -16  108.01    4.13
   1   1 -16  105.71    3.97
   1  -1 -16  105.08    3.07
   1  -1 -16  110.55    3.02
   1   1 -16  104.74    2.97
   1  -1 -16  105.23    2.99
   1  -1 -16  104.43    3.09
   1  -1 -16  112.54    3.12
   1   1 -16  105.52    3.71
  -1  -1  16  107.78    3.90
   1  -1 -16  112.28    3.85
   1   1 -16  108.89    3.07
  -1  -1  16  109.27    2.96
   1  -1 -14   68.06    2.02
   1   1 -14   71.14    2.11
   1  -1 -14   71.67    2.03
   1  -1 -14   69.28    2.10
   1  -1 -14   73.09    2.69
   1   1 -14   72.23    2.59
   1   1 -14   71.10    2.06
   1  -1 -14   70.15    2.08
   1   1 -14   70.34    2.78
   1   1 -14   69.96    2.05
   1  -1 -14   67.67    2.85
   1  -1 -12  298.48    7.57
   1  -1 -12  292.92    8.11
   1   1 -12  294.48    8.21
   1  -1 -12  281.67    7.56
   1   1 -12  291.43    7.53
   1  -1 -12  295.74    8.34
   1  -1 -10   12.30    0.50
   1  -1 -10   13.02    0.78
   1   1 -10   11.33    0.86
   1  -1 -10   11.93    0.54
   1   1 -10   11.00    0.49
   1  -1 -10   11.28    0.87
   1   1  -8  200.14    5.44
   1   1  -8  191.65    5.24
   1  -1  -8  205.45    5.34
   1  -1  -8  187.99    5.29
   1   1  -8  195.61    5.40
   1  -1  -8  178.72    5.41
   1  -1  -6    0.26    0.17
   1  -1  -6    0.33    0.18
   1   1  -6    0.37    0.18
   1   1  -6    0.36    0.35
   1  -1  -6    0.84    0.26
   1   1  -4  184.20    4.90
   1  -1  -4  194.07    4.92
   1  -1  -4  185.07    4.92
   1  -1  -4  186.76    5.00
   1   1  -2   63.92    1.78
   1  -1  -2   64.22    1.74
  -1   1   0    5.05    0.18
  -1  -1   0    5.04    0.22
  -1   1  -2  160.44    4.00
  -1  -1  -2  155.71    4.05
  -1   1  -4  432.85   10.87
  -1   1  -4  411.78   10.99
  -1  -1  -4  423.95   10.96
  -1   1  -6  361.01    9.64
  -1  -1  -6  372.44    9.68
  -1   1  -8    5.36    0.45
  -1  -1  -8    6.12    0.59
  -1   1  -8    5.04    0.57
  -1   1 -10  192.12    5.35
  -1   1 -10  189.00    4.81
  -1  -1 -10  177.08    4.83
  -1  -1 -10  186.51    5.43
   1  -1  12   43.85    1.26
  -1   1 -12   42.41    1.84
  -1  -1 -12   45.29    1.81
  -1   1 -12   40.20    1.29
  -1  -1 -12   43.49    1.93
  -1   1 -14   67.41    1.98
  -1   1 -14   64.50    2.69
  -1  -1 -14   65.83    2.81
  -1  -1 -14   68.69    2.02
  -1   1 -14   68.57    2.04
  -1  -1 -14   66.91    2.03
  -1   1 -14   69.07    2.04
  -1  -1 -14   67.16    1.99
  -1   1 -14   64.85    1.93
  -1  -1 -14   69.88    1.97
  -1  -1 -14   68.07    2.02
  -1  -1 -14   70.27    1.98
  -1  -1 -14   70.30    2.64
   1  -1  14   67.17    2.68
  -1   1 -14   62.68    1.97
   1  -1  14   65.99    1.91
  -1  -1 -16    4.82    0.40
  -1   1 -16    5.00    0.36
  -1  -1 -16    4.34    0.38
  -1  -1 -16    5.29    0.45
  -1   1 -16    4.97    0.38
  -1  -1 -16    5.40    0.48
  -1  -1 -16    4.15    0.71
  -1   1 -16    5.62    0.73
  -1   1 -16    4.61    0.46
   1  -1  16    3.71    0.73
  -1   1 -16    4.44    0.81
  -1  -1 -16    5.02    0.46
  -1  -1 -16    3.87    0.87
   1  -1  16    5.11    0.34
  -1   1 -18    8.10    0.48
  -1  -1 -18    9.44    0.52
  -1  -1 -18    8.76    0.57
  -1   1 -18    9.79    0.59
  -1  -1 -18    8.31    0.60
  -1   1 -18    9.65    0.96
   1  -1  18    8.15    1.04
  -1  -1 -18    8.77    1.00
  -1  -1 -18    7.68    1.10
  -1   1 -18    7.32    1.04
  -1   1 -18    9.50    0.59
  -1  -1 -18    9.43    0.59
  -1   1 -18    8.81    0.51
  -1  -1 -18    8.53    0.48
  -1  -1 -18    9.32    0.54
  -1  -1 -20   12.66    0.68
  -1   1 -20   10.75    0.64
  -1  -1 -20   12.06    0.55
  -1  -1 -20   10.48    0.50
  -1   1 -20   10.47    0.50
  -1  -1 -20   12.06    0.60
  -1   1 -20   11.71    0.57
  -1   1 -20   11.59    0.62
  -1  -1 -20   12.60    0.66
  -1   1 -22   45.69    1.50
  -1  -1 -22   46.67    1.51
  -1  -1 -22   49.12    1.48
  -1   1 -22   48.74    1.48
  -1  -1 -22   46.06    1.44
  -1   1 -22   45.03    1.42
  -1   1 -24    2.35    0.24
  -1  -1 -24    2.45    0.23
  -1   1 -24    1.87    0.16
  -1  -1 -24    2.09    0.18
   1  -2 -23    0.33    0.20
   1   2 -23    0.53    0.24
   1  -2 -21    0.88    0.23
   1   2 -21    0.64    0.21
   1   2 -21    1.09    0.23
   1  -2 -21    0.99    0.28
   1  -2 -21    0.85    0.21
   1   2 -21    0.55    0.31
   1  -2 -21    0.80    0.33
   1  -2 -19   24.95    0.93
   1  -2 -19   25.98    1.08
   1  -2 -19   25.16    0.94
   1   2 -19   24.68    0.92
   1  -2 -19   26.50    0.98
  -1  -2  19   24.72    0.89
  -1  -2  17    0.87    0.54
   1   2 -17    1.01    0.67
   1  -2 -17    0.19    0.69
   1  -2 -17    0.87    0.29
   1   2 -17    0.81    0.24
   1  -2 -17    0.99    0.29
   1  -2 -17    0.54    0.25
   1  -2 -17    0.69    0.29
   1  -2 -17    1.09    0.38
   1   2 -17    0.94    0.46
   1  -2 -17    0.42    0.48
   1   2 -17    1.20    0.39
  -1  -2  17    1.07    0.24
   1   2 -15    4.39    0.75
   1  -2 -15    4.23    0.90
   1   2 -15    4.31    0.40
  -1  -2  15    4.14    0.68
   1  -2 -15    4.77    0.44
   1  -2 -15    4.20    0.36
   1  -2 -15    3.77    0.38
   1  -2 -15    3.78    0.34
   1  -2 -15    4.71    0.46
   1   2 -15    3.68    0.55
   1  -2 -15    4.54    0.69
   1   2 -15    4.08    0.41
  -1  -2  15    4.32    0.33
   1  -2 -13    4.01    0.73
   1  -2 -13    5.27    0.42
   1   2 -13    4.66    0.36
   1  -2 -13    4.13    0.33
   1  -2 -13    4.38    0.32
   1  -2 -13    4.77    0.33
   1  -2 -13    4.12    0.34
   1  -2 -13    4.89    0.62
   1  -2 -13    5.22    0.40
   1   2 -13    5.14    0.75
   1   2 -13    4.87    0.37
   1  -2 -13    4.40    0.33
   1   2 -13    4.63    0.37
   1   2 -11    0.78    0.21
   1  -2 -11    0.77    0.20
   1  -2 -11    0.86    0.34
   1   2 -11    0.45    0.33
   1   2 -11    0.52    0.50
   1   2 -11    0.90    0.24
   1  -2 -11    0.92    0.50
   1   2  -9  532.13   13.90
   1   2  -9  531.64   13.65
   1  -2  -9  508.59   13.76
   1   2  -9  515.97   13.85
   1  -2  -9  538.48   13.98
   1  -2  -7 1026.13   26.32
   1  -2  -7 1061.22   26.46
   1   2  -7 1046.45   26.38
   1   2  -7  997.54   26.58
   1  -2  -7 1050.82   26.60
   1  -2  -5    0.08    0.13
   1   2  -5   -0.06    0.21
   1  -2  -5    0.29    0.19
   1  -2  -5    0.08    0.17
   1  -2  -5    0.46    0.28
   1  -2  -3  129.32    3.33
   1   2  -3  133.05    3.51
   1  -2  -3  125.76    3.44
   1  -2  -3  124.55    3.54
  -1  -2   1  256.20    6.55
   1  -2  -1  266.25    6.56
   1   2  -1  258.19    6.55
   1   2  -1  238.63    6.56
   1  -2  -1  253.26    6.58
   1  -2   1  309.79    7.99
  -1  -2  -1  313.72    8.06
   1  -2   3   94.54    2.63
  -1   2  -3  100.06    2.64
  -1  -2  -3   92.95    2.68
  -1  -2  -3   95.63    2.75
  -1   2  -5  239.74    6.25
  -1  -2  -5  231.99    6.40
  -1  -2  -7  335.38    8.70
  -1   2  -7  317.16    8.80
  -1  -2  -7  328.62    8.87
  -1  -2  -9  107.39    3.27
  -1   2  -9  109.19    3.17
  -1   2  -9  106.21    3.35
  -1  -2  -9   99.48    3.41
   1  -2  11   24.99    0.80
  -1   2 -11   22.94    1.23
   1  -2  11   24.91    1.27
  -1  -2 -11   25.30    1.24
  -1   2 -11   23.42    0.81
  -1  -2 -11   23.56    1.35
  -1  -2 -13  163.46    4.40
  -1   2 -13  167.64    4.36
  -1  -2 -13  159.50    5.30
  -1   2 -13  158.46    4.41
  -1  -2 -13  167.09    4.41
  -1  -2 -13  158.46    4.36
  -1   2 -13  168.00    4.43
  -1  -2 -13  164.34    4.36
  -1  -2 -13  162.69    4.40
  -1  -2 -13  160.62    4.35
  -1   2 -13  169.54    5.09
  -1  -2 -13  159.05    4.42
   1  -2  13  167.42    5.12
  -1  -2 -13  175.25    5.15
  -1   2 -13  161.43    4.34
   1  -2  13  161.19    4.31
  -1   2 -15    0.39    0.55
   1  -2  15    0.07    0.48
  -1  -2 -15    0.08    0.63
  -1   2 -15    0.11    0.28
  -1  -2 -15    0.60    0.31
  -1  -2 -15    0.61    0.27
  -1  -2 -15    0.23    0.23
  -1  -2 -15    0.06    0.24
  -1  -2 -15    0.09    0.26
  -1  -2 -15    0.18    0.23
  -1   2 -15    0.20    0.19
  -1  -2 -15    0.51    0.32
  -1  -2 -15    0.33    0.42
  -1   2 -15    0.14    0.32
   1  -2  15    0.25    0.20
  -1  -2 -17   49.06    1.61
  -1   2 -17   48.65    1.58
  -1   2 -17   45.58    2.36
  -1  -2 -17   46.04    2.56
  -1  -2 -17   48.76    1.50
  -1  -2 -17   48.43    1.57
  -1  -2 -17   49.15    1.62
  -1   2 -17   47.16    1.51
  -1  -2 -17   48.70    1.55
  -1   2 -17   47.32    1.48
  -1  -2 -17   46.47    1.64
   1   2  17   50.30    2.40
  -1  -2 -17   51.25    2.37
   1  -2  17   50.85    2.39
  -1   2 -17   49.28    2.20
  -1   2 -17   46.09    1.57
   1  -2  17   47.08    1.47
  -1  -2 -19   27.66    1.02
  -1  -2 -19   27.62    0.96
  -1  -2 -19   29.17    1.07
  -1   2 -19   28.65    1.01
  -1   2 -19   29.02    1.08
  -1  -2 -19   30.30    1.11
  -1  -2 -19   27.34    1.13
  -1   2 -19   26.10    1.06
  -1  -2 -21   23.92    0.87
  -1  -2 -21   24.88    0.93
  -1   2 -21   23.67    0.88
  -1  -2 -21   24.84    0.95
  -1   2 -21   26.70    0.96
  -1  -2 -21   25.41    1.00
  -1   2 -21   23.76    0.95
  -1  -2 -23    9.18    0.43
  -1   2 -23    7.75    0.38
  -1  -2 -23    9.26    0.46
  -1   2 -23    8.82    0.44
  -1   2 -23    8.54    0.46
   1  -3 -24    2.81    0.19
   1  -3 -22    0.16    0.21
   1   3 -22    0.34    0.24
  -1  -3  20    0.13    0.21
   1  -3 -20    0.14    0.30
   1  -3 -20    0.22    0.22
   1  -3 -20    0.36    0.24
   1   3 -20    0.24    0.20
   1  -3 -20    0.29    0.23
   1   3 -18   20.08    1.57
   1  -3 -18   22.86    1.80
   1   3 -18   23.01    0.86
   1  -3 -18   23.99    0.94
   1  -3 -18   23.73    0.91
   1  -3 -18   24.80    1.00
   1  -3 -18   24.22    0.92
   1  -3 -18   23.57    1.04
  -1  -3  18   24.04    1.57
  -1   3  18   24.04    1.61
   1   3 -18   19.13    1.30
   1   3 -18   22.12    0.95
  -1  -3  18   23.04    0.87
   1  -3 -16   90.43    3.81
   1   3 -16   90.03    2.62
   1   3 -16   91.79    3.50
   1  -3 -16   89.50    2.68
   1  -3 -16   92.49    2.76
   1  -3 -16   92.95    2.65
   1  -3 -16   90.85    2.62
   1  -3 -16   88.36    2.68
   1  -3 -16   90.38    2.62
   1   3 -16   79.28    3.12
  -1  -3  16   96.86    3.50
   1   3 -16   95.52    2.64
  -1  -3  16   92.94    2.59
   1  -3 -14   10.27    0.57
   1   3 -14   10.63    0.54
   1  -3 -14   11.18    1.15
   1   3 -14   10.60    1.00
   1  -3 -14   10.74    0.61
   1  -3 -14   10.45    0.52
   1  -3 -14    9.31    0.45
   1  -3 -14   10.19    0.50
   1  -3 -14    9.66    0.52
   1  -3 -14   10.39    0.45
   1   3 -14   11.39    0.54
  -1  -3  14   10.69    0.51
  -1  -3  14    9.02    0.88
   1  -3 -14   11.72    0.98
   1  -3 -12  214.82    5.61
   1   3 -12  222.72    5.66
   1  -3 -12  210.71    5.68
   1   3 -12  205.59    6.26
   1  -3 -12  213.51    6.57
   1  -3 -12  211.02    5.65
   1   3 -12  207.94    6.04
   1  -3 -12  217.38    6.32
   1   3 -10    0.06    0.18
   1  -3 -10    0.50    0.26
   1   3 -10    0.67    0.62
   1  -3 -10    0.21    0.52
   1   3 -10    0.12    0.28
   1  -3 -10    0.43    0.36
   1   3  -8   45.16    1.94
   1  -3  -8   44.65    1.89
   1   3  -8   48.96    1.67
   1  -3  -8   50.71    1.78
   1   3  -8   47.64    1.82
   1  -3  -6  297.78    7.77
   1  -3  -6  301.71    8.05
   1  -3  -6  296.53    7.61
   1   3  -6  302.59    7.97
   1  -3  -6  281.73    7.87
   1  -3  -4 1142.64   28.21
   1  -3  -4 1135.17   28.40
   1   3  -4 1148.18   28.32
   1  -3  -4 1094.50   27.98
   1  -3  -2  552.35   13.79
   1   3  -2  546.47   13.77
   1  -3  -2  556.39   13.75
  -1  -3   2  538.53   13.70
   1   3  -2  525.32   13.75
  -1  -3   2  527.96   13.57
   1  -3   0   42.63    1.37
   1  -3   0   41.06    1.25
   1   3   0   42.60    1.23
  -1  -3   0   42.99    1.32
  -1   3   0   43.90    1.30
  -1  -3   0   45.82    1.29
  -1  -3  -2    7.98    0.53
   1  -3   2    8.08    0.43
  -1  -3  -4 1620.93   41.79
  -1  -3  -4 1631.97   41.91
   1  -3   4 1610.32   41.48
  -1   3  -4 1670.68   41.73
  -1  -3  -6  404.68   10.74
   1  -3   6  397.57   10.51
  -1  -3  -6  406.97   10.57
  -1   3  -6  401.40   10.50
  -1  -3  -8  129.81    4.07
  -1  -3  -8  131.38    3.89
   1  -3   8  138.73    3.86
   1  -3  10  107.53    2.84
  -1   3 -10  103.66    3.23
  -1  -3 -10  108.22    3.42
   1  -3  10  113.46    3.40
  -1  -3 -10  106.59    3.62
  -1  -3 -10  100.91    2.91
  -1   3 -10  102.24    3.43
  -1   3 -12  153.77    4.10
  -1  -3 -12  159.15    4.17
  -1  -3 -12  152.58    5.07
  -1  -3 -12  147.70    4.19
  -1   3 -12  153.72    4.77
  -1  -3 -12  156.19    4.14
  -1  -3 -12  155.54    4.15
  -1  -3 -12  155.27    4.14
  -1  -3 -12  158.09    4.86
   1  -3  12  156.85    4.80
  -1  -3 -12  156.80    4.11
  -1   3 -12  145.56    4.09
   1  -3  12  157.40    4.10
  -1  -3 -14  336.37   10.07
  -1  -3 -14  349.65    8.89
  -1   3 -14  321.77    8.80
  -1  -3 -14  335.56    8.92
  -1   3 -14  353.23    9.68
  -1  -3 -14  319.71    8.77
  -1  -3 -14  338.52    8.85
  -1  -3 -14  340.49    8.87
  -1  -3 -14  330.87    8.84
  -1  -3 -14  341.25    8.83
  -1  -3 -14  346.55    8.88
   1  -3  14  369.27    9.79
  -1  -3 -14  347.82    9.79
  -1  -3 -14  352.41    8.83
  -1   3 -14  338.63    8.80
   1  -3  14  358.29    8.80
  -1  -3 -16    6.94    0.55
   1  -3  16    7.71    0.94
  -1   3 -16    6.88    0.49
  -1  -3 -16    6.30    1.04
   1   3  16    6.58    0.86
  -1   3 -16    6.98    0.89
  -1  -3 -16    5.36    0.41
  -1  -3 -16    6.53    0.49
  -1  -3 -16    7.07    0.50
  -1  -3 -16    5.86    0.45
  -1  -3 -16    7.35    0.57
  -1  -3 -16    6.59    0.93
  -1   3 -16    6.56    0.50
   1  -3  16    6.50    0.42
  -1  -3 -18    0.72    0.25
  -1  -3 -18    1.01    0.31
  -1  -3 -18    0.92    0.28
  -1  -3 -18    0.79    0.31
  -1   3 -18    0.78    0.26
  -1  -3 -18   -0.27    0.67
  -1  -3 -18    1.41    0.41
   1  -3  18    0.97    0.24
  -1   3 -18    0.50    0.43
  -1   3 -18    0.68    0.37
  -1   3 -18    1.35    0.60
   1   3  18    0.23    0.51
   1  -3  18    0.99    0.60
  -1   3 -18    0.57    0.35
  -1  -3 -18    0.40    0.69
  -1  -3 -18    1.53    0.40
  -1  -3 -20   13.79    0.62
  -1   3 -20   12.87    0.59
  -1  -3 -20   13.21    0.65
  -1   3 -20   13.47    0.66
  -1  -3 -20   13.87    0.69
  -1   3 -20   11.83    0.65
  -1  -3 -20   11.33    0.68
  -1  -3 -22  106.59    2.99
  -1  -3 -22  110.20    3.06
  -1   3 -22  104.31    2.98
  -1  -3 -22  119.70    3.10
  -1   3 -22  117.45    3.07
  -1   3 -22  113.29    3.10
  -1   3 -24    0.17    0.15
  -1  -3 -24    0.22    0.15
  -1  -3 -24    0.08    0.13
   1   4 -23    4.83    0.35
   1  -4 -23    4.43    0.30
  -1  -4  21    1.25    0.22
   1   4 -21    1.88    0.31
   1  -4 -21    1.72    0.29
   1  -4 -21    1.83    0.26
   1  -4 -19    3.35    0.38
   1   4 -19    3.09    0.30
   1  -4 -19    3.16    0.35
   1  -4 -19    3.25    0.33
   1   4 -19    3.74    0.44
  -1  -4  19    3.24    0.32
   1  -4 -17    3.61    0.98
   1  -4 -17    3.77    0.49
   1   4 -17    4.07    0.78
  -1  -4  17    3.98    0.73
   1  -4 -17    4.43    0.50
   1  -4 -17    3.28    0.38
   1  -4 -17    3.38    0.40
   1  -4 -17    3.68    0.38
   1   4 -17    3.04    0.30
   1   4 -17    2.75    0.53
   1   4 -17    3.19    0.41
  -1  -4  17    3.64    0.36
  -1  -4  15    1.47    0.53
   1  -4 -15    1.96    0.83
   1  -4 -15    2.25    0.40
   1   4 -15    2.07    0.36
   1  -4 -15    2.19    0.80
   1  -4 -15    1.28    0.39
   1   4 -15    3.14    0.76
   1  -4 -15    1.91    0.34
   1  -4 -15    1.67    0.29
   1  -4 -15    1.93    0.34
   1  -4 -15    1.75    0.24
   1  -4 -15    1.66    0.25
   1   4 -15    2.69    0.36
  -1  -4  15    1.38    0.29
   1  -4 -13   37.88    1.29
   1  -4 -13   38.65    2.08
   1  -4 -13   39.32    1.32
   1   4 -13   38.00    1.82
   1  -4 -13   37.58    1.23
   1  -4 -13   37.27    1.23
   1  -4 -13   37.64    1.24
   1  -4 -13   36.90    1.22
   1  -4 -13   37.11    1.17
   1  -4 -13   36.66    1.15
   1  -4 -13   38.94    1.18
   1  -4 -13   36.39    1.16
  -1  -4  13   37.24    1.13
   1   4 -13   34.76    1.59
  -1  -4  13   36.40    1.71
  -1  -4  13   38.18    1.21
   1   4 -11   20.53    1.35
   1  -4 -11   24.63    0.92
   1   4 -11   23.42    1.16
  -1  -4  11   23.19    1.20
   1  -4 -11   22.13    1.28
   1  -4 -11   24.45    0.80
  -1  -4  11   24.55    0.83
   1   4 -11   23.69    0.85
  -1  -4  11   23.35    0.78
   1  -4 -11   23.61    1.49
   1  -4  -9  305.31    8.14
   1   4  -9  294.74    8.78
  -1  -4   9  333.05    8.52
   1  -4  -9  326.71    8.69
   1   4  -9  316.81    8.51
   1   4  -9  318.00    8.09
  -1  -4   9  312.86    8.04
   1  -4  -9  316.79    8.90
   1  -4  -7  261.41    7.04
   1  -4  -7  266.44    7.35
  -1  -4   7  272.41    7.05
   1   4  -7  248.98    7.27
   1  -4  -7  261.14    7.42
   1  -4  -5   21.96    0.92
   1  -4  -5   23.13    0.99
   1  -4  -5   22.45    1.04
   1   4  -5   20.37    0.97
  -1  -4   5   21.79    0.81
   1  -4  -5   22.27    1.08
   1  -4  -3    0.51    0.28
   1  -4  -3    0.51    0.26
   1   4  -3    0.67    0.22
   1   4  -3    0.61    0.23
  -1  -4   3    0.55    0.17
  -1  -4   3    0.96    0.17
   1  -4  -3    0.26    0.31
   1  -4  -1  557.40   14.48
   1   4  -1  558.40   14.44
  -1  -4   1  575.54   14.38
  -1   4   1  557.57   14.37
  -1  -4   1  552.90   14.38
   1   4  -1  567.00   14.35
  -1  -4  -1  753.80   18.83
   1   4   1  717.52   18.66
  -1   4  -1  775.24   18.88
   1  -4   1  749.33   18.78
  -1  -4  -3  203.01    5.52
   1  -4   3  201.20    5.34
  -1  -4  -3  195.00    5.58
  -1  -4  -5    3.06    0.39
  -1   4  -5    2.79    0.34
  -1  -4  -5    2.29    0.43
   1  -4   5    2.61    0.35
   1  -4   7  262.89    7.00
  -1  -4  -7  249.14    7.09
  -1   4  -7  260.38    6.99
  -1  -4  -7  256.81    7.31
  -1  -4  -9  305.51    8.47
   1  -4   9  308.44    8.34
   1  -4   9  310.46    7.82
  -1  -4  -9  304.54    8.68
  -1  -4  -9  301.28    7.90
  -1   4  -9  279.78    8.52
  -1  -4 -11    7.58    0.48
  -1   4 -11    6.55    0.82
   1  -4  11    7.06    0.38
  -1   4 -11    7.50    0.65
   1  -4  11    7.82    0.73
  -1  -4 -11    5.93    0.71
   1  -4  11    7.32    0.34
  -1  -4 -11    6.93    0.87
  -1   4 -13    5.83    0.39
   1  -4  13    5.16    0.70
  -1  -4 -13    4.90    0.45
  -1  -4 -13    5.20    0.89
  -1  -4 -13    5.03    0.46
  -1   4 -13    6.18    0.84
  -1  -4 -13    4.88    0.36
  -1  -4 -13    5.88    0.38
  -1  -4 -13    5.67    0.41
  -1  -4 -13    5.19    0.34
  -1  -4 -13    5.66    0.36
  -1  -4 -13    5.63    0.40
  -1  -4 -13    5.88    0.79
  -1  -4 -13    5.95    0.38
  -1  -4 -13    5.04    0.32
  -1  -4 -13    4.98    0.31
  -1   4 -13    5.56    0.41
   1  -4  13    6.14    0.39
  -1   4 -15  256.05    6.87
  -1  -4 -15  256.18    8.27
  -1  -4 -15  261.65    6.96
  -1  -4 -15  265.95    8.15
  -1  -4 -15  262.68    7.03
  -1   4 -15  265.22    7.80
  -1  -4 -15  257.00    6.93
  -1  -4 -15  254.30    6.84
  -1  -4 -15  258.26    6.94
  -1  -4 -15  266.47    6.94
  -1  -4 -15  265.84    6.89
   1  -4  15  265.56    7.82
  -1  -4 -15  264.39    6.88
  -1   4 -15  262.21    6.87
   1  -4  15  266.80    6.87
  -1  -4 -17  141.09    5.34
  -1  -4 -17  145.43    4.03
  -1   4 -17  136.13    4.89
  -1   4 -17  141.92    3.95
  -1  -4 -17  141.38    3.89
  -1  -4 -17  141.79    4.01
  -1  -4 -17  144.90    3.98
  -1  -4 -17  148.79    4.03
  -1  -4 -17  138.82    4.08
  -1  -4 -17  147.36    5.21
  -1   4 -17  139.32    4.65
   1   4  17  147.95    5.00
   1  -4  17  135.71    4.84
  -1   4 -17  146.10    3.95
   1  -4  17  143.03    3.90
  -1  -4 -19   18.74    0.84
  -1  -4 -19   17.51    0.71
  -1   4 -19   18.91    0.75
  -1  -4 -19   19.53    0.81
  -1  -4 -19   19.75    0.86
  -1   4 -19   21.84    0.85
  -1  -4 -19   19.96    0.88
   1  -4  19   18.71    0.73
  -1  -4 -21    2.47    0.32
  -1  -4 -21    2.59    0.29
  -1   4 -21    3.50    0.37
  -1  -4 -21    3.17    0.36
  -1   4 -21    2.70    0.27
  -1   4 -21    2.88    0.34
  -1   4 -23    0.79    0.22
  -1   4 -23    1.26    0.23
  -1  -4 -23    1.30    0.24
  -1  -4 -23    0.83    0.20
  -1  -5  22    0.24    0.16
   1   5 -22    0.38    0.23
   1  -5 -22    0.27    0.21
   1  -5 -20    3.78    0.32
   1  -5 -20    3.38    0.36
  -1  -5  20    3.38    0.32
   1  -5 -20    4.06    0.35
   1  -5 -18    0.55    0.27
   1   5 -18    0.29    0.19
   1  -5 -18    0.59    0.31
   1  -5 -18    0.46    0.28
   1  -5 -18    0.22    0.25
   1   5 -18    0.28    0.33
  -1  -5  18    0.58    0.24
   1  -5 -16   28.93    1.16
   1  -5 -16   30.25    2.08
   1   5 -16   27.34    1.06
   1  -5 -16   29.91    1.20
   1   5 -16   29.54    1.75
   1  -5 -16   28.23    1.06
   1  -5 -16   29.01    1.10
   1  -5 -16   29.58    1.11
   1  -5 -16   28.98    1.08
   1  -5 -16   29.19    0.99
  -1  -5  16   24.66    1.58
   1  -5 -16   29.06    0.98
   1   5 -16   29.64    1.07
  -1  -5  16   29.55    1.06
   1   5 -14   68.31    1.96
   1  -5 -14   68.12    2.06
   1  -5 -14   64.44    3.06
   1  -5 -14   69.71    3.03
   1  -5 -14   68.60    2.11
   1   5 -14   68.35    2.75
   1  -5 -14   67.23    1.98
   1  -5 -14   66.02    2.01
   1   5 -14   61.45    1.82
   1  -5 -14   65.10    1.91
   1  -5 -14   67.64    2.01
   1  -5 -14   65.24    1.91
   1  -5 -14   68.19    2.01
   1   5 -14   61.01    2.44
  -1  -5  14   65.23    2.58
   1  -5 -14   66.42    1.93
   1  -5 -14   69.10    1.93
   1   5 -14   61.73    1.93
  -1  -5  14   64.20    1.87
  -1  -5  14   68.35    1.98
   1  -5 -12    1.10    0.61
   1  -5 -12    0.29    0.23
   1  -5 -12   -0.29    0.30
  -1  -5  12   -0.09    0.35
   1   5 -12    0.41    0.60
   1  -5 -12   -0.14    0.57
   1  -5 -12    0.16    0.28
   1  -5 -12   -0.10    0.23
   1  -5 -12    0.02    0.24
   1  -5 -12   -0.11    0.20
   1  -5 -12    0.25    0.19
   1  -5 -12    0.17    0.17
   1  -5 -12    0.09    0.17
   1  -5 -12    0.03    0.15
  -1  -5  12   -0.12    0.16
   1   5 -12   -0.04    0.31
  -1  -5  12    0.05    0.20
   1   5 -10   13.48    1.18
   1  -5 -10   12.22    0.62
   1  -5 -10   13.97    1.08
  -1  -5  10   12.96    0.84
   1   5 -10   13.86    0.87
  -1  -5  10   13.31    0.55
  -1  -5  10   13.02    0.51
   1  -5 -10   12.57    1.09
  -1  -5   8  106.39    3.03
  -1  -5   8  107.81    3.20
   1  -5  -8  105.99    3.65
  -1  -5   8  106.89    2.86
   1  -5  -8  108.48    3.21
   1  -5  -8  106.17    2.95
   1  -5  -8  111.67    3.60
  -1  -5   6  926.55   23.81
   1   5  -6  955.61   24.14
  -1  -5   6  929.13   23.76
   1  -5  -6  925.36   24.31
   1  -5  -6  941.03   24.06
   1  -5  -6  948.95   24.23
   1  -5  -6  931.86   23.93
  -1  -5   4  108.45    3.04
  -1  -5   4  109.78    3.11
   1   5  -4  115.65    3.31
   1  -5  -4  109.90    3.52
   1  -5  -4  114.25    3.46
   1  -5  -4  113.20    3.28
   1  -5  -4  111.06    3.37
   1   5  -2   32.48    1.14
  -1   5   2   31.88    1.14
   1   5  -2   30.51    1.20
   1  -5  -2   32.51    1.26
  -1  -5   0  166.14    4.51
  -1   5   0  165.26    4.54
   1   5   0  170.16    4.61
   1  -5   0  160.09    4.65
  -1   5  -2  100.36    2.83
   1  -5   2   93.61    2.69
  -1  -5  -2   94.23    3.00
   1  -5   4   24.62    1.02
  -1  -5  -4   25.63    1.26
  -1  -5  -4   26.50    1.18
  -1   5  -6   97.02    3.06
   1  -5   6  105.13    3.06
  -1  -5  -6  103.14    3.41
  -1  -5  -8   11.23    0.56
   1  -5   8   13.15    0.82
  -1   5  -8   12.33    0.78
   1  -5   8   11.86    0.50
   1  -5   8   12.14    0.47
  -1  -5  -8   13.28    1.07
  -1   5 -10   71.58    2.91
  -1  -5 -10   74.58    2.28
   1  -5  10   79.17    2.19
   1  -5  10   78.16    2.70
   1  -5  10   80.25    2.15
  -1  -5 -10   79.45    3.09
  -1  -5 -12   85.93    2.43
  -1  -5 -12   90.81    3.58
  -1  -5 -12   88.36    2.56
  -1  -5 -12   82.68    2.59
  -1   5 -12   87.13    3.25
  -1  -5 -12   93.52    3.49
  -1  -5 -12   88.50    2.48
  -1  -5 -12   87.59    2.53
  -1  -5 -12   86.82    2.47
  -1  -5 -12   89.90    2.46
  -1  -5 -12   88.92    2.52
  -1  -5 -12   86.81    2.52
   1  -5  12   96.92    3.19
  -1   5 -12   86.47    2.98
  -1  -5 -12   92.15    2.47
  -1  -5 -12   85.91    2.39
  -1  -5 -12   87.63    2.44
  -1  -5 -12   88.30    2.44
   1  -5  12   89.63    2.41
   1  -5  12   89.89    2.49
  -1  -5 -14   -0.37    0.67
   1  -5  14    0.12    0.50
  -1   5 -14    0.42    0.29
  -1  -5 -14    0.81    0.38
  -1   5 -14   -0.06    0.64
  -1  -5 -14   -0.05    0.32
  -1  -5 -14    0.75    0.68
  -1  -5 -14    0.27    0.22
  -1  -5 -14    0.36    0.25
  -1  -5 -14    0.07    0.26
  -1  -5 -14    0.51    0.21
  -1  -5 -14    0.36    0.29
  -1  -5 -14    0.27    0.23
  -1  -5 -14    0.40    0.19
  -1  -5 -14    0.37    0.22
  -1  -5 -14    0.44    0.23
  -1   5 -14    0.57    0.31
   1  -5  14    0.23    0.25
  -1   5 -16   66.03    2.00
  -1  -5 -16   69.55    2.12
  -1  -5 -16   69.43    3.26
  -1   5 -16   65.97    2.81
  -1  -5 -16   64.64    3.07
  -1  -5 -16   64.81    1.96
  -1  -5 -16   64.38    2.06
  -1  -5 -16   65.15    2.04
  -1  -5 -16   64.18    1.98
   1   5  16   65.94    2.85
   1  -5  16   62.60    2.76
  -1  -5 -16   68.21    2.00
  -1   5 -16   66.63    2.00
   1  -5  16   68.17    1.99
  -1  -5 -18    2.25    0.30
   1  -5  18    2.13    0.30
  -1  -5 -18    2.69    0.37
  -1  -5 -18    3.04    0.36
  -1   5 -18    2.23    0.38
  -1   5 -18    2.30    0.38
  -1  -5 -18    2.32    0.40
  -1  -5 -20    2.82    0.34
  -1  -5 -20    2.63    0.31
   1  -5  20    2.54    0.27
  -1   5 -20    2.52    0.35
  -1  -5 -20    2.72    0.38
  -1   5 -20    2.36    0.27
  -1   5 -22    4.24    0.33
  -1  -5 -22    3.65    0.32
  -1   5 -22    3.99    0.33
  -1  -5 -22    3.70    0.31
  -1   5 -22    3.20    0.23
   1  -6 -23    3.15    0.23
   1  -6 -21   16.37    0.67
  -1  -6  21   15.28    0.60
   1  -6 -19   31.76    1.10
   1  -6 -19   33.20    1.17
   1  -6 -19   33.24    1.14
   1   6 -19   32.33    1.15
  -1  -6  19   30.74    1.09
   1  -6 -17    7.23    1.14
   1   6 -17    5.76    0.94
   1  -6 -17    7.54    0.50
   1  -6 -17    7.64    0.54
   1  -6 -17    6.57    0.49
   1  -6 -17    6.82    0.50
   1  -6 -17    7.57    0.41
   1   6 -17    7.17    0.51
  -1  -6  17    7.79    0.47
   1  -6 -15   13.10    1.44
   1  -6 -15   13.02    0.74
   1   6 -15   12.24    0.64
   1   6 -15   12.54    1.21
   1  -6 -15   11.08    1.30
   1  -6 -15   13.44    0.66
   1   6 -15   11.12    0.51
   1  -6 -15   13.27    0.69
   1  -6 -15   12.95    0.58
   1  -6 -15   13.02    0.66
   1  -6 -15   12.64    0.64
   1   6 -15   11.46    0.96
   1  -6 -15   13.42    0.58
   1  -6 -15   12.65    0.59
  -1  -6  15   13.00    0.54
   1   6 -15   10.85    0.62
  -1  -6  15   12.89    0.63
   1  -6 -13   -0.28    0.75
  -1  -6  13    0.40    0.45
   1  -6 -13    0.77    0.36
   1  -6 -13    0.87    0.29
   1   6 -13    0.54    0.74
   1  -6 -13    0.67    0.64
   1  -6 -13    0.18    0.28
   1  -6 -13    0.09    0.29
   1  -6 -13    0.45    0.18
   1  -6 -13    0.28    0.22
   1  -6 -13    0.27    0.25
   1   6 -13    0.05    0.34
   1  -6 -13    0.30    0.19
   1  -6 -13    0.42    0.17
   1  -6 -13    0.22    0.19
   1  -6 -13    0.67    0.21
  -1  -6  13    0.11    0.18
  -1  -6  13   -0.08    0.23
   1  -6 -11   51.80    1.49
   1  -6 -11   50.59    2.49
   1  -6 -11   47.88    1.60
   1   6 -11   50.89    2.40
   1  -6 -11   50.85    2.40
   1  -6 -11   51.51    1.59
   1  -6 -11   51.14    1.57
   1  -6 -11   51.89    1.59
   1  -6 -11   50.05    1.54
   1  -6 -11   49.49    1.50
   1  -6 -11   49.40    1.48
   1  -6 -11   49.94    1.52
  -1  -6  11   53.17    1.51
   1   6 -11   51.43    2.04
  -1  -6  11   49.08    1.96
  -1  -6  11   53.05    1.55
  -1  -6   9   91.69    2.98
   1  -6  -9   95.27    3.53
  -1  -6   9   95.41    2.61
   1  -6  -9  101.57    3.49
   1  -6  -9   97.54    3.02
   1  -6  -7   78.06    2.87
   1  -6  -7   77.49    2.53
  -1  -6   7   76.81    2.42
  -1  -6   7   79.15    2.32
  -1  -6   7   78.87    2.16
  -1  -6   7   77.98    2.16
   1  -6  -7   80.62    2.99
  -1  -6   5   38.62    1.31
  -1  -6   5   36.51    1.27
   1  -6  -5   38.86    1.69
   1  -6  -5   40.12    1.61
   1  -6  -5   37.95    1.50
   1   6  -3   15.97    0.86
  -1   6   3   15.97    0.80
   1  -6  -3   17.01    1.02
  -1  -6   1    6.15    0.50
   1   6  -1    5.84    0.51
  -1   6   1    5.78    0.47
   1  -6  -1    5.67    0.58
   1  -6   1   90.05    2.73
  -1  -6  -1   85.69    2.61
   1   6   1   86.41    2.72
  -1   6  -1   88.44    2.67
   1  -6   1   86.46    2.43
   1  -6   1   88.61    2.82
   1  -6   3   27.17    1.01
  -1  -6  -3   27.58    1.35
   1  -6   5   37.66    1.10
   1  -6   5   36.42    1.41
  -1  -6  -5   35.87    1.58
   1  -6   7    1.22    0.19
   1  -6   7    1.12    0.40
  -1  -6  -7    1.33    0.63
  -1   6  -7    1.57    0.38
   1  -6   9    0.79    0.21
  -1   6  -9    0.16    0.33
   1  -6   9    0.65    0.18
  -1  -6  -9    1.16    0.57
   1  -6   9    1.16    0.43
  -1  -6 -11    0.41    0.57
  -1  -6 -11    0.26    0.30
   1  -6  11    0.29    0.39
  -1  -6 -11    0.47    0.22
  -1   6 -11    0.07    0.71
  -1  -6 -11    0.25    0.22
  -1  -6 -11    0.51    0.20
  -1  -6 -11    0.22    0.22
  -1  -6 -11    0.21    0.24
  -1  -6 -11    0.24    0.15
  -1  -6 -11    0.31    0.18
  -1  -6 -11    0.19    0.14
  -1  -6 -11    0.32    0.18
  -1  -6 -11    0.38    0.18
   1  -6  11    0.23    0.17
   1  -6  11    0.18    0.21
  -1  -6 -13   -0.16    0.34
  -1  -6 -13    0.81    0.29
   1  -6  13    0.74    0.49
  -1  -6 -13    0.09    0.70
  -1   6 -13    1.24    0.73
  -1  -6 -13    0.17    0.67
  -1  -6 -13    0.27    0.27
  -1  -6 -13    0.13    0.19
  -1  -6 -13    0.61    0.30
  -1  -6 -13    0.44    0.19
  -1  -6 -13    0.10    0.23
  -1  -6 -13    0.22    0.26
  -1   6 -13    0.65    0.40
  -1  -6 -13    0.55    0.20
  -1  -6 -13    0.25    0.21
  -1  -6 -13    0.11    0.20
  -1  -6 -13    0.18    0.19
   1  -6  13    0.48    0.18
   1  -6  13    0.17    0.23
  -1  -6 -15   10.05    1.30
  -1   6 -15   11.44    0.61
  -1   6 -15    9.25    1.11
  -1  -6 -15   10.57    1.28
  -1  -6 -15   11.31    0.66
  -1  -6 -15   11.65    0.60
  -1  -6 -15   12.02    0.58
  -1  -6 -15   12.17    0.65
  -1  -6 -15   12.30    0.64
  -1  -6 -15   12.09    0.56
   1  -6  15   10.74    1.02
  -1  -6 -15   12.12    0.58
  -1  -6 -15   13.94    0.55
  -1  -6 -15   11.49    0.53
  -1   6 -15   11.02    0.61
   1  -6  15   12.23    0.61
   1   6  17    8.04    0.95
  -1   6 -17    8.97    0.55
  -1  -6 -17   10.16    0.65
  -1  -6 -17    9.72    1.27
  -1  -6 -17   10.14    0.52
  -1  -6 -17    9.56    0.60
  -1  -6 -17   10.81    0.60
  -1  -6 -17   10.09    0.59
  -1  -6 -17    7.30    1.08
  -1   6 -17    8.42    1.05
  -1  -6 -17    9.18    0.44
  -1   6 -17    9.11    0.55
   1  -6  17    9.03    0.53
  -1  -6 -19   34.76    1.21
  -1   6 -19   32.68    1.13
  -1  -6 -19   32.05    1.14
  -1  -6 -19   33.71    1.19
  -1   6 -19   32.82    1.14
   1  -6  19   31.15    1.07
  -1   6 -21   19.56    0.70
  -1  -6 -21   23.38    0.84
  -1   6 -21   22.36    0.82
  -1  -6 -21   24.13    0.85
  -1   6 -21   23.27    0.81
   1  -6  21   20.53    0.73
  -1  -6 -23    0.14    0.15
  -1   6 -23    0.32    0.16
  -1  -6 -23    0.35    0.16
   1   7 -22    1.81    0.23
   1  -7 -22    2.00    0.23
   1  -7 -20   51.07    1.59
   1   7 -20   50.00    1.56
  -1  -7  20   50.42    1.52
   1  -7 -18    1.14    0.28
   1  -7 -18    1.48    0.30
   1  -7 -18    1.11    0.31
  -1  -7  18    1.05    0.26
   1  -7 -18    1.13    0.20
   1   7 -18    1.05    0.32
   1  -7 -18    1.01    0.28
   1  -7 -16    1.91    0.44
   1  -7 -16    1.42    0.74
   1   7 -16    2.41    0.37
   1   7 -16    2.50    0.77
   1   7 -16    1.91    0.26
   1  -7 -16    1.97    0.34
   1  -7 -16    1.88    0.34
   1  -7 -16    1.95    0.37
   1  -7 -16    2.30    0.29
   1  -7 -16    1.86    0.33
   1  -7 -16    1.61    0.26
   1   7 -16    2.62    0.39
  -1  -7  16    2.02    0.31
   1  -7 -14   14.30    1.52
   1  -7 -14   17.02    0.84
   1   7 -14   17.06    1.45
   1  -7 -14   15.67    1.48
   1  -7 -14   17.65    0.81
   1   7 -14   16.96    0.64
   1  -7 -14   16.92    0.76
   1  -7 -14   16.52    0.66
   1  -7 -14   17.09    0.76
   1  -7 -14   17.14    0.78
   1   7 -14   17.22    1.18
   1  -7 -14   17.76    0.69
   1  -7 -14   15.59    0.62
   1  -7 -14   16.48    0.70
   1  -7 -14   16.98    0.71
  -1  -7  14   17.30    0.68
  -1  -7  14   18.78    0.77
   1  -7 -12   77.50    2.18
   1  -7 -12   75.52    3.40
   1  -7 -12   80.26    2.37
   1   7 -12   80.39    3.27
   1  -7 -12   80.40    3.34
   1  -7 -12   75.65    2.31
   1  -7 -12   76.49    2.28
   1  -7 -12   76.11    2.30
   1  -7 -12   79.77    2.26
   1   7 -12   79.44    2.87
   1  -7 -12   76.65    2.23
   1  -7 -12   73.84    2.13
   1  -7 -12   77.37    2.22
   1  -7 -12   76.34    2.18
  -1  -7  12   80.70    2.22
  -1  -7  12   80.35    2.27
   1  -7 -10    0.82    0.25
   1  -7 -10    0.48    0.18
   1  -7 -10    0.54    0.26
   1  -7 -10    0.61    0.24
   1  -7 -10    0.27    0.14
   1  -7 -10    0.30    0.17
   1  -7 -10    0.38    0.19
   1  -7 -10    0.60    0.18
  -1  -7  10    0.28    0.16
  -1  -7  10    0.32    0.17
   1  -7 -10   -0.07    0.57
   1  -7 -10    0.58    0.22
   1  -7 -10    0.32    0.57
   1  -7 -10    0.49    0.30
   1  -7  -8   34.84    1.48
   1  -7  -8   35.98    1.82
  -1  -7   8   34.81    1.11
   1  -7  -8   36.58    1.92
  -1  -7   8   36.94    1.14
  -1  -7   6   11.25    0.47
  -1  -7   6   11.19    0.48
   1  -7  -6   11.52    0.96
   1  -7  -6   13.38    0.83
   1  -7  -6   12.47    0.91
  -1   7   4   25.59    1.13
  -1  -7   4   23.60    0.76
   1  -7  -4   23.26    0.79
   1  -7  -4   22.73    1.26
   1  -7  -4   23.64    1.20
  -1   7   2    2.90    0.42
   1   7  -2    2.75    0.43
  -1  -7   2    2.65    0.43
  -1  -7   2    2.87    0.23
   1  -7  -2    2.63    0.58
   1  -7  -2    2.76    0.31
  -1  -7   2    4.32    0.68
  -1   7   0    6.53    0.56
   1  -7   0    6.96    0.62
   1   7   0    7.81    0.64
  -1  -7   0    7.72    0.59
   1  -7   0    6.87    0.73
   1   7   2  379.82   10.03
   1  -7   2  381.31   10.02
   1  -7   2  364.10    9.54
   1  -7   2  378.70   10.17
  -1  -7  -2  377.57   10.27
  -1  -7  -4    4.11    0.65
   1  -7   4    4.23    0.29
   1  -7   4    4.40    0.28
   1  -7   4    3.86    0.38
  -1   7  -6    8.06    0.67
   1  -7   6    8.61    0.67
   1  -7   6    9.31    0.43
   1  -7   6    9.61    0.42
  -1  -7  -6   10.45    0.82
  -1   7  -8    4.35    0.55
   1  -7   8    3.89    0.28
   1  -7   8    3.10    0.52
  -1  -7 -10   68.53    3.04
  -1  -7 -10   65.89    1.92
  -1  -7 -10   69.56    2.07
  -1  -7 -10   67.61    1.98
  -1  -7 -10   68.77    1.99
  -1  -7 -10   67.25    1.92
   1  -7  10   63.40    2.48
  -1   7 -10   66.72    2.51
  -1  -7 -10   66.41    1.89
  -1  -7 -10   69.99    1.97
  -1  -7 -10   67.65    1.95
   1  -7  10   68.21    1.94
   1  -7  10   70.33    1.94
   1  -7  10   69.64    1.99
  -1  -7 -12   22.99    0.96
  -1  -7 -12   20.71    0.80
  -1  -7 -12   21.77    1.74
  -1   7 -12   24.48    1.68
  -1  -7 -12   21.04    1.63
  -1  -7 -12   23.20    0.87
  -1  -7 -12   20.90    0.92
  -1  -7 -12   22.10    0.81
  -1  -7 -12   24.84    0.93
  -1  -7 -12   23.76    0.88
   1  -7  12   22.36    1.36
  -1  -7 -12   23.20    0.83
  -1  -7 -12   22.63    0.82
  -1  -7 -12   22.48    0.77
  -1  -7 -12   21.93    0.83
   1  -7  12   22.87    0.80
   1  -7  12   24.34    0.88
  -1  -7 -14  161.69    5.47
  -1   7 -14  148.90    5.02
  -1  -7 -14  145.10    4.14
  -1  -7 -14  149.34    4.03
  -1  -7 -14  142.87    3.98
  -1  -7 -14  149.50    4.09
  -1  -7 -14  149.57    4.12
  -1  -7 -14  149.28    4.00
  -1   7 -14  152.03    4.74
  -1  -7 -14  150.10    4.01
  -1  -7 -14  146.34    3.99
  -1  -7 -14  142.06    3.93
   1  -7  14  150.58    4.06
  -1  -7 -14  150.98    4.16
  -1  -7 -14  146.96    5.53
  -1   7 -16   76.85    2.26
  -1  -7 -16   76.25    3.57
  -1  -7 -16   79.69    2.41
  -1  -7 -16   70.86    3.36
  -1   7 -16   75.87    3.09
  -1  -7 -16   77.48    2.25
  -1  -7 -16   76.90    2.37
  -1  -7 -16   76.98    2.34
  -1  -7 -16   74.32    2.22
  -1  -7 -16   76.80    2.33
   1   7  16   71.60    3.06
  -1  -7 -16   78.10    2.26
  -1  -7 -16   78.83    2.20
  -1   7 -16   78.10    2.27
   1  -7  16   77.92    2.28
  -1  -7 -18    4.76    0.47
  -1   7 -18    4.14    0.39
  -1  -7 -18    4.16    0.33
  -1  -7 -18    4.27    0.44
  -1   7 -18    3.43    0.39
  -1  -7 -18    4.40    0.39
  -1  -7 -18    3.89    0.38
   1  -7  18    4.00    0.36
  -1  -7 -20   16.11    0.71
   1  -7  20   16.88    0.63
  -1  -7 -20   16.92    0.71
  -1   7 -20   16.62    0.67
  -1  -7 -22   30.57    0.98
  -1   7 -22   29.51    0.95
   1  -8 -21   22.53    0.79
  -1  -8  21   22.16    0.74
   1  -8 -19    2.08    0.33
  -1  -8  19    1.69    0.27
   1   8 -19    1.41    0.31
   1  -8 -19    1.30    0.25
   1   8 -17   27.98    1.03
   1  -8 -17   28.26    1.11
   1  -8 -17   29.09    1.04
   1  -8 -17   28.26    1.05
   1  -8 -17   27.67    0.96
   1   8 -17   29.09    1.03
  -1  -8  17   28.26    1.03
   1  -8 -15   42.13    1.54
   1   8 -15   45.94    2.28
   1  -8 -15   42.91    1.45
   1  -8 -15   43.81    1.51
   1   8 -15   44.76    1.31
   1  -8 -15   43.54    1.50
   1  -8 -15   43.42    1.38
   1  -8 -15   41.14    1.43
   1   8 -15   40.53    1.96
   1  -8 -15   44.33    1.37
   1  -8 -15   42.33    1.29
   1  -8 -15   43.45    1.40
  -1  -8  15   43.95    1.35
  -1  -8  15   45.29    1.45
   1  -8 -13    7.85    0.62
   1  -8 -13    8.31    0.48
   1   8 -13    7.37    1.17
   1  -8 -13    6.37    1.07
   1  -8 -13    8.66    0.58
   1  -8 -13    7.41    0.53
   1  -8 -13    8.91    0.57
   1  -8 -13    7.22    0.47
   1   8 -13    7.50    0.83
   1  -8 -13    7.70    0.46
   1  -8 -13    8.15    0.43
   1  -8 -13    7.95    0.40
   1  -8 -13    7.61    0.47
  -1  -8  13    8.24    0.46
  -1  -8  13    8.91    0.53
   1  -8 -11    0.40    0.27
   1  -8 -11    0.32    0.27
   1  -8 -11    0.17    0.28
   1  -8 -11    0.18    0.21
   1  -8 -11    0.08    0.65
   1   8 -11    0.59    0.99
   1  -8 -11    0.32    0.19
   1  -8 -11    0.12    0.21
   1  -8 -11    0.26    0.17
  -1  -8  11    0.45    0.21
  -1  -8  11    0.54    0.21
   1  -8 -11    0.54    0.26
   1  -8 -11    0.18    0.33
   1  -8  -9   31.34    1.14
   1  -8  -9   31.12    1.02
   1  -8  -9   31.62    1.43
   1  -8  -9   33.70    1.89
   1  -8  -9   30.93    1.11
   1  -8  -9   29.61    1.09
   1  -8  -9   30.75    1.02
   1  -8  -9   30.48    0.99
   1  -8  -9   32.06    0.98
  -1  -8   9   32.79    1.05
  -1  -8   9   31.65    1.02
  -1  -8   9   32.80    1.07
   1  -8  -7  247.21    6.63
   1  -8  -7  253.50    7.09
   1  -8  -7  258.58    7.59
   1  -8  -7  248.11    6.60
   1  -8  -7  251.00    6.60
   1  -8  -7  257.78    6.55
   1  -8  -7  246.88    6.56
  -1  -8   7  253.57    6.56
  -1  -8   7  249.42    6.55
  -1   8   7  263.30    7.12
   1   8  -7  255.41    7.21
  -1  -8   5    4.23    0.29
   1  -8  -5    4.30    0.57
   1  -8  -5    3.65    0.60
  -1  -8   5    4.33    0.52
  -1   8   5    4.75    0.51
  -1  -8   3   36.07    1.13
  -1  -8   3   38.35    1.16
  -1  -8   3   38.61    1.16
  -1  -8   3   42.02    1.86
   1  -8  -3   41.09    1.20
   1  -8  -3   38.93    1.79
  -1  -8   3   40.66    1.59
   1   8  -3   37.16    1.63
  -1   8   3   38.99    1.55
  -1  -8   1   27.30    0.85
   1  -8  -1   26.59    0.91
   1  -8  -1   26.72    0.90
   1  -8  -1   25.64    1.36
  -1   8   1   25.60    1.24
  -1  -8   1   29.04    1.25
   1  -8  -1   27.85    1.26
   1   8  -1   28.22    1.32
  -1  -8  -1  585.03   14.99
   1  -8   1  586.52   14.97
   1  -8   1  588.04   15.05
   1  -8   1  587.29   15.75
   1  -8   1  614.79   15.60
   1   8   1  601.70   15.63
  -1   8  -1  616.41   15.56
   1  -8   3    7.51    0.38
   1   8   3    7.50    0.67
   1  -8   3    7.71    0.71
  -1  -8  -3    8.92    0.87
   1  -8   3    7.34    0.81
   1  -8   3    7.07    0.47
   1  -8   3    6.83    0.35
   1  -8   5    0.35    0.20
   1  -8   5    0.31    0.16
  -1  -8  -5    0.93    0.50
  -1  -8  -7   63.24    1.93
  -1  -8  -7   61.99    1.90
  -1  -8  -7   61.68    1.87
  -1   8  -7   65.33    2.37
  -1  -8  -7   64.23    1.82
  -1  -8  -7   61.46    1.78
   1  -8   7   64.49    1.85
   1  -8   7   64.36    1.83
   1  -8   7   67.51    1.85
  -1  -8  -9  214.26    5.70
  -1  -8  -9  213.30    5.76
  -1  -8  -9  215.96    5.69
  -1  -8  -9  212.94    5.62
  -1  -8  -9  207.93    5.74
  -1   8  -9  226.50    6.38
  -1  -8  -9  212.00    5.61
  -1  -8  -9  220.21    5.69
  -1  -8  -9  215.43    5.66
  -1  -8  -9  219.61    5.68
   1  -8   9  219.66    5.68
   1  -8   9  219.24    5.66
  -1  -8  -9  210.04    5.64
  -1  -8  -9  226.05    5.81
  -1   8 -11    0.08    0.92
  -1  -8 -11    0.26    0.62
  -1  -8 -11    0.13    0.26
  -1  -8 -11    0.41    0.19
  -1  -8 -11    0.30    0.21
  -1   8 -11    0.75    0.48
  -1  -8 -11    0.18    0.18
  -1  -8 -11    0.16    0.22
  -1  -8 -11    0.31    0.19
   1  -8  11    0.13    0.19
   1  -8  11    0.13    0.19
  -1  -8 -11    0.27    0.34
  -1  -8 -11    0.30    0.26
  -1  -8 -13   26.46    1.01
  -1  -8 -13   27.12    0.98
  -1  -8 -13   28.98    1.05
  -1  -8 -13   26.87    0.94
  -1  -8 -13   27.30    1.07
  -1  -8 -13   24.05    1.82
  -1   8 -13   26.59    1.87
  -1  -8 -13   28.33    0.92
  -1  -8 -13   27.35    0.99
  -1  -8 -13   27.37    0.97
   1  -8  13   28.52    1.04
  -1  -8 -13   27.89    1.14
  -1  -8 -13   28.36    0.98
  -1  -8 -15    5.17    0.53
  -1  -8 -15    4.98    0.97
  -1   8 -15    4.64    0.92
  -1   8 -15    5.42    0.34
  -1  -8 -15    6.15    0.52
  -1  -8 -15    4.63    0.40
  -1  -8 -15    5.63    0.39
  -1  -8 -15    5.52    0.37
  -1  -8 -15    5.88    0.45
  -1  -8 -15    6.33    0.49
  -1  -8 -15    5.41    0.39
  -1  -8 -15    5.17    0.36
  -1  -8 -15    5.37    0.37
  -1   8 -15    5.74    0.46
   1  -8  15    5.61    0.44
  -1  -8 -17    0.66    0.24
  -1  -8 -17    0.54    0.26
  -1  -8 -17    1.20    0.34
  -1  -8 -17    0.85    0.28
   1  -8  17    0.50    0.25
  -1  -8 -17    0.57    0.19
  -1   8 -17    0.75    0.31
  -1  -8 -17    0.78    0.34
  -1   8 -17    0.79    0.29
   1  -8  19    1.14    0.24
  -1   8 -19    0.75    0.29
  -1   8 -19    0.94    0.28
  -1  -8 -19    1.18    0.31
  -1   8 -19    0.57    0.17
  -1  -8 -19    1.02    0.25
  -1  -8 -19    0.99    0.29
  -1  -8 -21   36.09    1.11
  -1   8 -21   35.48    1.08
   1  -8  21   33.84    1.04
  -1  -8 -21   36.37    1.13
   1  -9 -20   42.91    1.31
   1   9 -20   41.17    1.27
  -1  -9  20   41.56    1.25
   1  -9 -18    3.58    0.38
   1  -9 -18    2.86    0.30
   1  -9 -18    3.02    0.26
   1   9 -18    2.87    0.35
  -1  -9  18    3.31    0.33
   1   9 -16   31.21    1.06
   1  -9 -16   27.03    1.13
   1  -9 -16   28.92    1.06
   1  -9 -16   29.08    1.13
   1   9 -16   28.89    0.93
   1  -9 -16   28.32    1.04
   1  -9 -16   28.77    1.00
   1  -9 -16   28.88    1.00
   1   9 -16   29.47    1.04
  -1  -9  16   28.61    1.05
   1   9 -14   82.18    3.54
   1  -9 -14   95.80    2.68
   1  -9 -14   90.15    2.74
   1   9 -14   89.89    2.51
   1  -9 -14   92.64    2.63
   1   9 -14   81.83    3.23
   1  -9 -14   89.56    2.59
   1  -9 -14   86.59    2.49
   1  -9 -14   91.39    2.54
   1  -9 -14   93.00    2.62
  -1  -9  14   91.92    2.57
   1  -9 -14   96.36    2.77
   1  -9 -14   93.60    2.58
   1  -9 -12  147.14    3.91
   1  -9 -12  133.05    3.93
   1  -9 -12  145.14    3.94
   1  -9 -12  138.58    3.82
   1   9 -12  123.85    4.96
   1  -9 -12  140.94    5.18
   1  -9 -12  140.64    3.85
   1  -9 -12  136.84    3.72
  -1  -9  12  141.78    3.77
   1  -9 -12  137.94    3.75
  -1  -9  12  143.76    3.82
   1  -9 -12  138.18    3.96
   1  -9 -12  138.05    3.76
   1  -9 -10    8.48    0.59
   1  -9 -10    9.37    0.49
   1  -9 -10    8.53    0.81
   1  -9 -10    8.88    0.54
   1  -9 -10    8.89    0.59
   1  -9 -10    9.17    0.47
   1  -9 -10    9.66    0.44
   1  -9 -10    8.85    0.44
   1  -9 -10    9.29    0.50
  -1  -9  10    9.52    0.48
  -1  -9  10   10.25    0.50
  -1  -9  10    9.43    0.51
   1  -9  -8    0.02    0.30
   1  -9  -8   -0.06    0.25
   1  -9  -8    0.22    0.37
   1  -9  -8    0.13    0.25
   1  -9  -8    0.33    0.16
   1  -9  -8    0.14    0.16
  -1   9   8    0.18    0.33
   1   9  -8   -0.16    0.40
   1  -9  -8    0.38    0.18
   1  -9  -8    0.16    0.20
   1  -9  -8    0.35    0.17
   1  -9  -8    0.11    0.19
  -1  -9   8    0.17    0.20
  -1  -9   8    0.13    0.20
  -1  -9   8    0.41    0.22
   1  -9  -6    0.50    0.43
   1  -9  -6    0.41    0.24
   1  -9  -6    0.02    0.25
   1  -9  -6   -0.02    0.16
  -1  -9   6    0.11    0.14
  -1   9   6    0.04    0.30
  -1  -9   6    0.09    0.37
  -1  -9   6    0.17    0.20
   1  -9  -6    0.18    0.18
   1  -9  -6    0.01    0.15
  -1  -9   6    0.19    0.18
   1  -9  -6    0.29    0.27
   1  -9  -4  103.74    2.93
   1  -9  -4  101.28    2.89
   1  -9  -4   99.37    2.91
  -1   9   4  105.62    3.37
  -1  -9   4  112.64    3.41
  -1  -9   4   97.38    3.69
   1  -9  -4  107.79    2.86
  -1  -9   4  104.20    2.94
   1  -9  -4  105.42    3.65
   1  -9  -4  107.67    3.51
   1  -9  -4   98.91    2.83
  -1  -9   4  105.50    2.84
  -1  -9   4  106.40    2.85
  -1  -9   4  102.39    2.81
  -1   9   2   18.48    1.02
  -1  -9   2   19.29    1.02
   1   9  -2   18.56    1.10
  -1  -9   2   16.85    0.63
  -1  -9   2   16.56    0.60
  -1  -9   2   15.67    1.16
   1  -9  -2   18.02    0.69
   1  -9  -2   18.37    1.16
   1  -9   0  115.23    3.59
  -1   9   0  111.33    3.54
   1   9   0  112.97    3.63
  -1  -9   0  110.71    2.94
   1  -9   0  104.28    2.93
   1  -9   0  112.46    3.03
   1  -9   0  114.48    3.74
   1  -9   0  112.63    3.03
   1  -9   2    9.02    0.49
  -1  -9  -2    7.34    0.91
   1  -9   2    9.12    0.90
   1   9   2    7.66    0.73
   1  -9   2    7.52    0.72
   1  -9   2    8.04    0.39
  -1  -9  -4   45.04    1.43
  -1  -9  -4   48.26    2.15
  -1  -9  -4   45.68    1.44
   1  -9   4   45.13    1.45
   1  -9   4   45.62    2.10
  -1  -9  -4   44.99    1.41
   1   9   4   50.97    2.00
   1  -9   4   48.62    1.97
  -1  -9  -4   45.81    1.35
  -1  -9  -4   44.85    1.37
   1  -9   4   45.90    1.40
   1  -9   4   45.42    1.37
  -1  -9  -6  174.75    5.37
  -1  -9  -6  167.88    4.53
  -1  -9  -6  165.99    4.60
  -1  -9  -6  168.40    4.48
  -1  -9  -6  163.60    4.54
   1  -9   6  166.53    4.48
   1  -9   6  179.41    5.31
   1   9   6  171.70    5.25
  -1   9  -6  166.39    5.13
  -1  -9  -6  173.04    4.52
  -1  -9  -6  171.90    4.50
  -1  -9  -6  167.31    4.46
  -1  -9  -6  169.55    4.49
   1  -9   6  172.66    4.53
   1  -9   6  175.03    4.51
   1  -9   6  169.36    4.51
  -1  -9  -8   11.65    0.54
  -1  -9  -8   11.23    0.56
  -1  -9  -8   12.20    0.62
  -1  -9  -8   10.98    0.58
  -1  -9  -8   11.29    0.52
  -1  -9  -8   11.16    0.48
  -1   9  -8   10.51    0.90
  -1  -9  -8   11.75    0.52
  -1  -9  -8   11.63    0.53
  -1  -9  -8   11.66    0.49
   1  -9   8   11.11    0.52
   1  -9   8   11.38    0.54
   1  -9   8   11.45    0.56
  -1  -9 -10  112.72    3.11
  -1  -9 -10  114.03    3.28
  -1  -9 -10  114.23    3.19
  -1  -9 -10  109.37    3.26
  -1  -9 -10  111.50    3.08
  -1  -9 -10  113.50    3.24
  -1  -9 -10  113.34    3.16
  -1   9 -10  108.92    3.82
  -1  -9 -10  116.59    3.17
  -1  -9 -10  116.31    3.15
  -1  -9 -10  112.12    3.07
  -1  -9 -10  112.69    3.13
   1  -9  10  116.99    3.14
   1  -9  10  115.31    3.15
   1  -9  10  116.07    3.19
  -1   9 -12  112.12    4.61
  -1  -9 -12  125.00    4.82
  -1  -9 -12  132.19    3.57
  -1  -9 -12  128.07    3.55
  -1  -9 -12  124.30    3.45
  -1   9 -12  123.84    4.23
  -1  -9 -12  127.19    3.49
  -1  -9 -12  127.63    3.44
  -1  -9 -12  130.38    3.54
   1  -9  12  130.08    3.49
  -1  -9 -12  127.24    3.47
  -1  -9 -12  130.35    3.69
  -1  -9 -14   59.09    1.81
  -1  -9 -14   58.64    1.83
  -1  -9 -14   59.90    1.89
  -1  -9 -14   57.62    1.77
  -1  -9 -14   56.19    1.71
  -1   9 -14   55.19    2.68
  -1  -9 -14   57.42    2.93
  -1  -9 -14   59.50    1.71
  -1  -9 -14   59.30    1.78
  -1  -9 -14   58.68    1.75
   1  -9  14   59.09    1.82
  -1  -9 -14   59.89    1.94
  -1   9 -16   17.83    0.74
  -1  -9 -16   17.27    0.82
  -1  -9 -16   17.04    0.79
  -1  -9 -16   17.49    0.76
  -1  -9 -16   17.37    0.83
  -1  -9 -16   16.22    0.70
  -1  -9 -16   18.82    0.67
  -1  -9 -16   17.27    0.68
  -1  -9 -16   17.43    0.69
  -1   9 -16   16.95    0.73
   1  -9  16   16.83    0.73
  -1   9 -18   28.74    1.00
  -1  -9 -18   29.81    1.09
  -1  -9 -18   30.36    1.10
  -1   9 -18   29.49    1.01
  -1  -9 -18   29.23    1.02
   1  -9  18   28.42    0.99
  -1  -9 -20   33.07    1.07
   1  -9  20   31.38    0.99
  -1   9 -20   31.06    1.00
  -1  -9 -20   33.21    1.05
   1 -10 -19   11.82    0.55
  -1 -10  19   11.29    0.54
   1  10 -19   10.57    0.50
  -1 -10  19   10.92    0.48
   1 -10 -17    3.95    0.34
   1 -10 -17    3.96    0.41
   1 -10 -17    4.03    0.30
   1  10 -17    3.80    0.37
  -1 -10  17    3.24    0.32
   1 -10 -15    4.53    0.36
   1 -10 -15    4.84    0.37
   1 -10 -15    4.83    0.31
   1 -10 -15    4.87    0.37
   1 -10 -15    5.22    0.33
   1 -10 -15    5.12    0.43
   1  10 -15    4.68    0.33
   1 -10 -15    4.79    0.47
   1 -10 -15    5.51    0.50
   1 -10 -13    0.04    0.31
   1 -10 -13    0.05    0.33
   1 -10 -13   -0.05    0.22
   1  10 -13    0.12    0.41
  -1 -10  13   -0.12    0.28
   1 -10 -13    0.27    0.19
   1 -10 -13    0.52    0.24
   1 -10 -13    0.21    0.19
   1 -10 -13    0.08    0.27
   1 -10 -13   -0.19    0.37
   1  10 -13   -0.17    0.82
   1 -10 -11    5.61    0.39
   1 -10 -11    4.80    0.51
   1  10 -11    4.51    1.20
   1 -10 -11    4.72    0.49
   1 -10 -11    5.01    0.44
   1 -10 -11    5.12    0.37
  -1 -10  11    4.96    0.69
   1 -10 -11    4.45    0.33
   1 -10 -11    5.02    0.38
   1 -10 -11    4.19    0.32
  -1 -10  11    4.96    0.35
  -1 -10  11    4.74    0.38
  -1 -10  11    4.51    0.40
   1 -10  -9   14.14    0.75
   1 -10  -9   13.95    0.61
   1 -10  -9   13.80    1.01
   1 -10  -9   12.87    0.68
   1 -10  -9   12.28    0.55
   1 -10  -9   13.41    0.57
   1  10  -9   13.52    1.09
  -1 -10   9   15.28    1.09
   1 -10  -9   13.18    0.55
   1 -10  -9   13.40    0.64
   1 -10  -9   12.91    0.55
   1 -10  -9   12.86    0.61
  -1 -10   9   14.40    0.62
  -1 -10   9   13.96    0.62
  -1 -10   9   15.52    0.66
   1 -10  -7    5.88    0.51
   1 -10  -7    5.84    0.74
   1 -10  -7    6.31    0.48
   1 -10  -7    7.40    0.51
  -1 -10   7    6.88    0.37
   1 -10  -7    6.55    0.38
  -1 -10   7    5.93    0.70
  -1  10   7    7.41    0.71
   1  10  -7    6.98    0.78
   1 -10  -7    6.16    0.38
   1 -10  -7    6.51    0.41
   1 -10  -7    6.78    0.43
   1 -10  -7    6.52    0.37
  -1 -10   7    7.05    0.43
  -1 -10   7    6.65    0.41
  -1 -10   7    6.35    0.43
  -1 -10   5   39.00    2.11
   1 -10  -5   39.42    1.99
  -1 -10   5   42.60    1.41
   1 -10  -5   39.27    1.32
   1 -10  -5   40.52    1.84
  -1 -10   5   39.10    1.25
  -1 -10   5   40.50    1.25
   1 -10  -5   39.54    1.27
  -1 -10   5   42.91    1.81
  -1  10   5   43.82    1.80
   1 -10  -5   39.17    1.22
   1 -10  -5   39.30    1.25
   1 -10  -5   38.72    1.27
  -1 -10   5   40.00    1.27
  -1 -10   5   41.34    1.29
   1 -10  -5   44.06    1.34
   1 -10  -5   39.40    1.38
  -1 -10   3  146.63    3.94
  -1 -10   3  146.73    3.99
   1 -10  -3  150.88    4.01
  -1 -10   3  155.17    4.60
  -1  10   3  157.56    4.65
   1 -10  -3  145.44    3.99
   1 -10  -3  145.06    3.96
  -1 -10   3  150.73    3.98
   1 -10  -3  153.03    4.02
   1 -10  -3  152.34    4.78
  -1 -10   3  154.02    5.03
   1 -10  -1  137.46    3.77
  -1 -10   1  136.50    3.72
   1 -10  -1  135.03    3.73
   1  10  -1  141.07    4.47
  -1  10   1  145.99    4.37
  -1 -10   1  140.49    3.69
   1 -10  -1  132.95    3.68
  -1 -10   1  139.60    3.68
  -1 -10   1  136.67    3.71
   1 -10  -1  138.15    3.71
   1 -10  -1  142.22    3.76
   1 -10  -1  138.70    4.53
   1 -10   1   21.41    0.83
  -1 -10  -1   20.56    1.46
  -1 -10  -1   21.47    0.86
   1 -10   1   20.17    1.35
   1 -10   1   19.75    0.81
   1 -10   1   19.78    0.71
   1 -10   1   19.16    0.75
   1 -10   1   22.83    1.26
   1  10   1   21.86    1.27
  -1 -10  -1   20.77    0.74
  -1 -10  -1   20.32    0.73
  -1 -10  -1   21.40    0.74
   1 -10   1   20.18    0.76
  -1 -10  -1   20.28    0.84
   1 -10   3   38.70    1.29
  -1 -10  -3   36.63    1.97
  -1 -10  -3   39.68    1.30
   1 -10   3   35.97    1.91
  -1 -10  -3   36.95    1.24
   1 -10   3   36.94    1.20
  -1 -10  -3   38.04    1.21
   1  10   3   40.43    1.82
   1 -10   3   38.35    1.77
  -1 -10  -3   37.83    1.23
  -1 -10  -3   37.33    1.20
  -1 -10  -3   37.54    1.17
  -1 -10  -3   39.37    1.19
   1 -10   3   36.48    1.17
  -1 -10  -3   40.00    1.30
  -1 -10  -5   63.75    1.95
   1 -10   5   66.07    2.83
  -1 -10  -5   66.66    1.97
   1 -10   5   66.86    2.02
  -1 -10  -5   69.24    2.76
  -1 -10  -5   63.64    1.95
  -1 -10  -5   65.63    2.03
  -1 -10  -5   66.98    1.91
   1 -10   5   63.94    1.90
  -1  10  -5   63.31    2.50
   1 -10   5   64.39    2.59
   1  10   5   69.28    2.65
  -1 -10  -5   63.56    1.91
  -1 -10  -5   65.98    1.90
  -1 -10  -5   67.50    1.93
   1 -10   5   64.64    1.94
   1 -10   5   68.47    1.92
  -1 -10  -7   28.75    1.03
  -1 -10  -7   28.04    1.10
  -1 -10  -7   28.01    0.95
   1 -10   7   27.98    0.94
  -1 -10  -7   27.85    0.95
  -1  10  -7   29.86    1.54
   1 -10   7   27.04    1.54
   1  10   7   29.65    1.56
  -1 -10  -7   28.26    0.97
  -1 -10  -7   28.94    0.98
  -1 -10  -7   30.16    1.01
  -1 -10  -7   27.96    0.94
   1 -10   7   27.54    0.99
   1 -10   7   27.71    0.99
  -1 -10  -9   76.90    2.23
  -1 -10  -9   81.58    2.32
  -1 -10  -9   73.60    2.38
  -1 -10  -9   79.16    2.25
  -1  10  -9   77.73    2.95
   1 -10   9   80.07    3.09
   1  10   9   82.18    3.06
  -1 -10  -9   74.23    2.22
  -1 -10  -9   77.75    2.20
  -1 -10  -9   79.05    2.26
   1 -10   9   78.52    2.27
   1 -10   9   81.84    2.31
  -1 -10 -11    4.01    0.50
  -1 -10 -11    4.21    0.36
  -1  10 -11    2.17    1.03
  -1 -10 -11    4.25    0.42
  -1 -10 -11    4.16    0.48
  -1 -10 -11    4.06    0.43
  -1 -10 -11    3.59    0.34
  -1  10 -11    3.76    0.65
  -1 -10 -11    3.35    0.33
  -1 -10 -11    3.79    0.32
  -1 -10 -11    3.67    0.30
  -1 -10 -11    3.23    0.34
   1 -10  11    3.91    0.32
   1 -10  11    4.45    0.40
  -1  10 -13    3.51    0.95
  -1 -10 -13    3.28    0.38
  -1 -10 -13    3.84    0.35
  -1  10 -13    2.79    0.59
  -1 -10 -13    3.93    0.33
  -1 -10 -13    3.56    0.33
  -1 -10 -13    3.69    0.30
   1 -10  13    3.72    0.32
  -1 -10 -13    4.15    0.49
  -1 -10 -13    3.92    0.36
  -1 -10 -15   66.06    2.00
  -1 -10 -15   71.87    2.03
  -1  10 -15   69.05    1.91
  -1 -10 -15   68.66    1.93
  -1 -10 -15   70.27    1.98
  -1 -10 -15   69.02    2.00
   1 -10  15   72.83    2.06
  -1 -10 -15   74.32    2.17
  -1  10 -17    8.28    0.46
  -1 -10 -17    7.92    0.51
  -1 -10 -17    8.54    0.54
  -1 -10 -17    8.02    0.45
  -1 -10 -17    7.89    0.39
  -1  10 -17    8.34    0.47
   1 -10  17    8.13    0.45
  -1 -10 -19   12.11    0.53
  -1  10 -19   11.47    0.49
  -1 -10 -19   12.29    0.56
   1 -10  19   11.11    0.51
  -1  10 -19   10.42    0.49
   1 -10  19   10.65    0.47
  -1 -11  18    5.70    0.39
   1 -11 -18    5.14    0.28
   1  11 -18    5.11    0.35
  -1 -11  18    5.67    0.34
  -1 -11  16   20.15    0.85
   1  11 -16   18.66    0.67
   1 -11 -16   19.52    0.76
   1 -11 -16   19.90    0.84
   1 -11 -16   20.40    0.74
   1 -11 -16   19.58    0.73
   1  11 -16   20.43    0.77
   1 -11 -16   20.27    0.85
   1  11 -16   19.56    0.76
   1 -11 -14    0.11    0.18
   1 -11 -14    0.15    0.31
  -1 -11  14    0.24    0.24
   1 -11 -14   -0.08    0.16
   1 -11 -14    0.01    0.18
   1 -11 -14    0.13    0.20
   1  11 -14    0.10    0.21
   1 -11 -14    0.02    0.27
   1 -11 -14    0.11    0.32
   1 -11 -14    0.19    0.28
   1 -11 -12    1.40    0.23
   1 -11 -12    1.33    0.27
   1 -11 -12    1.39    0.23
   1 -11 -12    1.72    0.22
   1 -11 -12    1.90    0.34
   1 -11 -12    1.65    0.29
   1 -11 -12    1.75    0.41
  -1 -11  12    1.23    0.30
  -1 -11  10    1.53    0.79
   1 -11 -10    1.38    0.50
  -1 -11  10    0.94    0.38
   1 -11 -10    1.19    0.33
   1  11 -10    0.52    0.48
  -1 -11  10    1.43    0.30
   1 -11 -10    1.01    0.26
   1 -11 -10    1.19    0.23
   1 -11 -10    1.39    0.28
   1 -11 -10    1.23    0.21
  -1 -11  10    1.38    0.25
  -1 -11  10    1.67    0.28
   1 -11 -10    1.53    0.30
   1 -11 -10    1.54    0.39
   1 -11  -8   41.14    1.45
   1 -11  -8   40.62    1.31
   1 -11  -8   38.07    1.83
  -1 -11   8   38.82    2.30
  -1 -11   8   41.98    1.49
   1 -11  -8   40.59    1.41
   1 -11  -8   40.37    1.28
  -1 -11   8   38.60    1.82
   1  11  -8   40.50    1.98
   1 -11  -8   41.36    1.27
   1 -11  -8   39.01    1.24
   1 -11  -8   38.55    1.34
   1 -11  -8   40.25    1.32
  -1 -11   8   41.37    1.32
  -1 -11   8   41.54    1.33
  -1 -11   8   40.14    1.32
  -1 -11   6  189.58    6.28
   1 -11  -6  194.99    5.78
  -1 -11   6  185.21    5.15
   1 -11  -6  199.04    6.02
   1 -11  -6  182.39    5.09
  -1 -11   6  187.79    4.98
   1 -11  -6  187.74    5.00
  -1 -11   6  186.85    5.71
   1  11  -6  187.05    5.87
   1 -11  -6  187.78    5.01
   1 -11  -6  183.46    5.03
   1 -11  -6  187.19    4.94
   1 -11  -6  189.17    4.98
  -1 -11   6  190.41    5.03
  -1 -11   6  190.36    5.00
  -1 -11   4    7.44    0.54
  -1 -11   4    6.15    0.94
   1 -11  -4    5.94    0.79
  -1 -11   4    5.83    0.38
  -1 -11   4    6.61    0.40
   1 -11  -4    6.71    0.41
  -1 -11   4    7.58    0.74
  -1  11   4    6.27    0.72
   1 -11  -4    6.56    0.42
   1 -11  -4    6.31    0.37
   1 -11  -4    6.16    0.39
  -1 -11   4    6.67    0.42
  -1 -11   4    7.40    0.41
   1 -11  -4    6.79    0.47
   1 -11  -2    1.81    0.34
  -1 -11   2    2.44    0.27
  -1  11   2    1.82    0.44
   1 -11  -2    1.99    0.25
   1 -11  -2    2.23    0.26
   1 -11  -2    2.31    0.27
   1 -11  -2    2.19    0.26
   1 -11  -2    2.18    0.33
  -1 -11   2    2.35    0.73
  -1 -11   0    0.63    0.36
   1 -11   0    0.41    0.20
  -1 -11   0    0.56    0.20
   1  11   0    0.72    0.43
  -1 -11   0    0.20    0.19
  -1 -11   0    0.43    0.21
   1 -11   0    0.17    0.17
  -1 -11   0    0.36    0.18
   1 -11   0    0.18    0.20
  -1 -11   0    0.64    0.36
   1 -11   0    0.26    0.51
   1 -11   0    0.31    0.28
  -1 -11   0    1.08    0.69
   1 -11   2  202.19    5.35
  -1 -11  -2  203.15    5.39
  -1 -11  -2  210.77    6.51
   1 -11   2  197.22    5.34
   1 -11   2  194.48    6.27
   1 -11   2  199.81    5.23
   1 -11   2  198.63    5.29
   1  11   2  198.59    6.12
   1 -11   2  207.42    6.08
  -1 -11  -2  199.50    5.22
  -1 -11  -2  201.46    5.25
  -1 -11  -2  188.42    5.28
  -1 -11  -2  195.74    5.26
   1 -11   2  202.02    5.30
  -1 -11  -2  197.20    5.37
  -1 -11  -4   29.96    1.08
  -1 -11  -4   29.29    1.08
   1 -11   4   28.14    1.75
   1 -11   4   29.24    1.10
  -1 -11  -4   28.07    1.72
  -1 -11  -4   28.93    1.05
  -1 -11  -4   28.26    0.99
   1 -11   4   29.40    1.00
   1  11   4   28.77    1.59
   1 -11   4   29.64    1.57
  -1 -11  -4   29.69    0.98
  -1 -11  -4   28.62    1.01
  -1 -11  -4   29.01    0.97
  -1 -11  -4   27.67    1.00
   1 -11   4   29.63    1.03
   1 -11   4   28.02    0.98
  -1 -11  -6   16.18    1.26
   1 -11   6   16.90    0.81
   1 -11   6   18.31    1.47
  -1 -11  -6   17.09    0.75
  -1 -11  -6   17.11    0.69
   1 -11   6   17.46    0.69
  -1  11  -6   17.69    1.20
   1  11   6   18.44    1.23
   1 -11   6   17.45    1.23
  -1 -11  -6   17.17    0.69
  -1 -11  -6   17.19    0.72
  -1 -11  -6   16.63    0.69
   1 -11   6   18.13    0.74
   1 -11   6   16.08    0.70
  -1 -11  -8    7.52    0.48
   1 -11   8    7.22    1.08
   1 -11   8    7.31    0.59
  -1 -11  -8    7.11    0.55
  -1 -11  -8    7.48    0.51
  -1 -11  -8    7.32    0.42
   1 -11   8    7.61    0.41
   1  11   8    7.91    0.85
  -1  11  -8    8.32    0.86
   1 -11   8    7.63    0.88
  -1 -11  -8    7.88    0.44
  -1 -11  -8    7.84    0.45
  -1 -11  -8    8.05    0.42
  -1 -11  -8    8.10    0.48
   1 -11   8    8.45    0.47
   1 -11   8    7.33    0.48
  -1 -11 -10   18.23    0.73
   1 -11  10   17.14    0.87
   1 -11  10   17.39    1.53
  -1 -11 -10   17.29    0.87
  -1 -11 -10   18.13    0.80
  -1 -11 -10   17.42    0.72
   1 -11  10   17.64    1.29
  -1  11 -10   16.79    1.22
  -1 -11 -10   19.81    0.73
  -1 -11 -10   18.08    0.74
  -1 -11 -10   18.02    0.68
   1 -11  10   16.92    0.73
   1 -11  10   18.24    0.77
  -1 -11 -12   71.58    2.15
  -1 -11 -12   72.74    2.29
  -1 -11 -12   71.10    2.10
  -1 -11 -12   70.07    2.11
   1 -11  12   69.47    2.23
  -1 -11 -12   72.00    2.07
  -1 -11 -12   73.19    2.14
  -1 -11 -12   72.51    2.04
   1 -11  12   70.99    2.08
  -1 -11 -12   72.96    2.27
  -1 -11 -12   72.68    2.07
   1 -11  12   71.64    2.14
  -1 -11 -14   20.75    0.81
  -1 -11 -14   22.14    0.84
  -1 -11 -14   20.96    0.76
  -1 -11 -14   20.19    0.75
  -1 -11 -14   22.50    0.82
  -1 -11 -14   23.55    0.96
   1 -11  14   23.41    0.94
  -1  11 -16    1.56    0.26
  -1 -11 -16    1.62    0.34
  -1 -11 -16    1.78    0.24
  -1 -11 -16    1.58    0.22
  -1  11 -16    1.56    0.29
   1 -11  16    1.37    0.32
   1 -11  18    0.31    0.19
  -1  11 -18    0.12    0.20
  -1 -11 -18    0.12    0.22
  -1  11 -18    0.24    0.21
   1 -11  18    0.03    0.21
   1 -12 -17   16.79    0.58
  -1 -12  17   17.08    0.62
   1  12 -17   15.55    0.61
  -1 -12  17   16.85    0.66
   1 -12 -15   13.26    0.65
   1  12 -15   11.98    0.56
   1 -12 -15   13.28    0.58
   1  12 -15   12.24    0.49
  -1 -12  15   12.17    0.63
   1 -12 -15   13.38    0.55
   1  12 -15   11.53    0.56
  -1 -12  15   12.66    0.56
  -1 -12  13   18.37    0.86
   1 -12 -13   17.90    0.72
   1 -12 -13   19.38    0.80
   1 -12 -13   16.86    0.73
   1 -12 -13   17.21    0.64
   1 -12 -13   19.03    0.70
   1 -12 -13   18.84    0.85
  -1 -12  13   17.52    0.73
   1 -12 -11   94.15    2.83
  -1 -12  11   98.47    2.91
   1 -12 -11   91.67    2.64
   1 -12 -11  100.33    2.69
   1 -12 -11  100.19    2.77
   1 -12 -11   97.08    2.80
  -1 -12  11   97.02    2.77
   1 -12 -11  102.29    2.92
   1 -12 -11  100.39    2.71
   1 -12  -9    0.10    0.41
  -1 -12   9   -0.19    0.39
  -1 -12   9    1.42    0.78
   1 -12  -9    0.10    0.30
   1  12  -9    0.07    0.49
  -1 -12   9    0.19    0.25
   1 -12  -9    0.19    0.21
   1 -12  -9    0.21    0.17
   1 -12  -9   -0.10    0.22
   1 -12  -9    0.21    0.25
  -1 -12   9    0.15    0.20
   1 -12  -9   -0.03    0.28
   1 -12  -7   32.58    1.68
  -1 -12   7   32.64    1.30
  -1 -12   7   31.80    2.06
   1 -12  -7   35.59    1.26
   1 -12  -7   34.82    1.14
  -1 -12   7   31.01    1.62
   1  12  -7   30.65    1.75
   1 -12  -7   32.63    1.07
   1 -12  -7   36.04    1.19
   1 -12  -7   33.91    1.16
   1 -12  -7   36.86    1.13
  -1 -12   7   34.61    1.16
  -1 -12   7   33.04    1.14
   1 -12  -7   33.11    1.16
  -1 -12   5   15.84    0.67
   1 -12  -5   17.20    0.71
  -1 -12   5   14.89    1.05
  -1 -12   5   17.10    0.71
   1 -12  -5   15.69    0.63
   1 -12  -5   15.42    0.70
   1 -12  -5   17.01    0.69
  -1 -12   5   16.72    0.81
  -1 -12   5   17.11    1.47
   1 -12  -5   14.61    1.27
   1 -12  -5   15.81    1.18
  -1 -12   5   16.57    0.68
  -1 -12   3   29.32    1.05
   1 -12  -3   30.01    1.08
   1 -12  -3   31.22    1.14
  -1 -12   3   28.96    1.16
  -1 -12   3   31.61    1.25
   1 -12  -3   30.20    1.70
  -1 -12   3   30.86    1.16
  -1 -12   3   29.81    1.88
   1 -12  -3   30.77    1.06
   1 -12  -3   31.01    1.04
   1 -12  -3   30.44    1.01
   1 -12  -3   30.62    1.06
  -1 -12   3   31.91    1.04
   1 -12  -1   60.60    1.80
  -1 -12   1   57.80    1.77
   1 -12  -1   56.20    1.73
   1 -12  -1   56.39    1.72
  -1 -12   1   56.85    1.73
   1 -12  -1   59.02    1.75
   1 -12  -1   61.64    1.77
  -1 -12   1   57.90    1.90
  -1 -12   1   57.50    1.90
   1 -12  -1   59.53    1.82
  -1 -12   1   53.43    2.78
  -1 -12  -1  116.24    3.31
  -1 -12  -1  114.98    3.21
   1 -12   1  116.31    3.23
   1  12   1  117.35    4.06
  -1 -12  -1  114.93    3.13
  -1 -12  -1  113.48    3.18
  -1 -12  -1  116.81    3.18
   1 -12   1  114.52    3.21
  -1 -12  -1  112.54    4.36
  -1 -12  -1  118.71    3.33
   1 -12   1  111.55    4.16
   1 -12   1  115.42    3.27
   1 -12   3   34.18    1.15
   1 -12   3   36.08    1.19
  -1 -12  -3   35.50    1.19
   1  12   3   36.91    1.85
   1 -12   3   39.11    1.84
  -1 -12  -3   34.01    1.17
  -1 -12  -3   35.55    1.15
  -1 -12  -3   33.06    1.12
  -1 -12  -3   34.48    1.17
  -1 -12  -3   34.46    1.27
  -1 -12  -3   34.80    2.03
  -1 -12  -3   35.99    1.28
   1 -12   3   36.58    1.27
   1 -12   3   36.38    2.02
   1 -12   3   35.91    1.27
  -1 -12  -5   31.90    1.87
   1 -12   5   36.37    1.28
   1 -12   5   34.53    2.02
  -1 -12  -5   32.71    1.21
  -1 -12  -5   34.89    1.14
   1 -12   5   33.40    1.14
  -1  12  -5   34.47    1.75
   1 -12   5   34.29    1.79
   1  12   5   34.76    1.81
  -1 -12  -5   33.38    1.12
  -1 -12  -5   32.57    1.16
  -1 -12  -5   32.63    1.12
  -1 -12  -5   34.28    1.12
   1 -12   5   36.29    1.20
   1 -12   5   34.38    1.15
  -1 -12  -7   58.81    1.83
   1 -12   7   62.32    1.96
   1 -12   7   58.21    2.83
  -1 -12  -7   60.92    1.89
   1 -12   7   59.22    1.78
  -1  12  -7   61.94    2.54
   1 -12   7   57.57    2.53
  -1 -12  -7   58.48    1.81
  -1 -12  -7   59.26    1.79
  -1 -12  -7   63.00    1.87
   1 -12   7   64.68    1.88
   1 -12   7   61.23    1.83
  -1 -12  -9   35.04    1.16
  -1 -12  -9   33.70    1.66
   1 -12   9   34.76    1.30
   1 -12   9   32.33    2.04
  -1 -12  -9   36.00    1.25
   1 -12   9   33.77    1.80
  -1  12  -9   31.95    1.73
  -1 -12  -9   34.25    1.12
  -1 -12  -9   35.65    1.21
  -1 -12  -9   35.30    1.14
  -1 -12  -9   35.95    1.18
   1 -12   9   35.67    1.19
   1 -12   9   33.69    1.19
  -1 -12 -11   17.07    0.75
  -1 -12 -11   15.35    0.64
   1 -12  11   16.31    0.80
   1 -12  11   17.06    0.69
  -1 -12 -11   16.77    0.70
  -1 -12 -11   16.48    0.64
  -1 -12 -11   17.66    0.66
  -1 -12 -11   15.92    0.66
   1 -12  11   16.16    0.71
  -1 -12 -13    5.96    0.41
  -1 -12 -13    6.51    0.40
  -1 -12 -13    6.75    0.41
  -1 -12 -13    5.69    0.34
  -1 -12 -13    6.09    0.35
   1 -12  13    5.70    0.41
  -1 -12 -13    5.74    0.39
  -1 -12 -13    6.59    0.52
   1 -12  13    5.87    0.49
  -1  12 -15    3.80    0.33
   1 -12  15    3.20    0.35
  -1  12 -15    2.95    0.25
  -1 -12 -15    3.36    0.28
  -1 -12 -15    3.15    0.25
  -1 -12 -15    3.68    0.29
  -1  12 -15    3.94    0.34
   1 -12  15    3.89    0.32
   1 -12  17    1.02    0.22
  -1  12 -17    1.20    0.22
  -1  12 -17    1.43    0.22
  -1 -13  16   42.83    1.29
   1 -13 -16   44.84    1.24
   1  13 -16   41.38    1.25
  -1 -13  16   40.51    1.25
   1 -13 -14    8.47    0.42
   1  13 -14    7.95    0.38
   1 -13 -14    8.07    0.45
   1 -13 -14    8.91    0.43
  -1 -13  14    8.08    0.43
  -1 -13  14    7.91    0.50
  -1 -13  12   38.23    1.31
   1 -13 -12   36.33    1.19
   1 -13 -12   34.96    1.11
   1 -13 -12   38.38    1.26
   1 -13 -12   37.35    1.15
  -1 -13  12   36.29    1.19
  -1 -13  10   87.78    2.64
   1 -13 -10   89.76    2.55
   1 -13 -10   88.49    2.51
   1 -13 -10   86.59    2.44
   1 -13 -10   90.26    2.60
   1 -13 -10   89.26    2.46
  -1 -13  10   84.54    2.50
  -1 -13   8  123.44    3.48
   1 -13  -8  123.01    3.44
   1 -13  -8  121.92    3.28
   1 -13  -8  122.61    3.34
   1 -13  -8  122.95    3.38
  -1 -13   8  117.35    3.23
  -1 -13   8  115.14    3.31
   1 -13  -8  120.79    3.30
   1 -13  -6   76.03    2.22
   1  13  -6   72.61    2.98
   1 -13  -6   74.78    2.25
   1 -13  -6   78.07    2.22
  -1 -13   6   77.05    2.16
  -1 -13   6   78.92    2.36
  -1 -13   6   74.90    2.34
  -1 -13   6   72.94    3.30
   1 -13  -6   75.90    2.87
  -1 -13   6   74.03    2.18
  -1 -13   4  100.57    2.80
   1 -13  -4   96.89    2.83
   1 -13  -4  101.23    2.82
   1 -13  -4  101.36    2.82
   1 -13  -4  100.52    2.85
  -1 -13   4  102.75    3.03
   1 -13  -4   96.92    3.59
  -1 -13   4  102.26    2.96
  -1 -13   4   99.02    3.93
  -1 -13   4  100.60    2.94
  -1 -13   4  100.29    3.02
  -1 -13   2  156.97    4.24
   1 -13  -2  159.47    4.26
   1 -13  -2  148.42    4.19
   1 -13  -2  161.90    4.27
   1 -13  -2  163.17    4.24
  -1 -13   2  157.19    4.28
   1 -13  -2  158.62    4.35
  -1 -13   2  158.40    4.43
   1 -13  -2  158.08    5.18
  -1 -13   2  165.43    4.45
  -1 -13   2  165.32    5.75
  -1 -13   2  150.02    4.34
  -1 -13   0    0.07    0.27
   1 -13   0    0.14    0.22
   1 -13   0    0.34    0.24
   1 -13   0    0.09    0.18
  -1 -13   0    0.33    0.22
  -1 -13   0    0.28    0.23
   1 -13   0    0.16    0.21
  -1 -13   0    0.35    0.40
  -1 -13   0    0.31    0.37
  -1 -13   0   -0.46    0.68
   1 -13   0    0.55    0.33
  -1 -13  -2    2.21    0.42
   1 -13   2    1.88    0.28
  -1 -13  -2    1.88    0.30
  -1 -13  -2    1.69    0.24
  -1 -13  -2    2.11    0.29
  -1 -13  -2    2.43    0.31
   1 -13   2    2.08    0.30
   1 -13   2    1.71    0.64
  -1 -13  -2    2.45    0.43
   1 -13   2    1.88    0.37
  -1 -13  -2    1.69    0.71
   1 -13   4   15.19    0.65
   1  13   4   15.03    1.17
  -1  13  -4   14.97    1.11
  -1 -13  -4   14.61    0.62
  -1 -13  -4   14.62    0.63
  -1 -13  -4   13.84    0.61
  -1 -13  -4   14.71    0.66
   1 -13   4   14.04    0.63
   1 -13   4   13.62    1.30
   1 -13   4   15.70    0.77
   1 -13   4   14.26    0.75
  -1 -13  -4   15.28    1.33
   1 -13   6    2.89    0.29
  -1 -13  -6    2.88    0.29
  -1 -13  -6    3.96    0.35
  -1 -13  -6    2.74    0.28
   1 -13   6    2.72    0.43
   1 -13   6    2.27    0.78
   1 -13   6    3.03    0.42
   1 -13   6    2.78    0.34
   1 -13   6    2.46    0.33
  -1  13  -6    3.25    0.61
   1 -13   6    2.04    0.54
   1 -13   8    5.01    0.48
   1 -13   8    5.41    0.39
  -1 -13  -8    4.53    0.34
  -1 -13  -8    6.04    0.42
  -1 -13  -8    5.55    0.36
  -1 -13  -8    4.60    0.33
  -1 -13  -8    5.01    0.39
   1 -13   8    5.45    0.40
  -1 -13 -10   36.25    1.22
  -1 -13 -10   34.18    1.15
   1 -13  10   35.92    1.26
  -1 -13 -10   33.89    1.09
  -1 -13 -10   34.54    1.11
  -1 -13 -10   36.09    1.20
  -1 -13 -10   34.85    1.12
   1 -13  10   35.37    1.18
  -1 -13 -12   14.12    0.61
  -1 -13 -12   13.79    0.55
   1 -13  12   14.56    0.63
  -1 -13 -12   14.00    0.58
   1 -13  12   15.49    0.70
  -1 -13 -14   18.62    0.69
  -1 -13 -14   18.37    0.63
   1 -13  14   20.19    0.75
  -1  13 -14   18.27    0.63
   1 -13  14   19.05    0.71
   1 -13  16    6.27    0.35
   1 -13  16    6.36    0.35
   1 -13  16    5.99    0.34
  -1  13 -16    6.01    0.32
  -1  13 -16    5.87    0.32
   1  14 -15   12.33    0.44
  -1 -14  15   13.14    0.51
  -1 -14  15   13.35    0.51
   1  14 -15   11.89    0.47
   1  14 -15   12.78    0.49
   1 -14 -13   57.88    1.58
   1  14 -13   55.93    1.52
   1 -14 -13   52.48    1.49
  -1 -14  13   50.42    1.55
  -1 -14  13   53.41    1.62
  -1 -14  13   54.79    1.63
  -1 -14  11   51.10    1.63
   1 -14 -11   56.77    1.69
   1 -14 -11   56.68    1.59
   1 -14 -11   59.69    1.67
   1 -14 -11   57.56    1.62
  -1 -14  11   53.20    1.72
  -1 -14  11   56.62    1.75
  -1 -14   9   25.93    0.95
   1 -14  -9   28.46    0.94
  -1 -14   9   26.85    1.06
  -1 -14   9   27.68    1.07
  -1 -14   9   28.98    1.13
   1 -14  -9   27.92    0.91
   1 -14  -9   28.54    0.96
   1 -14  -9   27.41    0.99
   1 -14  -7   14.23    0.62
  -1 -14   7   14.07    0.71
  -1 -14   7   13.00    0.70
  -1 -14   7   13.65    0.76
   1 -14  -7   14.93    0.62
   1 -14  -7   14.43    0.60
  -1 -14   7   13.50    0.54
   1 -14  -7   13.64    0.63
   1 -14  -5   41.64    1.37
  -1 -14   5   44.83    1.56
  -1 -14   5   42.63    1.47
  -1 -14   5   45.16    1.56
   1 -14  -5   43.00    1.36
  -1 -14   5   42.79    1.32
   1 -14  -5   42.40    1.39
   1 -14  -3   35.66    1.23
  -1 -14   3   39.28    1.39
  -1 -14   3   34.42    1.27
  -1 -14   3   38.09    1.38
  -1 -14   3   36.65    2.26
   1 -14  -3   35.40    1.17
   1 -14  -3   35.25    1.20
  -1 -14   3   37.13    1.17
   1 -14  -3   36.75    1.20
   1 -14  -1   21.09    0.84
   1 -14  -1   20.81    0.81
  -1 -14   1   21.27    0.79
  -1 -14   1   21.00    0.83
   1 -14  -1   21.13    0.76
  -1 -14   1   21.08    0.93
   1 -14  -1   21.41    0.90
  -1 -14   1   17.84    1.59
   1 -14  -1   19.32    1.40
  -1 -14   1   21.69    0.94
   1 -14   1   77.21    2.23
  -1  14  -1   71.49    2.83
  -1 -14  -1   70.93    2.16
   1 -14   1   77.00    2.20
  -1 -14  -1   76.19    2.17
  -1 -14  -1   76.51    2.30
   1 -14   1   77.01    2.26
  -1 -14  -1   76.35    2.31
  -1 -14  -1   73.25    3.25
   1 -14   3   30.96    1.15
   1 -14   3   28.96    1.99
  -1 -14  -3   26.95    1.76
   1 -14   3   33.60    1.10
  -1 -14  -3   31.02    1.04
  -1 -14  -3   31.80    1.06
  -1 -14  -3   29.65    1.01
   1 -14   3   33.50    1.09
  -1 -14  -5   49.70    1.55
  -1 -14  -5   53.19    1.64
  -1 -14  -5   55.07    1.60
   1 -14   5   55.67    1.61
  -1 -14  -5   52.95    1.58
   1 -14   5   51.66    1.59
   1 -14   5   52.73    1.71
   1 -14   7    3.15    0.34
   1 -14   7    3.83    0.31
  -1 -14  -7    4.98    0.38
  -1 -14  -7    3.80    0.29
  -1 -14  -7    4.53    0.33
  -1 -14  -7    3.84    0.36
   1 -14   7    4.49    0.44
   1 -14   7    4.03    0.43
   1 -14   9    9.54    0.51
  -1 -14  -9   10.20    0.46
   1 -14   9   10.36    0.44
  -1 -14  -9   10.42    0.53
  -1 -14  -9   10.85    0.50
  -1 -14  -9    9.96    0.48
   1 -14   9    9.54    0.57
   1 -14   9   10.33    0.59
   1 -14  11    9.01    0.48
  -1 -14 -11    9.52    0.45
  -1 -14 -11    9.53    0.47
  -1 -14 -11    9.15    0.41
  -1 -14 -11    8.78    0.43
   1 -14  11    9.27    0.51
   1 -14  11    9.32    0.51
   1 -14  11    9.28    0.55
  -1 -14 -13    0.25    0.16
  -1  14 -13    0.12    0.16
   1 -14  13    0.17    0.22
   1 -14  13    0.43    0.26
   1 -14  13    0.06    0.22
   1 -14  13    0.37    0.21
   1 -14  15   13.52    0.51
  -1  14 -15   11.93    0.47
   1 -14  15   12.33    0.51
   1  15 -14    0.43    0.15
  -1 -15  14    0.31    0.19
   1  15 -14    0.33    0.14
   1  15 -12   26.25    0.78
   1 -15 -12   23.93    0.75
   1 -15 -12   26.16    0.81
  -1 -15  12   25.67    0.89
  -1 -15  12   23.14    0.84
  -1 -15  12   24.86    0.89
   1 -15 -10   52.25    1.50
   1 -15 -10   55.10    1.59
   1 -15 -10   54.19    1.55
  -1 -15  10   52.49    1.66
  -1 -15  10   52.03    1.61
   1 -15 -10   52.89    1.52
  -1 -15  10   54.05    1.67
   1 -15  -8  113.99    3.10
   1 -15  -8  110.70    3.05
   1 -15  -8  113.45    3.02
  -1 -15   8  105.57    3.12
  -1 -15   8  113.96    3.20
  -1 -15   8  116.44    3.20
   1 -15  -8  111.37    3.02
   1 -15  -6    1.68    0.24
  -1 -15   6    1.22    0.19
  -1 -15   6    1.31    0.32
  -1 -15   6    1.49    0.37
  -1 -15   6    1.81    0.39
   1 -15  -6    1.39    0.28
  -1 -15   4    2.59    0.29
   1 -15  -4    2.78    0.26
   1 -15  -4    3.75    0.30
  -1 -15   4    2.67    0.26
  -1 -15   4    2.82    0.43
  -1 -15   4    2.91    0.36
  -1 -15   4    2.89    0.43
  -1 -15   2    0.74    0.22
  -1 -15   2    1.10    0.22
   1 -15  -2    0.93    0.19
   1 -15  -2    1.10    0.23
  -1 -15   2    1.13    0.31
  -1 -15   2    1.19    0.37
  -1 -15   2    0.73    0.36
   1 -15   0    4.07    0.33
  -1 -15   0    3.64    0.30
  -1 -15   0    4.39    0.33
  -1 -15   0    4.78    0.44
  -1 -15   0    4.31    0.41
  -1 -15  -2   10.76    0.49
  -1 -15  -2    9.11    0.44
   1 -15   2   10.41    0.49
   1 -15   2   10.39    0.56
  -1 -15  -4    1.65    0.25
   1 -15   4    1.61    0.23
  -1 -15  -4    1.56    0.21
   1 -15   4    1.55    0.34
   1 -15   6    6.42    0.36
  -1 -15  -6    7.13    0.38
  -1 -15  -6    6.57    0.37
   1 -15   6    7.21    0.47
  -1 -15  -6    6.55    0.41
   1 -15   8    0.03    0.15
  -1 -15  -8    0.11    0.17
  -1 -15  -8    0.38    0.21
   1 -15   8    0.16    0.24
  -1 -15 -10    3.11    0.24
  -1 -15 -10    3.54    0.26
  -1 -15 -10    3.56    0.27
   1 -15  10    3.32    0.35
   1 -15  10    3.09    0.31
  -1  15 -12    0.21    0.16
   1 -15  12    0.39    0.19
   1 -15  12    0.36    0.23
  -1 -15 -12    0.29    0.14
   1 -15  14    6.18    0.30
   1 -15  14    6.31    0.31
  -1  15 -14    5.59    0.28
  -1 -16  13    8.05    0.32
   1 -16 -11    0.65    0.13
  -1 -16  11    1.03    0.22
  -1 -16  11    0.89    0.19
  -1 -16  11    0.98    0.22
   1 -16  -9    1.80    0.18
   1 -16  -9    2.47    0.21
   1 -16  -9    2.39    0.22
  -1 -16   9    2.21    0.30
  -1 -16   9    1.88    0.26
  -1 -16   9    1.94    0.29
   1 -16  -7    6.89    0.34
   1 -16  -7    6.41    0.33
   1 -16  -7    6.46    0.34
  -1 -16   7    6.43    0.45
  -1 -16   7    6.77    0.45
  -1 -16   7    6.59    0.40
   1 -16  -5    0.49    0.21
  -1 -16   5    0.64    0.31
  -1 -16   5    1.34    0.32
  -1 -16   5    0.71    0.26
  -1 -16   5    0.55    0.14
   1 -16  -5    0.42    0.19
   1 -16  -5    0.66    0.17
  -1 -16   3    7.27    0.49
  -1 -16   3    7.53    0.49
   1 -16  -3    7.51    0.39
  -1 -16   3    7.62    0.37
  -1 -16   1    5.66    0.42
  -1 -16   1    5.93    0.44
  -1 -16   1    6.02    0.33
   1 -16  -1    5.82    0.35
  -1 -16  -1    0.08    0.16
   1 -16   1    0.01    0.18
   1 -16   3    9.22    0.42
  -1 -16  -3    8.78    0.42
  -1 -16  -5    1.36    0.25
   1 -16   5    1.30    0.25
   1 -16   5    1.15    0.19
  -1 -16  -5    1.05    0.20
  -1 -16  -5    0.95    0.17
  -1 -16  -7    0.26    0.19
   1 -16   7    0.20    0.22
  -1 -16  -7    0.27    0.14
   1 -16   7    0.09    0.13
  -1 -16  -9   21.78    0.69
   1 -16   9   22.84    0.78
   1 -16   9   20.40    0.73
  -1 -16  -9   20.80    0.68
   1 -16  11    2.96    0.25
  -1 -16 -11    2.60    0.18
  -1 -17  10    0.12    0.13
  -1 -17  10    0.34    0.14
   1  17  -8    5.47    0.28
  -1 -17   8    6.74    0.35
   1 -17  -8    6.51    0.29
  -1 -17   8    6.00    0.33
   1 -17  -8    6.03    0.27
   1 -17  -6    0.44    0.17
  -1 -17   6    0.85    0.23
  -1 -17   6    0.80    0.22
  -1 -17   4   56.25    1.59
  -1 -17   4   56.27    1.60
   1 -17  -4   56.03    1.52
   1 -17  -2   12.62    0.50
  -1 -17   2   13.76    0.48
  -1 -17   0    1.90    0.20
   1 -17   0    2.13    0.21
  -1 -17  -2    7.31    0.38
  -1 -17  -2    7.07    0.34
   1 -17   2    7.83    0.34
  -1 -17  -4   17.52    0.60
  -1 -17  -4   16.42    0.57
   1 -17   4   16.46    0.56
  -1 -17  -6    3.89    0.24
  -1 -17  -6    4.00    0.23
   1 -17   8    5.71    0.31
  -1 -17  -8    5.69    0.26
  -1  17 -10    2.04    0.16
   1 -17  10    1.99    0.17
   1 -17  10    2.24    0.16
   1  18  -5   11.16    0.43
   1 -18  -5   15.37    0.44
   1  18  -3    8.59    0.36
   1 -18  -3   12.12    0.39
  -1 -18   1    6.26    0.31
  -1 -18   1    6.07    0.26
   1 -18  -1    6.46    0.28
  -1 -18  -1   29.43    0.84
   1 -18   1   26.78    0.81
  -1 -18  -1   27.89    0.81
  -1 -18  -3    0.27    0.13
   1 -18   3    0.14    0.10
  -1 -18  -3    0.35    0.11
  -1 -18  -5    0.24    0.11
  -1  18  -5   -0.03    0.15
  -1 -18  -5    0.21    0.10
   2   0 -24    0.08    0.20
   2   0 -22   14.81    0.68
   2   0 -22   13.90    0.57
   2   0 -22   13.41    0.57
   2   0 -22   14.64    0.67
   2   0 -20   31.22    1.14
   2   0 -20   29.77    1.11
   2   0 -20   27.42    1.01
   2   0 -20   29.04    1.03
   2   0 -18   40.77    2.02
  -2   0  18   41.62    2.16
   2   0 -18   42.38    1.47
   2   0 -18   36.65    2.19
   2   0 -18   44.34    1.46
   2   0 -18   41.52    1.37
   2   0 -16    4.72    0.36
   2   0 -16    5.54    0.72
  -2   0  16    4.58    0.34
   2   0 -16    4.58    0.45
   2   0 -16    5.01    0.89
   2   0 -14    1.52    0.26
   2   0 -14    1.22    0.39
   2   0 -14    1.25    0.28
   2   0 -14    0.91    0.20
   2   0 -14    1.47    0.34
   2   0 -14    0.99    0.53
   2   0 -14    1.14    0.30
   2   0 -12    5.68    0.56
   2   0 -12    5.44    0.37
   2   0 -12    4.83    0.69
   2   0 -10   27.59    1.14
   2   0 -10   26.61    1.23
   2   0 -10   27.44    1.30
   2   0 -10   25.79    0.88
   2   0  -8  134.89    3.93
   2   0  -6  585.50   14.55
   2   0  -6  551.49   14.37
   2   0  -4 1383.05   34.80
   2   0  -2   58.38    1.54
   2   0   0  448.53   11.40
  -2   0  -2   98.28    2.66
   2   0   2  102.69    2.70
  -2   0  -4 1428.76   36.07
  -2   0  -6    1.11    0.30
  -2   0  -8  174.31    4.91
  -2   0 -10   10.35    0.48
  -2   0 -10   12.85    0.86
  -2   0 -12   10.75    0.52
  -2   0 -12   11.97    0.93
  -2   0 -14   71.45    2.08
  -2   0 -14   72.40    2.15
  -2   0 -14   68.98    2.85
  -2   0 -14   69.61    2.10
  -2   0 -14   73.98    2.17
  -2   0 -14   77.25    2.78
  -2   0 -16    1.39    0.53
  -2   0 -16    1.50    0.70
  -2   0 -16    0.95    0.33
  -2   0 -16    0.87    0.27
  -2   0 -16    0.90    0.31
  -2   0 -16    1.20    0.25
  -2   0 -18   99.43    2.84
  -2   0 -18  102.68    2.94
  -2   0 -18   99.05    3.77
   2   0  18  108.33    3.93
  -2   0 -18  100.24    2.89
  -2   0 -18   94.86    3.92
  -2   0 -18   96.61    2.75
  -2   0 -18  100.97    2.87
  -2   0 -20   -0.04    0.30
  -2   0 -20    0.12    0.24
  -2   0 -20    0.13    0.21
  -2   0 -20    0.04    0.29
  -2   0 -22   43.82    1.44
  -2   0 -22   43.31    1.38
  -2   0 -22   46.96    1.41
  -2   0 -24   17.81    0.59
  -2   0 -24   17.78    0.60
   2   1 -23   59.19    1.73
   2  -1 -23   61.30    1.70
   2   1 -23   59.18    1.69
   2  -1 -21   11.17    0.64
   2   1 -21   11.64    0.63
   2   1 -21   11.23    0.61
   2  -1 -21   11.84    0.62
   2  -1 -21   11.13    0.54
   2   1 -21   10.44    0.50
   2  -1 -21   10.54    0.53
   2   1 -21   10.76    0.53
   2   1 -19   41.68    1.37
   2  -1 -19   44.47    1.42
   2  -1 -19   42.79    1.40
   2  -1 -19   43.04    1.52
   2   1 -19   42.89    1.50
  -2   1  19   39.00    2.15
   2   1 -19   41.68    2.36
   2  -1 -19   46.84    1.49
   2   1 -19   45.71    1.48
   2  -1 -19   41.77    2.43
  -2  -1  19   39.58    1.31
   2  -1 -17    6.00    0.43
   2   1 -17    5.80    0.41
   2  -1 -17    6.04    0.39
   2  -1 -17    6.18    0.52
   2  -1 -17    4.76    0.73
   2   1 -17    4.88    0.69
  -2  -1  17    6.10    0.39
   2   1 -17    6.61    0.51
   2  -1 -17    5.56    0.97
   2  -1 -17    5.99    0.52
   2   1 -17    5.99    0.97
  -2  -1  17    7.28    0.89
   2  -1 -15   51.01    1.68
   2   1 -15   51.89    1.58
   2  -1 -15   53.54    1.60
   2  -1 -15   52.39    1.61
   2  -1 -15   55.57    2.27
   2   1 -15   51.86    2.15
   2   1 -15   53.98    1.66
   2  -1 -15   51.91    1.67
   2  -1 -15   51.14    2.49
   2   1 -15   55.36    1.65
   2   1 -15   52.62    2.37
   2  -1 -13    0.18    0.20
   2  -1 -13   -0.04    0.35
   2   1 -13   -0.08    0.30
   2  -1 -13    0.28    0.20
   2   1 -13    0.40    0.26
   2  -1 -13    0.59    0.46
   2   1 -13    0.67    0.43
   2   1 -13    0.51    0.23
   2  -1 -13    0.18    0.24
   2   1 -11   13.61    0.93
   2  -1 -11   13.05    0.81
   2   1 -11   12.82    0.89
   2  -1 -11   12.85    0.54
   2   1  -9   54.92    1.95
   2  -1  -9   55.82    1.86
   2   1  -9   49.95    1.72
   2  -1  -9   52.09    1.80
   2   1  -7   35.54    1.33
   2  -1  -7   34.72    1.23
   2  -1  -7   34.02    1.20
   2   1  -7   32.98    1.15
   2   1  -5  127.76    3.47
   2  -1  -5  128.18    3.50
   2  -1  -5  131.44    3.53
   2   1  -3  613.76   15.96
   2  -1  -3  628.34   15.87
   2  -1  -3  631.00   15.85
   2  -1  -1  110.00    2.79
   2   1  -1  102.41    2.75
   2  -1  -1  113.42    2.84
   2  -1  -1  112.49    2.81
   2  -1  -1   99.36    2.78
   2  -1  -1  103.90    2.76
   2  -1  -1  107.26    2.79
  -2   1  -1   62.51    1.65
   2   1   1   63.90    1.67
  -2  -1  -1   61.20    1.68
  -2  -1  -1   59.00    1.67
  -2  -1  -1   59.59    1.64
  -2  -1  -1   61.89    1.66
  -2   1  -3  381.01    9.54
  -2  -1  -3  372.81    9.59
  -2  -1  -3  366.64    9.49
  -2   1  -5  119.96    3.14
  -2  -1  -5  113.40    3.23
  -2   1  -7   25.89    1.09
  -2  -1  -7   26.12    1.12
  -2   1  -9 1136.72   29.17
  -2  -1  -9 1142.93   29.29
  -2   1 -11   95.08    3.19
   2  -1  11   99.78    2.64
  -2   1 -11   97.45    2.66
  -2  -1 -11   96.07    3.32
  -2  -1 -13  108.14    3.85
  -2   1 -13  108.18    3.75
  -2  -1 -13  112.94    3.07
  -2   1 -13  110.34    3.03
  -2   1 -13  111.36    3.10
  -2   1 -13  118.16    3.10
  -2  -1 -13  111.13    3.04
  -2   1 -13  106.45    3.00
  -2  -1 -13  105.82    3.03
  -2  -1 -13  111.36    3.08
   2  -1  13  104.70    3.73
  -2  -1 -13  114.14    3.72
  -2  -1 -13  115.34    3.07
  -2   1 -13  107.38    3.03
   2  -1  13  109.77    2.97
  -2  -1 -15   33.15    1.94
  -2   1 -15   34.87    1.19
  -2  -1 -15   35.15    1.21
  -2   1 -15   35.14    1.86
  -2   1 -15   34.43    1.23
  -2  -1 -15   34.22    1.17
  -2  -1 -15   34.97    1.22
  -2  -1 -15   32.65    1.15
  -2   1 -15   34.66    1.14
  -2   1 -15   33.93    1.22
  -2  -1 -15   34.29    1.23
   2   1  15   34.64    1.85
  -2  -1 -15   33.32    1.78
   2  -1  15   39.47    1.92
  -2   1 -15   31.61    1.69
  -2   1 -15   33.28    1.19
   2  -1  15   34.56    1.09
  -2  -1 -17   12.49    0.60
  -2   1 -17   11.47    0.59
  -2   1 -17   11.69    0.57
  -2  -1 -17   11.02    0.65
  -2  -1 -17   12.67    0.68
   2   1  17    9.92    1.07
   2  -1  17    9.90    1.07
  -2   1 -17   10.25    1.01
  -2  -1 -17   11.00    1.07
  -2   1 -17   11.77    0.64
  -2  -1 -17   11.69    0.66
  -2  -1 -17   10.92    1.23
  -2   1 -17   11.34    1.20
  -2  -1 -17   11.88    0.61
  -2  -1 -17   12.04    0.54
  -2   1 -19    2.72    0.38
  -2  -1 -19    2.74    0.40
  -2   1 -19    2.28    0.38
  -2  -1 -19    2.48    0.40
  -2  -1 -19    2.76    0.31
  -2   1 -19    1.81    0.26
  -2   1 -19    2.37    0.33
  -2  -1 -19    2.36    0.33
  -2   1 -21   52.40    1.71
  -2  -1 -21   53.82    1.73
  -2  -1 -21   53.51    1.62
  -2  -1 -21   52.43    1.67
  -2   1 -21   54.08    1.65
  -2   1 -21   56.19    1.69
  -2  -1 -21   56.46    1.70
  -2   1 -23   27.25    0.91
  -2  -1 -23   26.89    0.88
  -2   1 -23   24.88    0.85
  -2   1 -23   27.02    0.88
   2  -2 -24    2.13    0.24
   2   2 -24    2.12    0.24
   2   2 -24    1.98    0.24
   2   2 -22   -0.02    0.27
   2  -2 -22    0.12    0.21
   2   2 -22    0.15    0.28
   2  -2 -22    0.42    0.27
   2  -2 -22   -0.03    0.19
   2   2 -22    0.12    0.20
   2  -2 -20    0.47    0.26
   2   2 -20    0.69    0.31
   2  -2 -20    0.02    0.33
   2  -2 -20    0.24    0.24
   2  -2 -20    0.27    0.20
   2   2 -20    0.36    0.21
   2  -2 -20    0.33    0.32
   2   2 -20    0.04    0.28
  -2  -2  20    0.09    0.19
   2  -2 -18    5.62    0.45
   2  -2 -18    6.93    0.48
   2   2 -18    6.05    0.40
   2  -2 -18    6.08    0.42
   2  -2 -18    7.43    0.57
  -2  -2  18    6.18    0.40
   2   2 -18    7.00    0.52
   2   2 -18    6.27    0.99
   2  -2 -18    6.70    0.54
  -2  -2  18    5.41    0.86
   2  -2 -18    5.02    1.05
  -2  -2  16    1.34    0.27
   2  -2 -16    1.55    0.29
   2  -2 -16    1.70    0.28
   2   2 -16    1.84    0.25
   2  -2 -16    2.24    0.35
   2  -2 -16    2.25    0.40
   2   2 -16    2.15    0.48
   2  -2 -16    1.81    0.59
   2   2 -16    1.65    0.38
   2  -2 -16    2.29    0.39
   2   2 -16    1.60    0.36
   2  -2 -16    1.83    0.73
  -2  -2  16    1.94    0.56
   2   2 -16    1.76    0.69
   2  -2 -14    8.73    0.52
   2  -2 -14    9.45    1.03
   2   2 -14    8.70    0.48
   2  -2 -14    8.10    0.45
   2  -2 -14    8.12    0.49
   2  -2 -14    8.94    0.46
   2   2 -14    8.54    0.72
   2  -2 -14    8.46    0.82
   2   2 -14   10.17    0.98
   2  -2 -14    8.72    0.54
   2   2 -14    8.43    0.48
   2  -2 -14    8.61    0.49
   2   2 -14    8.48    0.50
   2   2 -12    0.14    0.19
   2  -2 -12    0.32    0.19
   2  -2 -12    0.17    0.34
   2   2 -12    0.26    0.48
   2   2 -12    0.38    0.23
   2  -2 -12    0.63    0.48
   2  -2 -10  109.80    2.91
   2   2 -10  108.31    2.93
   2  -2 -10  107.76    3.34
   2   2 -10  108.72    3.49
   2  -2 -10  109.39    3.25
   2   2 -10  101.34    3.19
   2   2 -10  101.94    3.38
   2  -2  -8   82.76    2.42
   2   2  -8   77.99    2.41
   2  -2  -8   77.39    2.48
   2   2  -6  219.02    5.84
   2   2  -6  211.65    5.64
   2  -2  -6  214.81    5.61
   2  -2  -6  202.08    5.67
   2  -2  -4   92.61    2.49
   2   2  -4   88.47    2.63
   2  -2  -4   90.80    2.52
   2  -2  -2   10.39    0.44
   2   2  -2    9.15    0.45
   2  -2  -2    8.53    0.46
   2  -2  -2    9.75    0.44
  -2  -2   0   39.26    1.17
   2   2   0   37.02    1.02
   2  -2   0   38.21    1.14
   2  -2   2   18.54    0.70
  -2  -2  -2   17.35    0.64
  -2   2  -2   17.99    0.63
  -2  -2  -2   17.67    0.65
  -2  -2  -2   17.92    0.70
  -2  -2  -2   17.74    0.70
  -2  -2  -2   17.23    0.72
   2  -2   4 1467.64   37.52
  -2   2  -4 1523.81   37.47
  -2  -2  -4 1482.58   37.42
  -2  -2  -4 1451.22   37.59
  -2   2  -6   63.57    2.01
   2  -2   6   71.41    2.13
  -2   2  -6   62.24    2.17
  -2  -2  -6   69.80    2.20
  -2  -2  -8  332.95    8.69
   2  -2   8  336.18    8.71
  -2  -2  -8  328.04    8.84
   2  -2  10    0.36    0.16
  -2   2 -10    0.75    0.51
  -2  -2 -10    0.42    0.37
  -2   2 -10    0.68    0.24
  -2  -2 -10    0.47    0.47
   2  -2  10    0.36    0.42
   2  -2  12   55.58    1.58
  -2  -2 -12   54.03    1.64
  -2  -2 -12   54.94    1.62
  -2  -2 -12   51.78    1.65
  -2   2 -12   54.96    2.16
   2  -2  12   54.72    2.20
  -2  -2 -12   55.64    2.19
  -2   2 -12   55.53    1.59
  -2  -2 -12   51.25    2.28
  -2  -2 -14   26.22    1.64
  -2  -2 -14   26.05    0.95
  -2   2 -14   24.76    0.91
  -2   2 -14   22.03    1.39
  -2  -2 -14   24.07    0.91
  -2   2 -14   23.83    0.94
  -2  -2 -14   23.17    0.93
  -2  -2 -14   24.37    0.85
  -2  -2 -14   23.99    0.90
  -2   2 -14   25.15    0.86
  -2  -2 -14   24.78    0.93
  -2   2 -14   26.00    0.98
  -2  -2 -14   24.92    0.91
  -2  -2 -14   25.80    0.98
  -2  -2 -14   24.45    1.48
   2  -2  14   26.15    1.53
  -2   2 -14   23.93    0.90
   2  -2  14   25.20    0.85
  -2  -2 -16    2.10    0.29
  -2  -2 -16    2.21    0.33
  -2   2 -16    1.79    0.27
  -2  -2 -16    1.94    0.33
  -2  -2 -16    2.26    0.33
  -2  -2 -16    1.98    0.32
  -2  -2 -16    1.79    0.39
   2  -2  16    2.27    0.27
  -2  -2 -16    1.68    0.60
  -2   2 -16    1.42    0.47
  -2   2 -16    1.64    0.38
  -2  -2 -16    0.97    0.64
   2   2  16    3.16    0.67
   2  -2  16    1.90    0.62
  -2   2 -16    1.22    0.60
  -2  -2 -16    2.09    0.39
  -2   2 -16    1.65    0.35
  -2  -2 -18    0.53    0.30
  -2  -2 -18    0.49    0.30
  -2   2 -18    0.19    0.24
  -2  -2 -18    0.51    0.27
  -2   2 -18    0.18    0.20
  -2  -2 -18    0.53    0.33
  -2  -2 -18    0.56    0.53
  -2   2 -18    0.41    0.41
  -2  -2 -18    0.09    0.65
  -2   2 -18    0.31    0.34
  -2   2 -18    0.16    0.56
  -2  -2 -18    0.74    0.37
   2  -2  18   -0.16    0.53
   2   2  18    0.48    0.53
  -2  -2 -18    0.34    0.22
  -2  -2 -20   14.58    0.76
  -2   2 -20   15.66    0.75
  -2  -2 -20   15.73    0.69
  -2   2 -20   16.84    0.74
  -2  -2 -20   17.49    0.77
  -2  -2 -20   15.74    0.73
  -2   2 -20   16.67    0.70
  -2   2 -22   21.93    0.83
  -2  -2 -22   19.43    0.73
  -2   2 -22   20.47    0.76
  -2  -2 -22   20.49    0.79
  -2  -2 -22   23.05    0.82
  -2   2 -22   22.53    0.80
  -2  -2 -24    2.76    0.21
  -2   2 -24    2.51    0.22
  -2  -2 -24    2.87    0.21
   2   3 -23    2.98    0.31
   2   3 -23    3.32    0.31
   2  -3 -23    3.18    0.31
   2  -3 -23    2.83    0.25
   2  -3 -21   19.70    0.79
   2  -3 -21   20.86    0.78
   2   3 -21   21.05    0.87
   2  -3 -21   19.53    0.74
   2  -3 -21   22.85    0.88
   2   3 -21   22.87    0.86
  -2  -3  21   20.37    0.74
   2  -3 -19   -0.07    0.26
   2  -3 -19   -0.06    0.23
   2   3 -19   -0.03    0.20
   2  -3 -19    0.11    0.26
   2  -3 -19    0.05    0.34
  -2  -3  19    0.06    0.22
   2  -3 -19    0.77    0.36
   2   3 -19    0.50    0.32
   2   3 -17    0.42    0.32
   2  -3 -17    1.26    0.77
   2  -3 -17    0.77    0.37
   2   3 -17    1.41    0.62
  -2  -3  17    0.35    0.50
   2  -3 -17    0.83    0.37
   2  -3 -17    0.90    0.28
   2   3 -17    0.83    0.23
   2  -3 -17    0.99    0.29
   2  -3 -17    0.62    0.26
   2   3 -17    0.86    0.43
   2   3 -17    0.79    0.36
  -2  -3  17    0.92    0.26
  -2  -3  15    3.88    0.68
   2   3 -15    5.24    0.43
   2  -3 -15    5.58    0.47
   2  -3 -15    6.34    0.99
   2   3 -15    5.17    0.86
   2  -3 -15    5.84    0.48
   2  -3 -15    5.95    0.44
   2  -3 -15    5.09    0.40
   2  -3 -15    5.20    0.39
   2  -3 -15    5.24    0.33
   2   3 -15    4.62    0.60
   2  -3 -15    5.16    0.33
   2   3 -15    4.91    0.42
  -2  -3  15    4.88    0.38
   2   3 -13   25.51    0.88
   2  -3 -13   22.76    1.54
   2  -3 -13   25.59    0.95
   2   3 -13   25.79    1.42
   2  -3 -13   24.84    0.90
   2  -3 -13   24.75    0.92
   2  -3 -13   24.97    0.90
   2  -3 -13   25.68    0.86
   2  -3 -13   23.68    1.38
   2   3 -13   25.37    1.23
   2   3 -13   23.47    0.88
   2   3 -13   27.37    0.95
   2  -3 -13   26.53    0.91
   2  -3 -11    0.35    0.32
   2   3 -11   -0.03    0.28
   2   3 -11    0.17    0.49
   2  -3 -11    0.21    0.17
   2   3 -11    0.09    0.19
  -2  -3  11    0.18    0.13
   2   3  -9    1.32    0.22
   2  -3  -9    1.66    0.42
   2   3  -9    1.50    0.36
   2   3  -7   14.82    0.86
   2  -3  -7   16.22    0.66
   2  -3  -7   15.54    0.82
   2   3  -7   16.20    0.77
   2  -3  -5    6.31    0.40
   2  -3  -5    6.32    0.32
   2   3  -5    6.07    0.49
   2  -3  -3   34.79    1.23
   2  -3  -3   35.14    1.15
   2   3  -3   34.66    1.20
   2  -3  -1    0.33    0.20
   2  -3  -1    0.10    0.24
   2  -3  -1    0.27    0.24
   2  -3  -1    0.21    0.20
  -2  -3   1    0.49    0.20
  -2   3   1    0.28    0.13
   2   3  -1    0.08    0.20
   2   3  -1    0.24    0.16
  -2  -3   1    0.12    0.15
  -2  -3  -1   26.84    1.01
  -2  -3  -1   28.45    1.02
  -2  -3  -3 1227.76   32.28
  -2  -3  -3 1270.43   32.15
  -2  -3  -3 1238.50   32.23
  -2  -3  -3 1288.36   32.26
   2  -3   3 1356.19   32.20
  -2   3  -3 1269.86   32.14
  -2  -3  -3 1239.86   32.18
  -2  -3  -5   29.61    1.23
  -2  -3  -5   30.15    1.05
   2  -3   5   30.11    1.13
  -2   3  -5   30.41    1.09
  -2  -3  -7  206.28    6.08
   2  -3   7  223.45    5.94
  -2   3  -7  211.95    5.84
  -2  -3  -9   44.80    1.38
   2  -3   9   44.80    1.31
  -2  -3  -9   48.12    1.96
  -2  -3  -9   47.94    1.81
   2  -3   9   47.74    1.78
  -2   3 -11   -0.26    0.52
  -2  -3 -11    0.27    0.22
  -2  -3 -11    0.48    0.38
   2  -3  11    0.23    0.17
   2  -3  11    0.88    0.43
  -2  -3 -11    0.53    0.47
  -2  -3 -13   38.33    1.30
  -2   3 -13   38.55    1.24
  -2  -3 -13   38.98    2.06
  -2  -3 -13   41.41    1.30
  -2  -3 -13   40.78    1.29
  -2   3 -13   39.23    1.31
  -2  -3 -13   39.02    1.22
  -2  -3 -13   39.52    1.28
  -2  -3 -13   39.14    1.25
  -2  -3 -13   39.66    1.29
  -2   3 -13   37.73    1.80
  -2  -3 -13   37.97    1.33
   2  -3  13   39.32    1.87
  -2  -3 -13   41.60    1.95
  -2   3 -13   37.83    1.23
   2  -3  13   40.22    1.23
  -2   3 -15   51.92    1.60
  -2  -3 -15   51.74    2.59
  -2  -3 -15   51.93    1.67
  -2  -3 -15   51.48    1.65
  -2  -3 -15   50.16    1.55
  -2  -3 -15   50.07    1.65
  -2  -3 -15   51.76    1.62
  -2   3 -15   51.52    1.55
  -2  -3 -15   50.96    1.66
  -2  -3 -15   50.30    1.63
  -2  -3 -15   47.82    1.69
   2  -3  15   51.56    2.37
   2   3  15   52.34    2.36
  -2  -3 -15   52.95    2.44
  -2   3 -15   51.72    1.60
   2  -3  15   54.96    1.58
  -2   3 -17   39.19    1.28
  -2   3 -17   39.18    2.07
  -2  -3 -17   34.32    2.14
  -2  -3 -17   36.61    1.32
  -2  -3 -17   38.34    1.31
  -2  -3 -17   33.75    1.17
  -2  -3 -17   35.66    1.28
  -2  -3 -17   37.98    1.34
  -2   3 -17   35.10    1.18
  -2  -3 -17   37.51    2.15
  -2  -3 -17   37.77    1.37
  -2  -3 -17   36.91    2.06
  -2   3 -17   34.39    1.83
   2  -3  17   33.65    1.97
   2   3  17   34.00    1.95
  -2   3 -17   37.64    1.29
   2  -3  17   37.72    1.20
   2  -3  19    1.39    0.24
  -2   3 -19    1.84    0.35
  -2  -3 -19    2.03    0.37
  -2  -3 -19    2.02    0.35
  -2  -3 -19    1.63    0.28
  -2   3 -19    1.86    0.29
  -2  -3 -19    1.22    0.32
  -2  -3 -19    1.78    0.38
  -2  -3 -21    3.75    0.32
  -2   3 -21    3.71    0.31
  -2  -3 -21    3.32    0.36
  -2  -3 -21    3.88    0.39
  -2   3 -21    3.65    0.36
  -2   3 -21    3.48    0.36
  -2   3 -23    0.08    0.19
  -2  -3 -23    0.14    0.19
  -2  -3 -23    0.17    0.18
  -2   3 -23    0.17    0.15
  -2   3 -23    0.17    0.19
   2  -4 -24    8.69    0.38
   2   4 -24    8.52    0.38
   2   4 -22    5.87    0.41
   2  -4 -22    5.13    0.36
   2  -4 -22    5.45    0.41
   2   4 -22    6.10    0.41
   2  -4 -20    1.56    0.29
   2  -4 -20    1.77    0.27
  -2  -4  20    1.69    0.26
   2  -4 -20    1.53    0.28
   2   4 -20    1.69    0.33
   2  -4 -20    2.09    0.39
   2   4 -18    0.23    0.55
   2  -4 -18    0.31    0.66
   2  -4 -18    0.28    0.36
   2   4 -18    0.02    0.32
  -2  -4  18    0.07    0.55
   2  -4 -18    0.83    0.67
   2  -4 -18    0.55    0.38
   2  -4 -18    0.20    0.28
   2  -4 -18    1.03    0.30
   2   4 -18    0.44    0.20
   2  -4 -18    0.44    0.24
   2   4 -18    0.40    0.35
  -2  -4  18    0.50    0.25
   2  -4 -16  195.36    6.54
   2   4 -16  198.89    5.10
   2  -4 -16  194.11    5.18
   2   4 -16  194.41    6.07
   2  -4 -16  204.95    6.46
   2  -4 -16  196.63    5.25
   2  -4 -16  188.94    5.12
   2  -4 -16  188.21    5.12
   2  -4 -16  191.31    5.17
   2  -4 -16  184.79    5.10
  -2  -4  16  188.29    5.94
   2   4 -16  167.25    5.59
   2  -4 -16  181.86    5.00
   2   4 -16  194.96    5.09
  -2  -4  16  185.18    5.08
   2  -4 -14    1.35    0.64
   2  -4 -14    0.33    0.32
  -2  -4  14    0.65    0.45
   2   4 -14    0.48    0.26
   2  -4 -14    0.73    0.32
   2   4 -14   -0.06    0.58
   2   4 -14    0.53    0.20
   2  -4 -14    0.46    0.28
   2  -4 -14    0.32    0.26
   2  -4 -14    0.65    0.25
   2  -4 -14    0.47    0.24
   2   4 -14    0.40    0.34
   2  -4 -14    0.62    0.19
   2  -4 -14    0.58    0.21
   2  -4 -14    0.49    0.20
  -2  -4  14    0.30    0.18
   2   4 -14    0.40    0.28
  -2  -4  14    0.52    0.22
  -2  -4  12    1.96    0.44
   2  -4 -12    2.15    0.32
   2  -4 -12    2.80    0.67
   2  -4 -12    2.42    0.30
   2  -4 -12    2.31    0.27
   2  -4 -12    2.07    0.27
   2  -4 -12    2.07    0.27
   2   4 -12    2.57    0.42
   2  -4 -12    1.64    0.22
   2   4 -12    2.65    0.29
  -2  -4  12    2.60    0.23
   2   4 -12    3.37    0.70
   2   4 -10   45.15    1.93
   2   4 -10   43.72    1.70
   2   4 -10   44.04    1.36
  -2  -4  10   45.93    1.31
   2   4 -10   41.98    1.95
   2   4  -8  332.80    8.98
   2   4  -8  337.73    9.20
   2  -4  -6  499.59   13.32
   2  -4  -6  521.25   13.09
   2   4  -6  527.96   13.32
   2  -4  -6  496.06   12.81
   2  -4  -4  227.84    5.98
   2  -4  -4  216.22    5.82
   2  -4  -4  214.93    5.53
   2   4  -4  219.93    5.92
  -2  -4   4  213.81    5.60
   2  -4  -2  678.85   17.40
   2  -4  -2  659.00   17.31
  -2   4   2  688.25   17.19
   2   4  -2  688.83   17.28
   2  -4  -2  655.18   17.29
   2   4  -2  683.61   17.33
  -2  -4   2  669.18   17.27
  -2  -4   0    3.61    0.34
  -2   4   0    4.13    0.30
  -2  -4   0    3.81    0.29
   2   4   0    3.73    0.27
   2  -4   0    3.11    0.30
  -2  -4  -2  814.53   21.14
  -2  -4  -2  837.24   21.24
  -2  -4  -2  819.76   21.19
   2  -4   2  839.56   21.11
   2   4   2  825.79   20.82
  -2  -4  -4   30.43    1.13
  -2  -4  -4   29.53    1.23
  -2  -4  -4   28.89    1.19
   2  -4   4   31.05    1.16
  -2   4  -4   32.42    1.13
  -2  -4  -4   30.38    1.29
  -2  -4  -6    7.44    0.68
  -2  -4  -6    7.37    0.52
  -2   4  -6    8.09    0.56
   2  -4   6    8.06    0.61
  -2  -4  -6    8.03    0.72
  -2   4  -8  269.30    6.89
   2  -4   8  263.01    6.96
   2  -4   8  247.34    6.44
  -2  -4  -8  250.20    7.21
  -2  -4  -8  240.97    6.51
  -2  -4  -8  256.93    7.13
  -2  -4 -10  386.29   10.22
  -2   4 -10  378.00   10.85
   2  -4  10  412.54   10.14
   2  -4  10  426.24   10.83
  -2  -4 -10  406.79   10.89
   2  -4  10  393.70   10.07
  -2  -4 -10  387.18   10.07
  -2  -4 -10  396.83   11.10
  -2  -4 -12   84.39    3.14
  -2   4 -12   78.51    2.91
  -2  -4 -12   78.98    2.35
  -2  -4 -12   79.15    2.29
  -2  -4 -12   81.96    2.29
  -2  -4 -12   79.46    2.25
  -2  -4 -12   82.10    2.22
  -2  -4 -12   78.42    2.28
   2  -4  12   81.67    2.94
  -2  -4 -12   76.16    2.97
  -2  -4 -12   80.41    2.25
   2  -4  12   78.59    2.24
  -2  -4 -12   76.82    2.16
  -2  -4 -12   81.89    3.24
  -2  -4 -12   78.65    2.31
  -2  -4 -14   23.55    0.96
  -2   4 -14   22.79    0.88
  -2  -4 -14   24.66    1.71
  -2  -4 -14   22.85    0.99
  -2  -4 -14   21.03    1.56
  -2   4 -14   22.65    1.43
  -2  -4 -14   23.59    0.86
  -2  -4 -14   24.86    0.93
  -2  -4 -14   22.77    0.93
  -2  -4 -14   24.58    0.93
  -2  -4 -14   24.49    0.89
  -2  -4 -14   24.61    0.94
  -2  -4 -14   22.88    1.53
   2  -4  14   25.19    1.50
  -2  -4 -14   24.00    0.90
  -2   4 -14   23.16    0.88
   2  -4  14   25.99    0.89
   2   4  16    7.48    0.94
   2  -4  16    6.61    0.90
  -2   4 -16    6.18    0.48
  -2  -4 -16    6.98    0.55
  -2  -4 -16    5.89    1.03
  -2   4 -16    6.20    0.91
  -2  -4 -16    5.83    0.41
  -2  -4 -16    6.94    0.51
  -2  -4 -16    6.76    0.48
  -2  -4 -16    6.65    0.45
  -2  -4 -16    6.30    0.48
  -2  -4 -16    6.73    0.57
  -2  -4 -16    4.83    0.91
  -2  -4 -16    7.01    0.47
  -2   4 -16    6.90    0.50
   2  -4  16    5.96    0.42
  -2   4 -18   59.79    1.85
  -2  -4 -18   62.03    1.91
  -2  -4 -18   62.91    1.88
  -2   4 -18   58.95    1.80
  -2  -4 -18   61.35    1.92
  -2  -4 -18   60.08    1.90
  -2  -4 -18   56.84    1.73
  -2  -4 -18   55.31    2.76
  -2   4 -18   60.01    1.85
   2  -4  18   57.42    1.77
  -2  -4 -20    6.57    0.42
  -2  -4 -20    6.90    0.47
  -2   4 -20    6.50    0.41
  -2   4 -20    5.96    0.43
  -2  -4 -20    6.65    0.47
   2  -4  20    6.52    0.37
  -2   4 -22    5.36    0.37
  -2  -4 -22    5.43    0.38
  -2   4 -22    5.40    0.31
  -2  -4 -22    5.10    0.37
  -2   4 -22    5.77    0.36
  -2  -4 -22    4.85    0.32
  -2  -4 -24    0.19    0.12
   2   5 -23   46.14    1.30
   2  -5 -23   45.18    1.31
   2   5 -23   43.16    1.31
   2  -5 -21    5.58    0.40
   2  -5 -21    6.15    0.38
  -2  -5  21    6.28    0.37
   2   5 -21    6.80    0.45
   2  -5 -21    6.19    0.44
   2  -5 -19    6.91    0.53
   2   5 -19    6.94    0.49
   2  -5 -19    7.85    0.49
   2  -5 -19    7.70    0.49
   2  -5 -19    7.94    0.48
   2   5 -19    7.69    0.53
  -2  -5  19    7.70    0.46
   2  -5 -17   30.91    1.19
   2   5 -17   31.39    1.12
   2  -5 -17   33.22    2.17
   2   5 -17   30.06    1.81
   2  -5 -17   31.25    2.03
   2  -5 -17   29.73    1.13
   2  -5 -17   29.58    1.12
   2  -5 -17   31.13    1.15
   2  -5 -17   30.70    1.12
   2  -5 -17   29.52    1.01
   2   5 -17   31.16    1.11
  -2  -5  17   29.38    1.07
   2   5 -15  232.16    6.18
   2  -5 -15  243.83    7.70
   2  -5 -15  232.58    6.28
   2  -5 -15  241.31    6.36
   2   5 -15  246.38    7.16
   2  -5 -15  240.77    7.52
   2  -5 -15  235.52    6.24
   2   5 -15  228.87    6.06
   2  -5 -15  238.76    6.25
   2  -5 -15  246.14    6.25
   2  -5 -15  229.12    6.12
   2  -5 -15  229.15    6.25
  -2  -5  15  216.90    6.89
   2  -5 -15  236.57    6.15
   2   5 -15  235.74    6.18
  -2  -5  15  234.27    6.10
  -2  -5  15  226.97    6.19
   2  -5 -13   15.38    0.71
   2  -5 -13   15.87    1.35
   2   5 -13   13.44    1.17
   2  -5 -13   14.09    0.72
   2  -5 -13   14.68    1.26
   2  -5 -13   13.85    0.66
   2   5 -13   14.03    0.53
   2  -5 -13   13.51    0.65
   2  -5 -13   13.70    0.63
   2  -5 -13   13.47    0.56
   2  -5 -13   15.13    0.65
   2   5 -13   12.47    0.92
  -2  -5  13   14.41    0.99
   2  -5 -13   14.21    0.57
   2  -5 -13   14.14    0.58
   2  -5 -13   13.65    0.59
  -2  -5  13   14.33    0.57
  -2  -5  13   14.67    0.63
   2  -5 -11   39.12    1.33
   2  -5 -11   40.59    1.31
   2  -5 -11   41.21    1.32
   2  -5 -11   42.97    1.32
   2   5 -11   38.81    1.69
  -2  -5  11   44.40    1.71
   2  -5 -11   39.86    1.23
  -2  -5  11   41.36    1.29
   2   5 -11   43.29    1.32
  -2  -5  11   42.96    1.26
   2   5 -11   39.63    1.96
   2  -5 -11   40.23    2.01
   2   5  -9  161.90    5.00
  -2  -5   9  164.42    4.64
   2   5  -9  163.27    4.78
   2   5  -9  163.87    4.30
  -2  -5   9  160.95    4.27
   2  -5  -9  161.87    5.04
   2   5  -7    3.51    0.51
  -2  -5   7    3.67    0.39
  -2  -5   7    3.31    0.25
   2  -5  -7    4.44    0.62
   2  -5  -7    3.70    0.46
   2  -5  -5   10.28    0.64
   2  -5  -5    8.98    0.74
  -2  -5   5    8.97    0.54
  -2  -5   5    8.47    0.45
   2   5  -5    9.02    0.66
   2  -5  -3  766.27   19.40
   2   5  -3  718.49   19.21
  -2   5   3  770.36   19.12
  -2  -5   3  735.25   19.16
   2   5  -3  739.30   19.27
   2  -5  -3  761.05   19.22
   2  -5  -1  116.26    3.40
   2   5  -1  112.70    3.22
   2   5  -1  119.58    3.39
  -2  -5   1  115.30    3.32
  -2   5   1  120.88    3.26
  -2  -5   1  115.77    3.23
   2  -5  -1  110.93    3.34
   2   5   1  171.73    4.57
  -2   5  -1  180.93    4.78
   2  -5   1  176.59    4.73
  -2  -5  -3    2.53    0.44
  -2  -5  -3    2.02    0.42
   2  -5   3    1.89    0.35
  -2  -5  -5  370.90   10.17
  -2  -5  -5  385.14   10.07
  -2  -5  -5  383.06   10.31
  -2   5  -5  394.74   10.10
   2  -5   5  380.48   10.12
  -2  -5  -5  373.15   10.38
  -2   5  -7   12.51    0.81
   2  -5   7   14.42    0.88
   2  -5   7   14.14    0.54
  -2  -5  -7   15.60    1.12
  -2  -5  -7   14.91    0.80
  -2  -5  -7   16.09    1.03
  -2  -5  -9   41.66    1.87
  -2  -5  -9   38.36    1.28
  -2  -5  -9   37.52    1.13
   2  -5   9   40.19    1.20
  -2   5  -9   42.17    1.62
   2  -5   9   39.24    1.66
   2  -5   9   39.73    1.16
  -2  -5  -9   39.47    1.92
  -2  -5 -11    1.00    0.30
  -2   5 -11    0.28    0.63
  -2  -5 -11    0.13    0.50
  -2  -5 -11    0.13    0.14
   2  -5  11    0.06    0.19
  -2  -5 -11    0.26    0.16
  -2  -5 -11    0.14    0.18
  -2  -5 -11    0.31    0.21
  -2  -5 -11    0.20    0.17
  -2  -5 -11    0.20    0.17
   2  -5  11    0.22    0.14
  -2  -5 -11    0.88    0.61
   2  -5  11    0.05    0.39
  -2  -5 -11    0.17    0.26
  -2  -5 -11    0.17    0.20
  -2  -5 -13  191.20    5.26
  -2   5 -13  180.16    5.88
  -2  -5 -13  197.36    6.26
  -2  -5 -13  196.32    5.21
  -2  -5 -13  195.37    5.16
  -2  -5 -13  186.53    5.09
  -2  -5 -13  189.86    5.09
  -2  -5 -13  195.81    5.12
  -2  -5 -13  197.01    5.20
   2  -5  13  182.90    5.92
  -2  -5 -13  194.32    5.05
  -2  -5 -13  187.48    5.06
  -2  -5 -13  196.61    5.13
   2  -5  13  198.78    5.13
  -2  -5 -13  194.39    5.21
  -2  -5 -13  186.71    6.35
  -2  -5 -15  157.01    4.20
  -2  -5 -15  145.52    5.42
  -2   5 -15  146.79    4.08
  -2   5 -15  144.69    4.92
  -2  -5 -15  157.13    5.35
  -2  -5 -15  148.13    4.14
  -2  -5 -15  148.16    4.06
  -2  -5 -15  152.29    4.19
  -2  -5 -15  154.49    4.11
  -2  -5 -15  153.16    4.17
   2  -5  15  149.30    5.02
   2   5  15  148.93    5.03
  -2  -5 -15  152.96    4.11
  -2   5 -15  143.85    4.07
   2  -5  15  152.22    4.09
  -2   5 -17   33.76    1.94
  -2   5 -17   38.52    1.30
  -2  -5 -17   38.56    1.37
  -2  -5 -17   35.31    2.27
  -2  -5 -17   40.25    1.38
  -2  -5 -17   37.62    1.22
  -2  -5 -17   38.65    1.34
  -2  -5 -17   37.41    1.34
  -2  -5 -17   36.75    2.19
   2   5  17   36.42    2.00
   2  -5  17   36.14    2.01
  -2   5 -17   39.08    1.30
   2  -5  17   37.26    1.26
   2  -5  19    1.33    0.26
  -2   5 -19    1.48    0.33
  -2  -5 -19    1.62    0.35
  -2   5 -19    0.85    0.24
  -2  -5 -19    1.22    0.29
  -2  -5 -19    1.38    0.31
  -2  -5 -19    0.89    0.28
  -2   5 -21   31.48    1.09
  -2  -5 -21   35.05    1.14
  -2   5 -21   29.59    1.01
  -2  -5 -21   33.06    1.08
  -2   5 -21   33.00    1.08
  -2  -5 -21   33.60    1.11
  -2  -5 -23   37.83    1.13
  -2   5 -23   38.72    1.13
  -2  -5 -23   39.97    1.17
   2   6 -22    2.86    0.29
   2   6 -22    2.59    0.29
   2  -6 -22    2.73    0.30
  -2  -6  22    2.68    0.23
   2  -6 -22    2.35    0.26
   2   6 -20    9.30    0.53
   2  -6 -20    9.74    0.57
   2  -6 -20    9.25    0.49
   2  -6 -20    9.27    0.53
   2   6 -20    9.16    0.55
  -2  -6  20    8.78    0.47
   2   6 -18    1.76    0.35
   2  -6 -18    2.50    0.41
   2  -6 -18    2.03    0.34
   2  -6 -18    2.19    0.33
   2  -6 -18    1.60    0.33
   2  -6 -18    2.11    0.31
   2  -6 -18    1.72    0.23
   2   6 -18    1.91    0.36
  -2  -6  18    2.26    0.30
   2   6 -16    9.23    0.54
   2  -6 -16    8.93    1.25
   2  -6 -16   10.08    0.63
   2   6 -16    8.77    1.03
   2  -6 -16   10.05    1.24
   2  -6 -16    8.90    0.56
   2   6 -16    7.79    0.44
   2  -6 -16    9.65    0.58
   2  -6 -16    8.78    0.56
   2  -6 -16    9.64    0.48
   2  -6 -16    9.31    0.57
   2  -6 -16    8.76    0.48
   2   6 -16    8.92    0.56
  -2  -6  16    7.94    0.42
  -2  -6  16    8.42    0.53
   2  -6 -14    1.07    0.82
   2  -6 -14    2.41    0.41
   2   6 -14    1.11    0.75
   2  -6 -14    1.73    0.77
   2   6 -14    2.00    0.26
   2  -6 -14    2.19    0.36
   2  -6 -14    2.17    0.32
   2  -6 -14    1.93    0.36
   2  -6 -14    2.01    0.34
   2   6 -14    2.28    0.52
   2  -6 -14    2.07    0.26
   2  -6 -14    1.83    0.28
   2  -6 -14    3.24    0.29
  -2  -6  14    1.90    0.26
  -2  -6  14    1.94    0.31
   2  -6 -12    3.81    0.42
   2  -6 -12    3.14    0.82
  -2  -6  12    4.16    0.59
   2   6 -12    2.32    0.80
   2  -6 -12    2.73    0.76
   2  -6 -12    3.98    0.37
   2  -6 -12    3.39    0.37
   2  -6 -12    3.60    0.35
   2  -6 -12    3.33    0.32
   2   6 -12    3.92    0.59
   2  -6 -12    3.28    0.27
   2  -6 -12    3.67    0.32
   2  -6 -12    3.30    0.28
  -2  -6  12    3.68    0.31
  -2  -6  12    4.08    0.34
   2   6 -10   19.33    1.45
   2  -6 -10   21.18    1.37
   2  -6 -10   21.50    0.81
   2  -6 -10   21.58    0.81
   2  -6 -10   20.92    0.79
   2  -6 -10   21.21    0.74
   2  -6 -10   20.13    0.75
  -2  -6  10   22.52    0.76
  -2  -6  10   20.26    1.04
   2   6 -10   21.94    1.16
   2  -6 -10   19.61    0.81
  -2  -6   8  171.07    4.85
  -2  -6   8  173.99    4.83
   2   6  -8  174.57    4.58
  -2  -6   8  178.61    4.59
  -2  -6   8  169.86    4.53
  -2  -6   8  177.30    4.59
   2  -6  -8  171.10    5.37
   2  -6  -8  179.23    4.98
   2   6  -6    6.30    0.60
  -2  -6   6    4.63    0.43
  -2  -6   6    4.24    0.40
  -2  -6   6    4.34    0.29
  -2  -6   6    4.93    0.30
   2  -6  -6    5.31    0.68
   2  -6  -6    4.96    0.57
  -2  -6   4   44.56    1.53
   2   6  -4   42.29    1.62
   2   6  -4   43.08    1.66
  -2   6   4   46.73    1.54
   2  -6  -4   43.51    1.64
   2  -6  -4   41.54    1.76
   2   6  -2  294.50    7.93
   2   6  -2  293.69    8.08
  -2   6   2  297.91    7.93
   2  -6  -2  300.06    8.03
  -2  -6   2  302.50    7.91
   2  -6  -2  302.40    8.10
   2   6   0  675.19   17.54
  -2  -6   0  687.25   17.33
   2   6   0  656.59   17.20
  -2   6   0  697.82   17.39
   2  -6   0  666.03   17.55
   2  -6   2  552.75   14.25
  -2  -6  -2  552.94   14.63
   2  -6   4    3.65    0.50
  -2  -6  -4    4.52    0.56
  -2  -6  -4    3.20    0.60
  -2  -6  -4    4.04    0.59
   2  -6   6    7.49    0.68
  -2   6  -6    8.20    0.63
  -2  -6  -6    6.92    0.82
   2  -6   6    7.94    0.37
  -2  -6  -6    9.17    0.84
  -2  -6  -6    7.84    0.64
  -2  -6  -6    7.79    0.70
  -2  -6  -8  202.62    6.20
  -2  -6  -8  202.19    5.75
   2  -6   8  209.17    5.37
  -2  -6  -8  201.12    5.30
  -2   6  -8  200.65    5.85
   2  -6   8  202.56    5.91
   2  -6   8  210.33    5.33
  -2  -6  -8  203.25    6.31
  -2  -6 -10  187.02    5.68
  -2   6 -10  161.70    5.53
  -2  -6 -10  169.69    4.56
   2  -6  10  184.85    4.66
  -2  -6 -10  178.23    4.67
  -2   6 -10  175.77    5.20
   2  -6  10  175.36    5.29
  -2  -6 -10  174.72    4.63
  -2  -6 -10  172.96    4.56
   2  -6  10  179.43    4.59
  -2  -6 -10  170.49    4.58
  -2  -6 -10  172.96    5.72
  -2  -6 -12  107.21    2.90
  -2  -6 -12  108.37    4.17
  -2   6 -12  101.25    3.81
  -2  -6 -12  108.54    4.01
  -2  -6 -12   90.71    2.90
  -2  -6 -12  105.38    2.95
  -2  -6 -12  109.06    3.00
  -2  -6 -12  106.54    3.01
  -2  -6 -12  105.51    2.92
  -2  -6 -12  107.71    2.94
   2  -6  12  107.80    3.70
  -2  -6 -12  109.34    2.88
  -2  -6 -12  111.22    2.92
  -2  -6 -12  108.45    2.95
   2  -6  12  106.95    2.88
   2  -6  12  109.11    2.97
  -2  -6 -14  186.82    6.43
  -2  -6 -14  189.64    5.11
  -2   6 -14  187.56    5.89
  -2  -6 -14  186.21    6.25
  -2  -6 -14  192.59    5.11
  -2  -6 -14  182.23    5.01
  -2  -6 -14  189.61    4.98
  -2  -6 -14  190.64    4.97
  -2  -6 -14  186.24    5.07
  -2  -6 -14  186.25    4.99
  -2  -6 -14  190.34    5.09
   2  -6  14  177.45    5.85
   2   6  14  189.55    5.91
  -2  -6 -14  186.52    5.00
  -2  -6 -14  191.18    4.93
  -2  -6 -14  182.59    4.93
  -2   6 -14  177.16    4.97
   2  -6  14  185.06    5.00
  -2  -6 -16    8.21    1.20
  -2  -6 -16   10.15    0.64
  -2   6 -16    7.67    0.54
  -2  -6 -16    8.45    1.12
  -2   6 -16    7.45    0.97
  -2  -6 -16    9.66    0.50
  -2  -6 -16    9.02    0.60
  -2  -6 -16    9.89    0.58
  -2  -6 -16    9.40    0.51
   2   6  16    9.33    1.03
  -2  -6 -16    9.93    0.54
  -2  -6 -16    9.61    0.44
  -2   6 -16    7.63    0.52
   2  -6  16    9.01    0.52
  -2  -6 -18    1.38    0.34
  -2  -6 -18    1.52    0.31
  -2  -6 -18    1.39    0.23
   2  -6  18    1.08    0.27
  -2   6 -18    1.39    0.35
  -2   6 -18    1.32    0.31
  -2  -6 -18    0.99    0.35
   2  -6  20   -0.12    0.19
  -2  -6 -20    0.16    0.26
  -2  -6 -20    0.11    0.23
  -2   6 -20    0.14    0.18
  -2   6 -20    0.36    0.26
  -2  -6 -20    0.28    0.29
  -2  -6 -22   24.04    0.83
  -2   6 -22   22.13    0.80
  -2   6 -22   25.26    0.79
  -2  -6 -22   24.39    0.81
   2  -7 -23    5.10    0.28
   2   7 -23    5.17    0.27
  -2  -7  21    2.35    0.25
   2  -7 -21    2.72    0.29
   2  -7 -21    2.48    0.32
   2   7 -21    2.37    0.29
   2  -7 -19   -0.06    0.23
   2  -7 -19    0.48    0.29
  -2  -7  19    0.03    0.23
   2   7 -19    0.17    0.29
   2   7 -19   -0.20    0.28
   2  -7 -19    0.60    0.34
   2   7 -17    5.64    0.44
   2  -7 -17    5.93    0.51
   2  -7 -17    4.68    0.44
   2  -7 -17    5.51    0.47
   2   7 -17    4.42    0.35
   2  -7 -17    4.92    0.43
   2  -7 -17    5.83    0.45
   2  -7 -17    5.72    0.37
   2  -7 -17    5.77    0.38
   2   7 -17    5.74    0.45
  -2  -7  17    5.65    0.43
   2  -7 -15    1.48    0.79
   2  -7 -15    3.41    0.47
   2   7 -15    3.30    0.38
   2   7 -15    3.52    0.85
   2  -7 -15    2.92    0.87
   2   7 -15    3.35    0.31
   2  -7 -15    3.90    0.42
   2  -7 -15    3.67    0.40
   2  -7 -15    3.25    0.41
   2  -7 -15    3.60    0.38
   2  -7 -15    2.73    0.31
   2   7 -15    3.12    0.58
   2  -7 -15    3.54    0.32
   2  -7 -15    2.76    0.33
  -2  -7  15    3.87    0.32
   2   7 -15    4.01    0.43
  -2  -7  15    3.44    0.38
   2  -7 -13  122.82    4.84
   2  -7 -13  133.46    3.50
   2  -7 -13  129.10    3.67
   2   7 -13  138.29    4.66
   2  -7 -13  134.17    4.79
   2  -7 -13  129.04    3.63
   2  -7 -13  130.18    3.62
   2  -7 -13  129.96    3.58
   2  -7 -13  130.24    3.62
   2   7 -13  127.05    4.24
   2  -7 -13  127.71    3.55
   2  -7 -13  116.77    3.41
   2  -7 -13  129.13    3.52
   2  -7 -13  129.23    3.49
  -2  -7  13  139.95    3.55
  -2  -7  13  135.33    3.59
   2   7 -11    0.30    0.87
   2  -7 -11    0.08    0.55
   2  -7 -11    0.03    0.26
   2  -7 -11    0.15    0.24
   2  -7 -11    0.61    0.28
   2  -7 -11    0.36    0.21
   2   7 -11    0.15    0.39
   2  -7 -11    0.10    0.17
   2  -7 -11    0.19    0.16
   2  -7 -11    0.08    0.17
   2  -7 -11    0.23    0.15
  -2  -7  11    0.30    0.20
   2  -7 -11    0.18    0.30
   2  -7  -9    2.01    0.32
   2  -7  -9    1.68    0.59
   2  -7  -9    1.94    0.43
   2  -7  -9    1.38    0.28
   2  -7  -9    1.85    0.29
   2  -7  -9    1.76    0.27
   2  -7  -9    1.66    0.22
  -2  -7   9    1.94    0.24
  -2  -7   9    1.89    0.26
  -2  -7   7    5.38    0.45
  -2  -7   7    5.64    0.31
  -2  -7   7    6.30    0.36
  -2  -7   7    6.01    0.35
   2  -7  -7    6.69    0.79
   2  -7  -7    5.46    0.58
  -2   7   5    3.65    0.43
  -2  -7   5    4.58    0.28
  -2  -7   5    4.46    0.27
   2  -7  -5    5.17    0.57
   2  -7  -5    4.17    0.69
  -2   7   3  123.42    3.45
  -2  -7   3  116.32    3.43
   2   7  -3  116.96    3.61
  -2  -7   3  113.50    3.07
  -2  -7   3  116.00    3.08
   2  -7  -3  115.00    3.09
   2   7  -1    1.88    0.43
  -2  -7   1    1.46    0.36
  -2   7   1    1.83    0.38
   2  -7  -1    1.79    0.56
   2   7   1  241.26    6.67
   2  -7   1  231.43    6.69
   2  -7   3  371.19    9.85
  -2  -7  -3  376.52    9.62
  -2  -7  -3  384.32   10.36
   2  -7   5   49.84    1.46
   2  -7   5   47.52    1.81
  -2   7  -5   50.04    1.86
  -2  -7  -5   50.40    1.89
  -2  -7  -5   48.98    2.00
   2  -7   5   53.16    1.46
  -2   7  -7   15.29    0.92
   2  -7   7   14.16    0.93
   2  -7   7   15.14    0.56
  -2  -7  -7   14.05    0.87
  -2  -7  -7   14.18    1.09
  -2  -7  -9  149.15    4.04
  -2  -7  -9  146.65    5.17
  -2  -7  -9  154.43    4.17
  -2  -7  -9  163.39    5.12
  -2  -7  -9  148.42    4.51
  -2  -7  -9  148.83    4.15
  -2  -7  -9  155.68    4.11
  -2  -7  -9  156.32    4.15
   2  -7   9  148.89    4.71
  -2   7  -9  157.76    4.69
  -2  -7  -9  152.05    4.01
  -2  -7  -9  152.48    4.07
  -2  -7  -9  154.96    4.08
  -2  -7  -9  150.28    4.07
   2  -7   9  153.63    4.08
   2  -7   9  154.25    4.05
   2  -7   9  154.48    4.10
  -2  -7 -11  144.97    5.24
  -2  -7 -11  145.64    3.93
  -2  -7 -11  141.73    4.08
  -2   7 -11  137.56    4.99
  -2  -7 -11  150.75    5.13
  -2  -7 -11  147.77    3.99
  -2  -7 -11  150.03    4.03
  -2  -7 -11  148.17    3.96
  -2   7 -11  149.80    4.62
   2  -7  11  140.02    4.69
  -2  -7 -11  145.82    3.98
  -2  -7 -11  146.82    3.91
  -2  -7 -11  146.22    3.97
   2  -7  11  151.34    3.94
   2  -7  11  149.84    3.97
   2  -7  11  154.06    4.02
  -2   7 -13    7.25    1.04
  -2  -7 -13    5.84    0.99
  -2  -7 -13    5.80    0.40
  -2  -7 -13    6.66    0.44
  -2  -7 -13    5.72    0.44
  -2  -7 -13    6.57    0.41
  -2  -7 -13    7.34    0.49
  -2  -7 -13    5.82    0.39
  -2  -7 -13    6.15    0.42
  -2  -7 -13    6.26    0.39
  -2  -7 -13    6.01    0.38
   2  -7  13    6.16    0.45
   2   7  13    5.29    0.75
  -2  -7 -13    6.83    0.53
  -2  -7 -13    5.52    1.07
  -2  -7 -13    6.30    0.42
   2  -7  13    6.29    0.83
  -2  -7 -15   29.69    1.15
  -2  -7 -15   26.80    1.98
  -2   7 -15   31.81    1.05
  -2  -7 -15   27.00    1.91
  -2   7 -15   27.66    1.71
  -2  -7 -15   25.99    0.98
  -2  -7 -15   27.70    1.13
  -2  -7 -15   27.98    1.09
  -2  -7 -15   27.52    1.07
  -2  -7 -15   27.45    0.99
   2   7  15   24.76    1.58
  -2  -7 -15   28.74    1.01
  -2  -7 -15   28.16    0.95
  -2  -7 -15   26.10    0.94
  -2   7 -15   29.00    1.03
   2  -7  15   28.22    1.03
  -2  -7 -17    5.57    0.50
  -2   7 -17    6.24    0.44
  -2  -7 -17    5.85    0.45
  -2  -7 -17    5.30    0.45
  -2  -7 -17    5.07    0.36
  -2  -7 -17    5.17    0.48
  -2  -7 -17    4.48    0.30
  -2  -7 -17    5.65    0.40
  -2   7 -17    5.80    0.44
   2  -7  17    5.69    0.42
  -2   7 -19    7.04    0.44
  -2  -7 -19    7.03    0.49
  -2  -7 -19    6.61    0.45
  -2   7 -19    6.21    0.36
  -2  -7 -19    6.72    0.45
  -2  -7 -19    5.96    0.47
  -2   7 -19    6.52    0.45
   2  -7  19    6.27    0.39
  -2   7 -21   10.87    0.44
  -2  -7 -21   13.78    0.58
   2  -7  21   12.63    0.48
  -2  -7 -21   13.37    0.55
  -2   7 -21   13.65    0.53
  -2   7 -21   11.81    0.53
   2  -8 -22    4.74    0.30
   2   8 -22    4.47    0.28
   2   8 -20   11.96    0.55
   2  -8 -20   13.11    0.60
   2  -8 -20   11.81    0.57
   2  -8 -20   12.00    0.52
   2   8 -20   13.04    0.58
  -2  -8  20   11.42    0.53
   2   8 -18   14.96    0.65
   2  -8 -18   14.43    0.73
   2  -8 -18   15.00    0.66
   2  -8 -18   13.83    0.69
   2  -8 -18   12.63    0.56
   2   8 -18   14.28    0.65
  -2  -8  18   13.55    0.64
   2   8 -16    9.48    0.54
   2  -8 -16    8.24    0.59
   2   8 -16    8.71    0.44
   2  -8 -16    8.71    0.57
   2  -8 -16    7.80    0.53
   2  -8 -16    9.36    0.53
   2  -8 -16    9.82    0.49
   2  -8 -16    8.63    0.48
   2   8 -16    8.00    0.51
  -2  -8  16    8.63    0.44
  -2  -8  16    8.38    0.51
   2  -8 -14    0.41    0.38
   2  -8 -14    0.53    0.29
   2  -8 -14   -0.19    0.71
   2   8 -14    0.15    0.75
   2  -8 -14    0.49    0.32
   2   8 -14    0.12    0.23
   2  -8 -14    0.24    0.34
   2  -8 -14    0.49    0.30
   2  -8 -14    0.47    0.26
   2   8 -14    0.12    0.41
   2  -8 -14    0.54    0.20
   2  -8 -14    0.41    0.24
   2  -8 -14    0.37    0.25
   2  -8 -14    0.51    0.21
  -2  -8  14    0.80    0.25
  -2  -8  14    0.09    0.27
   2  -8 -12  204.49    6.82
   2   8 -12  194.71    6.68
   2  -8 -12  205.78    5.64
   2  -8 -12  208.35    5.61
   2  -8 -12  206.02    5.53
   2  -8 -12  210.91    5.62
   2   8 -12  205.23    6.30
   2  -8 -12  204.30    5.52
   2  -8 -12  212.46    5.56
   2  -8 -12  209.52    5.43
   2  -8 -12  203.56    5.45
  -2  -8  12  216.78    5.54
   2  -8 -12  211.48    5.66
   2  -8 -10   91.81    2.74
   2  -8 -10  104.73    3.79
   2  -8 -10   93.81    3.10
   2  -8 -10   93.12    2.70
   2  -8 -10   91.89    2.72
   2  -8 -10   92.49    2.62
   2  -8 -10   94.29    2.71
   2  -8 -10   89.83    2.55
   2  -8 -10   94.67    2.57
  -2  -8  10  101.08    2.66
  -2  -8  10   94.39    2.59
  -2  -8  10   95.45    2.66
   2  -8  -8  168.72    4.50
   2  -8  -8  165.33    4.46
   2  -8  -8  155.27    4.46
  -2   8   8  166.02    4.85
  -2  -8   8  162.71    4.41
   2  -8  -8  172.26    4.41
   2  -8  -8  166.49    4.43
   2  -8  -8  167.14    4.35
  -2  -8   8  160.43    4.38
  -2  -8   8  168.83    4.42
   2  -8  -8  164.14    4.89
   2  -8  -8  174.18    5.46
  -2   8   6   39.36    1.53
  -2  -8   6   39.10    1.57
  -2  -8   6   36.48    1.15
  -2  -8   6   36.85    1.15
  -2  -8   6   38.84    1.18
   2  -8  -6   36.63    1.59
  -2   8   4    0.49    0.28
  -2  -8   4    0.07    0.31
  -2  -8   4    0.77    0.18
  -2  -8   4    0.32    0.16
  -2  -8   4    0.37    0.18
   2  -8  -4    0.48    0.40
   2  -8  -4    0.31    0.20
  -2   8   2  123.97    3.73
  -2  -8   2  128.29    3.70
   2   8  -2  128.33    3.92
  -2  -8   2  123.88    3.30
  -2  -8   2  122.78    3.29
  -2  -8   2  122.82    3.36
   2  -8  -2  122.81    3.89
   2  -8  -2  121.76    3.31
  -2   8   0    4.72    0.51
   2   8   0    5.31    0.62
  -2  -8   0    4.88    0.30
  -2  -8   0    4.50    0.27
  -2  -8   0    4.31    0.37
   2  -8   0    4.48    0.66
   2  -8   0    4.60    0.36
   2  -8   0    4.66    0.37
  -2  -8   0    4.16    0.36
   2  -8   2   54.20    1.61
  -2  -8  -2   53.34    1.59
   2  -8   2   58.31    2.22
  -2  -8  -2   55.78    2.30
   2   8   2   56.48    2.14
   2  -8   2   55.08    2.12
   2  -8   2   53.00    1.54
  -2  -8  -2   55.01    1.55
  -2  -8  -4   32.73    0.98
   2  -8   4   32.16    1.01
   2  -8   4   29.27    1.16
  -2  -8  -4   33.27    1.52
  -2  -8  -4   32.38    1.03
  -2  -8  -4   33.20    1.64
  -2  -8  -6   40.12    1.86
  -2  -8  -6   43.68    1.77
   2  -8   6   42.69    1.31
  -2   8  -6   43.01    1.76
   2  -8   6   44.34    1.30
   2  -8   6   41.62    1.61
  -2  -8  -8   84.65    2.41
  -2  -8  -8   80.75    2.29
  -2  -8  -8   80.65    2.78
  -2  -8  -8   83.00    3.25
  -2  -8  -8   81.06    2.40
  -2  -8  -8   81.40    2.32
  -2  -8  -8   80.00    2.37
  -2  -8  -8   81.70    2.33
  -2   8  -8   86.55    2.91
  -2  -8  -8   81.12    2.32
  -2  -8  -8   81.84    2.30
  -2  -8  -8   83.61    2.32
  -2  -8  -8   80.50    2.26
   2  -8   8   85.05    2.31
   2  -8   8   83.52    2.33
   2  -8   8   84.72    2.34
  -2  -8 -10    5.20    0.90
  -2  -8 -10    5.29    0.39
  -2  -8 -10    6.35    0.47
  -2  -8 -10    4.50    0.40
  -2  -8 -10    5.31    0.38
  -2  -8 -10    5.24    0.34
  -2   8 -10    4.93    0.66
  -2  -8 -10    5.21    0.37
  -2  -8 -10    6.60    0.39
  -2  -8 -10    5.44    0.32
  -2  -8 -10    5.19    0.37
   2  -8  10    5.49    0.37
  -2  -8 -10    5.47    0.47
  -2  -8 -10    5.32    0.37
  -2  -8 -12   10.00    0.50
  -2  -8 -12    8.86    0.60
  -2   8 -12    8.41    1.22
  -2  -8 -12    8.71    1.13
  -2  -8 -12    8.34    0.51
  -2  -8 -12    8.97    0.46
  -2  -8 -12    9.11    0.52
  -2   8 -12    9.37    0.85
  -2  -8 -12    9.06    0.44
  -2  -8 -12    9.24    0.49
  -2  -8 -12    9.17    0.49
   2  -8  12    9.27    0.47
   2  -8  12    9.15    0.53
  -2  -8 -14   32.91    1.15
  -2  -8 -14   33.23    1.12
  -2  -8 -14   33.00    1.14
  -2  -8 -14   34.03    1.26
  -2  -8 -14   34.51    1.21
  -2  -8 -14   34.57    2.13
  -2   8 -14   34.64    1.97
  -2  -8 -14   34.43    1.13
  -2  -8 -14   33.28    1.15
  -2  -8 -14   32.34    1.08
   2  -8  14   35.40    1.20
  -2  -8 -14   34.71    1.28
  -2   8 -16   32.26    1.07
  -2  -8 -16   29.25    1.15
  -2  -8 -16   28.76    1.01
  -2  -8 -16   28.52    1.16
  -2  -8 -16   29.63    1.02
  -2  -8 -16   29.05    1.13
  -2  -8 -16   29.82    1.11
  -2  -8 -16   30.44    1.05
  -2  -8 -16   29.18    0.99
  -2   8 -16   31.48    1.07
   2  -8  16   30.21    1.08
   2  -8  18    0.65    0.23
  -2   8 -18    0.54    0.29
  -2   8 -18    0.62    0.29
  -2  -8 -18    0.51    0.30
  -2  -8 -18    0.40    0.24
  -2  -8 -18    0.64    0.30
  -2  -8 -18    0.49    0.27
  -2   8 -20    2.26    0.20
  -2  -8 -20    2.88    0.33
   2  -8  20    2.30    0.24
  -2   8 -20    2.69    0.28
  -2  -8 -20    2.65    0.30
  -2  -8 -22    4.86    0.28
  -2   8 -22    4.81    0.24
  -2  -8 -22    4.56    0.24
  -2  -9  21   10.60    0.48
   2   9 -21   11.19    0.46
   2   9 -19   45.58    1.40
   2  -9 -19   47.23    1.47
   2  -9 -19   45.08    1.44
   2  -9 -19   45.67    1.38
   2   9 -19   44.67    1.40
  -2  -9  19   44.77    1.39
   2   9 -17    0.72    0.23
   2  -9 -17    0.43    0.27
   2  -9 -17    0.72    0.30
  -2  -9  17    0.40    0.24
   2  -9 -17    1.06    0.22
   2  -9 -17    0.84    0.22
   2   9 -17    0.74    0.29
   2  -9 -17    0.95    0.34
   2   9 -17    0.76    0.29
   2  -9 -15   24.49    0.97
   2  -9 -15   26.28    1.04
   2   9 -15   24.16    0.82
   2  -9 -15   22.79    0.90
   2  -9 -15   25.29    0.89
   2  -9 -15   22.44    0.78
   2  -9 -15   24.53    0.92
  -2  -9  15   23.87    0.86
   2  -9 -15   25.30    1.03
   2   9 -13    4.88    1.07
   2  -9 -13    3.61    0.88
   2  -9 -13    2.83    0.42
   2  -9 -13    3.52    0.34
   2  -9 -13    3.27    0.44
   2   9 -13    4.10    0.69
   2  -9 -13    3.28    0.35
   2  -9 -13    3.40    0.36
   2  -9 -13    3.00    0.28
   2  -9 -13    3.28    0.27
  -2  -9  13    3.77    0.34
   2  -9 -13    3.64    0.36
   2  -9 -13    3.27    0.47
   2  -9 -11   40.05    1.39
   2   9 -11   39.49    2.35
   2  -9 -11   34.78    2.15
   2  -9 -11   39.28    1.37
   2  -9 -11   39.47    1.34
   2  -9 -11   36.91    1.23
   2   9 -11   36.55    1.86
  -2  -9  11   38.62    1.21
   2  -9 -11   37.37    1.18
   2  -9 -11   36.31    1.16
  -2  -9  11   38.58    1.26
  -2  -9  11   39.68    1.29
   2  -9  -9   25.28    1.02
   2  -9  -9   25.44    1.32
   2  -9  -9   25.22    1.01
   2  -9  -9   27.05    1.01
   2  -9  -9   25.10    0.86
  -2  -9   9   25.84    1.35
   2  -9  -9   26.77    0.95
   2  -9  -9   25.46    0.86
   2  -9  -9   24.51    0.84
   2  -9  -9   25.21    0.92
  -2  -9   9   27.25    0.94
  -2  -9   9   26.31    0.90
  -2  -9   9   25.54    0.93
   2  -9  -7  175.10    5.26
  -2  -9   7  174.33    4.68
   2  -9  -7  171.80    4.66
  -2  -9   7  175.57    5.24
  -2   9   7  182.20    5.20
   2  -9  -7  174.56    4.64
   2  -9  -7  174.06    4.70
  -2  -9   7  177.02    4.68
  -2  -9   7  182.77    4.71
   2  -9  -7  179.87    4.79
   2  -9  -5   13.81    0.95
  -2  -9   5   13.02    0.53
  -2  -9   5   12.46    0.50
   2  -9  -5   12.36    0.53
   2  -9  -5   13.01    0.53
   2  -9  -5   12.34    0.54
  -2  -9   5   12.66    0.54
   2  -9  -5   11.89    0.61
  -2  -9   5   12.06    0.83
  -2   9   5   11.39    0.78
  -2  -9   3  200.15    5.14
  -2  -9   3  189.29    5.08
  -2  -9   3  193.41    5.13
   2  -9  -3  196.53    5.14
  -2   9   3  204.92    5.66
   2   9  -3  194.12    5.86
  -2  -9   3  201.95    5.63
   2  -9  -1   69.40    1.96
  -2  -9   1   72.38    1.99
  -2  -9   1   68.83    2.07
   2  -9  -1   72.93    2.67
   2  -9  -1   70.27    2.04
   2   9  -1   75.70    2.68
   2  -9  -1   72.85    2.56
  -2   9   1   75.30    2.51
  -2  -9  -1    3.81    0.28
   2  -9   1    4.18    0.29
   2   9   1    3.10    0.56
   2  -9   1    3.81    0.57
  -2  -9  -1    4.31    0.26
   2  -9   1    3.71    0.34
   2  -9   1    4.65    0.67
  -2  -9  -1    3.84    0.72
  -2  -9  -1    4.37    0.35
   2  -9   3   18.50    1.11
   2   9   3   15.42    1.07
  -2  -9  -3   15.87    0.61
  -2  -9  -3   16.07    0.59
   2  -9   3   15.53    0.61
  -2  -9  -3   16.09    0.60
   2  -9   3   16.08    0.69
  -2  -9  -3   15.82    0.64
   2  -9   3   15.12    1.12
  -2  -9  -3   16.34    1.23
  -2  -9  -5   63.23    1.92
  -2  -9  -5   64.70    1.88
  -2  -9  -5   62.12    2.40
  -2  -9  -5   63.71    2.56
  -2  -9  -5   64.17    1.89
   2  -9   5   58.25    2.57
   2  -9   5   62.42    1.92
  -2  -9  -5   64.36    1.86
  -2  -9  -5   61.21    1.93
   2  -9   5   64.68    1.83
  -2  -9  -5   62.49    1.87
  -2  -9  -5   64.58    1.82
   2  -9   5   66.58    2.55
  -2   9  -5   64.80    2.37
   2   9   5   66.02    2.54
  -2  -9  -5   62.92    1.82
  -2  -9  -5   63.89    1.80
  -2  -9  -5   63.84    1.87
  -2  -9  -5   62.36    1.84
   2  -9   5   65.01    1.88
   2  -9   5   63.74    1.84
  -2  -9  -7   49.17    1.60
  -2  -9  -7   51.30    2.02
  -2  -9  -7   48.62    1.60
  -2  -9  -7   48.45    1.52
  -2  -9  -7   47.31    1.45
  -2  -9  -7   48.86    1.49
  -2  -9  -7   50.12    1.55
  -2  -9  -7   47.96    1.46
   2  -9   7   49.51    1.46
  -2   9  -7   51.07    2.06
  -2  -9  -7   50.30    1.49
  -2  -9  -7   50.50    1.51
  -2  -9  -7   50.84    1.46
   2  -9   7   50.96    1.53
   2  -9   7   50.29    1.52
  -2  -9  -9    9.72    0.49
  -2  -9  -9   11.63    0.63
  -2  -9  -9    9.08    0.79
  -2  -9  -9    9.94    0.53
  -2  -9  -9   10.40    0.61
  -2  -9  -9    9.68    0.46
  -2  -9  -9   10.37    0.50
  -2  -9  -9   10.07    0.56
  -2   9  -9   10.19    0.87
  -2  -9  -9    9.76    0.50
  -2  -9  -9    9.47    0.44
  -2  -9  -9   10.13    0.51
  -2  -9  -9    9.66    0.50
   2  -9   9    9.46    0.51
   2  -9   9    8.80    0.52
  -2   9 -11   34.00    2.19
  -2  -9 -11   37.42    1.35
  -2  -9 -11   37.00    1.24
  -2  -9 -11   35.10    1.16
  -2  -9 -11   37.16    1.24
  -2  -9 -11   36.83    1.30
  -2   9 -11   40.74    1.83
  -2  -9 -11   35.52    1.21
  -2  -9 -11   37.67    1.22
  -2  -9 -11   35.66    1.20
  -2  -9 -11   36.69    1.14
   2  -9  11   36.85    1.21
  -2  -9 -11   36.73    1.34
  -2  -9 -11   36.51    1.18
  -2  -9 -13   83.70    2.53
  -2  -9 -13   84.28    2.34
  -2   9 -13   75.96    3.33
  -2  -9 -13   83.37    2.39
  -2  -9 -13   81.79    2.42
  -2  -9 -13   79.63    2.32
  -2   9 -13   73.32    2.98
  -2  -9 -13   85.03    2.38
  -2  -9 -13   84.76    2.31
  -2  -9 -13   80.75    2.36
   2  -9  13   80.32    2.34
   2  -9  13   83.73    2.43
  -2   9 -15   44.27    1.33
  -2  -9 -15   39.41    1.41
  -2  -9 -15   36.28    1.37
  -2  -9 -15   39.48    1.34
  -2  -9 -15   39.23    1.24
  -2   9 -15   37.40    1.17
  -2  -9 -15   39.38    1.27
  -2  -9 -15   38.95    1.26
  -2  -9 -15   40.76    1.29
  -2  -9 -15   40.51    1.23
  -2   9 -15   38.75    1.29
   2  -9  15   39.18    1.32
  -2  -9 -17    7.07    0.48
  -2  -9 -17    6.44    0.44
   2  -9  17    6.76    0.43
  -2  -9 -17    5.83    0.34
  -2   9 -17    7.10    0.45
  -2  -9 -17    7.64    0.51
  -2   9 -17    6.93    0.44
  -2   9 -19    3.76    0.31
  -2  -9 -19    4.36    0.35
  -2  -9 -19    4.37    0.38
  -2   9 -19    3.77    0.34
   2  -9  19    4.50    0.32
  -2   9 -19    3.43    0.24
  -2  -9 -19    4.43    0.32
  -2  -9 -21    6.88    0.31
  -2   9 -21    6.35    0.30
  -2  -9 -21    6.30    0.34
  -2 -10  20    7.05    0.35
   2 -10 -20    8.03    0.39
   2  10 -20    7.23    0.36
  -2 -10  20    6.65    0.39
   2 -10 -18    4.31    0.40
   2  10 -18    3.70    0.33
   2 -10 -18    3.93    0.33
   2 -10 -18    4.41    0.39
   2 -10 -18    4.84    0.30
   2  10 -18    4.45    0.36
  -2 -10  18    4.59    0.34
   2 -10 -16   74.07    2.12
   2 -10 -16   74.65    2.18
   2  10 -16   72.30    2.04
   2 -10 -16   71.46    2.23
   2 -10 -16   75.01    2.14
   2  10 -16   70.72    2.13
   2 -10 -16   74.91    2.25
   2  10 -16   74.63    2.14
   2 -10 -14    5.69    0.51
   2 -10 -14    6.11    0.48
   2  10 -14    5.59    0.36
   2 -10 -14    5.40    0.39
   2 -10 -14    6.01    0.42
   2 -10 -14    5.81    0.40
   2 -10 -14    6.08    0.33
   2 -10 -14    5.30    0.33
  -2 -10  14    6.07    0.44
   2 -10 -14    6.27    0.43
   2 -10 -14    5.89    0.53
   2 -10 -12    9.47    0.64
   2  10 -12    9.66    1.34
   2 -10 -12   10.71    0.62
   2 -10 -12   10.05    0.64
   2 -10 -12    9.77    0.51
   2  10 -12   11.58    1.05
   2 -10 -12    9.55    0.45
   2 -10 -12   10.16    0.46
  -2 -10  12   10.29    0.53
  -2 -10  12   10.75    0.57
   2 -10 -10   67.57    2.11
   2 -10 -10   67.00    2.49
   2 -10 -10   67.46    2.07
   2 -10 -10   66.68    2.09
   2 -10 -10   62.41    1.88
  -2 -10  10   67.04    2.52
   2 -10 -10   66.86    1.90
  -2 -10  10   68.49    1.95
   2 -10 -10   63.26    1.87
   2 -10 -10   66.09    1.98
   2 -10 -10   66.49    2.01
  -2 -10  10   70.47    2.00
  -2 -10  10   68.05    2.00
   2 -10  -8   42.86    1.45
   2 -10  -8   42.57    1.83
   2 -10  -8   41.69    1.42
   2 -10  -8   41.31    1.29
   2  10  -8   41.04    1.96
  -2 -10   8   41.70    1.81
   2 -10  -8   39.51    1.32
   2 -10  -8   41.72    1.28
   2 -10  -8   41.19    1.36
   2 -10  -8   40.06    1.24
  -2 -10   8   42.11    1.32
  -2 -10   8   42.62    1.35
  -2 -10   8   41.96    1.34
   2 -10  -6  181.73    5.54
  -2 -10   6  178.95    4.86
   2 -10  -6  183.59    4.88
  -2 -10   6  180.21    4.83
  -2  10   6  184.37    5.42
  -2 -10   6  186.33    5.46
   2 -10  -6  182.95    4.90
   2 -10  -6  185.19    4.85
  -2 -10   6  188.23    4.89
   2 -10  -6  185.98    4.99
   2 -10  -4   73.18    2.81
   2 -10  -4   78.22    2.28
   2 -10  -4   77.88    2.21
  -2 -10   4   74.53    2.17
  -2  10   4   80.74    2.71
  -2 -10   4   80.16    2.71
   2 -10  -4   79.03    2.19
   2 -10  -4   77.62    2.20
   2 -10  -4   73.52    2.14
  -2 -10   4   80.70    2.21
  -2 -10   4   78.43    2.20
  -2 -10   4   73.99    2.15
   2 -10  -2   74.87    2.22
  -2 -10   2   74.05    2.14
   2  10  -2   78.81    2.89
  -2  10   2   79.14    2.69
   2 -10  -2   73.66    2.13
   2 -10  -2   73.63    2.13
  -2 -10   2   78.61    2.14
   2 -10  -2   77.90    2.18
   2 -10  -2   75.17    2.22
   2 -10   0   32.45    1.15
  -2 -10   0   33.65    1.91
   2 -10   0   34.83    1.72
  -2 -10   0   32.05    1.13
   2 -10   0   34.10    1.13
   2 -10   0   33.49    1.12
  -2 -10   0   33.10    1.20
   2 -10   0   33.21    1.05
   2 -10   0   32.84    1.10
  -2 -10   0   34.21    1.08
   2 -10   0   35.85    1.64
   2  10   0   35.38    1.72
  -2 -10   0   32.56    1.06
  -2 -10   0   35.28    1.06
  -2 -10   0   33.90    1.07
  -2 -10   0   34.15    1.04
   2 -10   0   32.18    1.08
   2 -10   0   31.51    1.16
  -2 -10   0   30.28    1.17
  -2 -10  -2  133.32    3.70
  -2 -10  -2  133.29    3.65
   2 -10   2  138.34    3.68
   2 -10   2  140.17    4.52
  -2 -10  -2  128.94    3.70
  -2 -10  -2  143.24    4.70
  -2 -10  -2  131.21    3.64
   2 -10   2  131.07    3.63
  -2 -10  -2  133.55    3.62
   2  10   2  136.60    4.43
   2 -10   2  137.07    4.37
  -2 -10  -2  133.96    3.61
  -2 -10  -2  132.38    3.56
  -2 -10  -2  136.98    3.59
   2 -10   2  137.18    3.65
   2 -10   2  132.70    3.59
  -2 -10  -4   20.56    0.81
  -2 -10  -4   20.21    0.82
  -2 -10  -4   19.81    1.27
   2 -10   4   19.57    0.84
   2 -10   4   18.76    1.38
  -2 -10  -4   18.87    1.33
  -2 -10  -4   19.42    0.79
  -2 -10  -4   20.01    0.73
   2 -10   4   19.83    0.74
  -2  10  -4   18.06    1.13
   2 -10   4   19.40    1.27
   2  10   4   21.22    1.30
  -2 -10  -4   19.30    0.77
  -2 -10  -4   19.50    0.72
  -2 -10  -4   19.61    0.74
  -2 -10  -4   20.44    0.72
   2 -10   4   19.66    0.77
   2 -10   4   19.82    0.74
  -2 -10  -6   40.38    1.40
   2 -10   6   41.61    2.13
   2 -10   6   42.89    1.42
  -2 -10  -6   41.50    2.00
  -2 -10  -6   40.46    1.85
  -2 -10  -6   40.57    1.33
  -2 -10  -6   41.02    1.41
  -2 -10  -6   41.78    1.27
  -2 -10  -6   39.37    1.27
  -2 -10  -6   38.54    1.24
   2 -10   6   40.30    1.27
   2 -10   6   38.98    1.95
   2  10   6   44.17    2.05
  -2  10  -6   41.79    1.87
  -2 -10  -6   41.25    1.31
  -2 -10  -6   41.64    1.31
  -2 -10  -6   40.95    1.28
   2 -10   6   41.56    1.33
   2 -10   6   41.52    1.31
  -2 -10  -8   18.28    0.86
  -2 -10  -8   17.99    0.74
  -2 -10  -8   18.15    1.15
  -2 -10  -8   18.79    0.86
  -2 -10  -8   18.22    0.78
  -2 -10  -8   18.25    0.81
  -2 -10  -8   18.23    0.69
  -2 -10  -8   19.08    0.74
   2 -10   8   20.03    1.37
  -2  10  -8   18.57    1.20
   2  10   8   20.75    1.37
  -2 -10  -8   18.25    0.74
  -2 -10  -8   19.52    0.70
  -2 -10  -8   19.42    0.74
   2 -10   8   18.43    0.76
   2 -10   8   18.45    0.77
  -2 -10 -10    3.16    0.45
  -2 -10 -10    3.50    0.35
  -2 -10 -10    3.12    0.37
  -2 -10 -10    3.53    0.45
  -2 -10 -10    3.73    0.30
  -2 -10 -10    3.77    0.40
  -2 -10 -10    3.57    0.33
  -2  10 -10    3.94    0.66
   2  10  10    3.66    0.68
  -2 -10 -10    3.39    0.33
  -2 -10 -10    3.47    0.35
  -2 -10 -10    3.33    0.29
  -2 -10 -10    3.71    0.33
   2 -10  10    3.92    0.35
   2 -10  10    3.66    0.39
  -2  10 -12   10.08    1.30
  -2 -10 -12    8.53    0.61
  -2 -10 -12    8.38    0.51
  -2 -10 -12    7.63    0.41
  -2 -10 -12    8.30    0.50
  -2 -10 -12    9.56    0.50
  -2 -10 -12    8.26    0.56
  -2  10 -12    6.62    0.78
  -2 -10 -12    8.55    0.49
  -2 -10 -12    9.07    0.44
  -2 -10 -12    8.54    0.47
   2 -10  12    7.94    0.45
  -2 -10 -12    8.17    0.47
  -2 -10 -12    8.90    0.62
  -2 -10 -14    2.43    0.31
  -2 -10 -14    2.40    0.41
  -2 -10 -14    2.34    0.24
   2 -10  14    2.76    0.35
  -2 -10 -14    3.03    0.30
   2 -10  14    2.57    0.26
  -2 -10 -14    2.43    0.28
  -2 -10 -14    2.97    0.29
  -2 -10 -14    2.49    0.32
  -2 -10 -14    2.92    0.42
  -2 -10 -16   -0.03    0.21
   2 -10  16    0.33    0.25
  -2 -10 -16    0.35    0.19
  -2 -10 -16    0.33    0.20
  -2  10 -16    0.22    0.27
  -2  10 -16    0.44    0.27
  -2 -10 -16    0.24    0.31
   2 -10  18   20.48    0.75
   2 -10  18   21.21    0.78
  -2 -10 -18   20.78    0.76
  -2  10 -18   21.56    0.75
  -2  10 -18   20.88    0.75
  -2 -10 -18   20.98    0.80
  -2  10 -20    0.27    0.15
  -2 -11  19   68.45    1.93
  -2 -11  19   67.58    1.89
   2  11 -19   68.65    1.89
   2  11 -19   67.83    1.89
   2 -11 -17   54.74    1.62
  -2 -11  17   53.92    1.68
   2 -11 -17   54.63    1.58
   2  11 -17   53.84    1.60
   2 -11 -17   55.75    1.68
   2  11 -17   52.98    1.60
  -2 -11  15   47.79    1.61
   2  11 -15   47.14    1.39
   2 -11 -15   49.83    1.54
   2 -11 -15   46.52    1.58
   2 -11 -15   47.11    1.47
   2 -11 -15   47.29    1.48
   2 -11 -15   50.09    1.60
  -2 -11  15   47.04    1.50
   2 -11 -13    3.04    0.42
  -2 -11  13    2.84    0.34
   2 -11 -13    2.98    0.26
   2 -11 -13    3.90    0.35
   2 -11 -13    3.48    0.40
   2 -11 -13    3.15    0.45
   2 -11 -13    3.74    0.34
   2 -11 -11   93.65    2.75
   2  11 -11   83.80    3.83
   2 -11 -11   92.73    2.71
   2 -11 -11   88.72    2.73
   2 -11 -11   88.19    2.51
   2 -11 -11   90.90    2.61
  -2 -11  11   93.94    2.61
  -2 -11  11   91.15    2.62
   2 -11  -9    2.11    0.53
   2 -11  -9    1.72    0.36
   2 -11  -9    1.60    0.23
   2  11  -9    0.94    0.52
  -2 -11   9    1.69    0.31
   2 -11  -9    1.64    0.23
   2 -11  -9    1.72    0.29
   2 -11  -9    1.48    0.27
  -2 -11   9    1.85    0.27
  -2 -11   9    1.56    0.29
   2 -11  -9    1.70    0.41
  -2 -11   7   25.10    0.93
   2 -11  -7   26.17    0.94
  -2 -11   7   26.49    1.38
   2  11  -7   25.75    1.54
   2 -11  -7   25.73    0.96
   2 -11  -7   24.79    0.94
   2 -11  -7   27.77    0.92
  -2 -11   7   27.15    0.95
   2 -11  -7   25.63    1.06
   2 -11  -7   26.40    1.45
  -2 -11   5   23.71    0.86
   2 -11  -5   24.33    0.90
  -2 -11   5   24.12    0.86
  -2 -11   5   23.70    1.27
   2 -11  -5   24.27    0.90
   2 -11  -5   24.24    0.88
  -2 -11   5   25.42    0.90
  -2 -11   5   24.22    0.89
   2 -11  -5   22.96    1.37
   2 -11  -3  114.34    3.29
  -2 -11   3  115.00    3.18
   2 -11  -3  115.88    3.23
   2 -11  -3  115.56    3.16
   2 -11  -3  113.31    3.19
  -2 -11   3  118.95    3.16
  -2 -11   3  117.14    3.18
   2 -11  -3  115.20    3.95
   2 -11  -3  117.67    3.21
  -2 -11   1    1.74    0.41
  -2 -11   1    1.44    0.23
   2 -11  -1    0.85    0.23
   2  11  -1    1.66    0.51
   2 -11  -1    0.96    0.22
  -2 -11   1    1.24    0.22
   2 -11  -1    1.33    0.23
   2 -11  -1    1.30    0.35
  -2 -11   1    1.54    0.69
  -2 -11   1    1.08    0.37
   2 -11  -1    1.13    0.32
  -2 -11  -1    0.17    0.35
   2 -11   1    0.02    0.21
   2 -11   1   -0.07    0.24
   2 -11   1    0.23    0.41
   2  11   1    0.38    0.41
  -2 -11  -1    0.24    0.19
  -2 -11  -1    0.21    0.21
   2 -11   1    0.49    0.22
  -2 -11  -1    0.08    0.62
   2 -11   1    1.03    0.66
   2 -11   1    0.53    0.58
   2 -11   1    0.28    0.29
  -2 -11  -1    0.47    0.33
   2 -11   1    0.32    0.31
   2 -11   1    0.71    0.34
  -2 -11  -3    0.21    0.18
   2 -11   3    0.27    0.20
   2  11   3    0.13    0.46
   2 -11   3   -0.43    0.41
   2 -11   3    0.22    0.24
  -2 -11  -3    0.02    0.17
  -2 -11  -3    0.02    0.22
  -2 -11  -3    0.10    0.19
  -2 -11  -3    0.13    0.19
  -2 -11  -3    0.21    0.32
  -2 -11  -3   -0.06    0.48
   2 -11   3    0.18    0.30
   2 -11   3    0.36    0.58
   2 -11   3   -0.07    0.32
  -2 -11  -3    0.26    0.31
  -2 -11  -3    0.27    0.27
  -2 -11  -3   -0.15    0.58
   2 -11   5   50.68    1.58
  -2 -11  -5   43.62    2.04
  -2 -11  -5   44.37    2.22
   2 -11   5   51.90    2.40
  -2 -11  -5   46.83    1.50
  -2 -11  -5   44.92    1.42
  -2 -11  -5   46.39    1.44
   2 -11   5   47.33    1.46
  -2  11  -5   45.92    2.04
   2 -11   5   46.44    2.19
   2  11   5   48.49    2.22
  -2 -11  -5   47.69    1.43
  -2 -11  -5   45.69    1.47
  -2 -11  -5   45.74    1.46
  -2 -11  -5   46.36    1.43
   2 -11   5   46.46    1.50
   2 -11   5   49.13    1.47
  -2 -11  -7  119.34    3.34
  -2 -11  -7  113.42    3.20
   2 -11   7  116.40    3.32
   2 -11   7  105.34    4.21
  -2 -11  -7  114.26    3.85
  -2 -11  -7  117.36    3.25
  -2 -11  -7  115.21    3.34
   2 -11   7  114.12    3.17
  -2 -11  -7  112.17    3.16
   2  11   7  123.49    4.17
  -2  11  -7  113.46    3.91
   2 -11   7  113.83    4.09
  -2 -11  -7  112.89    3.20
  -2 -11  -7  119.99    3.23
  -2 -11  -7  113.35    3.18
   2 -11   7  116.91    3.24
   2 -11   7  119.32    3.22
  -2 -11  -9   28.60    1.02
  -2 -11  -9   31.22    1.20
   2 -11   9   32.42    1.19
   2 -11   9   28.99    1.90
  -2 -11  -9   28.29    1.49
  -2 -11  -9   30.26    1.20
  -2 -11  -9   29.96    1.10
  -2 -11  -9   30.36    1.04
  -2  11  -9   27.22    1.57
   2 -11   9   30.41    1.75
   2  11   9   34.78    1.85
  -2 -11  -9   30.44    1.05
  -2 -11  -9   29.11    1.04
  -2 -11  -9   28.90    0.99
   2 -11   9   30.66    1.08
   2 -11   9   31.70    1.09
  -2 -11 -11   12.62    0.73
  -2 -11 -11   13.24    0.59
   2 -11  11   13.93    0.73
   2 -11  11   13.39    1.30
  -2  11 -11   11.87    1.44
  -2 -11 -11   13.28    0.65
  -2 -11 -11   12.59    0.75
  -2 -11 -11   13.57    0.62
  -2 -11 -11   13.18    0.61
  -2  11 -11   11.86    1.00
   2 -11  11   12.46    1.14
  -2 -11 -11   14.07    0.61
  -2 -11 -11   14.91    0.58
  -2 -11 -11   13.54    0.63
   2 -11  11   14.63    0.63
   2 -11  11   14.38    0.67
  -2 -11 -13    9.16    0.49
  -2 -11 -13    8.79    0.49
  -2 -11 -13    8.62    0.49
  -2 -11 -13    8.69    0.62
   2 -11  13    8.93    0.46
  -2 -11 -13    9.27    0.47
  -2 -11 -13    9.44    0.50
  -2 -11 -13    8.85    0.44
  -2 -11 -13    9.63    0.48
  -2 -11 -13    8.79    0.60
   2 -11  13    8.92    0.59
   2 -11  15   16.40    0.75
  -2 -11 -15   15.68    0.64
  -2 -11 -15   18.48    0.82
  -2 -11 -15   17.05    0.69
  -2 -11 -15   16.86    0.65
  -2 -11 -15   16.99    0.62
  -2 -11 -15   16.93    0.64
  -2  11 -15   15.06    0.67
  -2 -11 -15   18.06    0.79
  -2  11 -15   18.21    0.70
  -2 -11 -17    0.20    0.24
  -2  11 -17    0.29    0.21
   2 -11  17    0.74    0.22
  -2  11 -17    0.24    0.22
  -2 -11 -17    0.21    0.18
   2 -11  17    0.03    0.23
  -2  11 -19    0.66    0.17
  -2 -12  18    0.70    0.20
   2  12 -18    0.85    0.19
   2  12 -18    1.30    0.20
   2  12 -16   16.14    0.62
   2  12 -16   14.58    0.55
   2 -12 -16   15.01    0.62
   2 -12 -16   15.32    0.59
   2 -12 -16   16.15    0.60
  -2 -12  16   15.23    0.61
   2  12 -16   14.72    0.61
  -2 -12  16   15.86    0.68
  -2 -12  14   14.15    0.72
   2 -12 -14   13.68    0.52
   2 -12 -14   14.93    0.64
   2 -12 -14   15.23    0.68
   2  12 -14   14.41    0.56
   2 -12 -14   15.51    0.72
  -2 -12  14   14.24    0.62
  -2 -12  12   13.51    0.74
   2 -12 -12   12.36    0.66
   2 -12 -12   12.55    0.60
   2 -12 -12   12.70    0.53
   2 -12 -12   14.52    0.73
  -2 -12  12   13.10    0.62
  -2 -12  10    1.34    0.29
   2  12 -10    1.40    0.56
   2 -12 -10    1.59    0.30
   2 -12 -10    1.74    0.23
   2 -12 -10    1.85    0.29
   2 -12 -10    1.43    0.36
   2 -12 -10    1.36    0.38
   2 -12  -8    1.76    0.25
   2 -12  -8    2.54    0.34
   2 -12  -8    1.97    0.29
   2  12  -8    1.80    0.57
  -2 -12   8    2.28    0.31
   2 -12  -8    2.15    0.26
   2 -12  -8    2.39    0.53
  -2 -12   6   11.82    0.56
   2 -12  -6   11.73    0.57
   2  12  -6   12.60    1.10
  -2 -12   6   12.68    0.54
   2 -12  -6   13.01    0.58
   2 -12  -6   11.45    0.58
   2 -12  -6   13.14    0.61
  -2 -12   6   12.47    0.59
   2 -12  -6   12.00    1.01
   2 -12  -4   37.88    1.24
   2 -12  -4   35.69    1.23
  -2 -12   4   37.59    1.19
   2 -12  -4   38.25    1.26
   2 -12  -4   35.62    1.85
   2 -12  -4   38.91    1.34
  -2 -12   2  262.02    6.84
   2 -12  -2  256.25    6.81
  -2 -12   2  263.06    6.80
   2 -12  -2  254.43    6.81
   2 -12  -2  268.64    6.85
  -2 -12   2  254.45    6.98
  -2 -12   2  266.66    7.00
   2 -12  -2  260.89    7.75
   2 -12  -2  258.88    6.85
  -2 -12   2  252.30    8.27
  -2 -12   0   82.75    2.51
   2 -12   0   84.36    2.43
  -2 -12   0   86.18    2.40
   2  12   0   84.34    3.26
   2 -12   0   77.42    2.34
  -2 -12   0   84.67    2.36
   2 -12   0   83.59    2.40
   2 -12   0   87.98    3.54
   2 -12   0   83.79    2.44
  -2 -12   0   83.48    3.53
   2 -12   0   83.23    2.50
  -2 -12   0   82.75    2.53
   2 -12   2  235.82    7.41
   2 -12   2  234.82    6.10
   2 -12   2  235.41    7.13
   2 -12   2  229.78    6.16
  -2 -12  -2  222.64    6.12
   2 -12   2  232.61    6.09
  -2 -12  -2  231.00    7.27
  -2 -12  -2  214.82    6.92
   2 -12   2  219.51    5.98
   2 -12   2  229.26    6.06
   2 -12   2  238.47    6.94
   2  12   2  228.05    7.01
  -2 -12  -2  227.02    5.95
  -2 -12  -2  223.31    6.01
  -2 -12  -2  226.58    6.06
  -2 -12  -2  229.39    5.99
   2 -12   2  232.74    6.06
  -2 -12  -2  229.94    6.12
   2 -12   4  106.22    3.95
  -2 -12  -4   98.27    3.65
   2 -12   4  109.23    3.00
   2 -12   4  105.60    2.98
  -2 -12  -4  111.33    3.00
  -2 -12  -4  105.63    3.92
  -2 -12  -4   96.44    2.85
   2 -12   4  102.38    2.91
  -2  12  -4  102.08    3.60
   2 -12   4  109.97    3.80
   2  12   4  106.12    3.83
  -2 -12  -4  101.44    2.91
  -2 -12  -4  101.05    2.85
  -2 -12  -4  104.41    2.91
  -2 -12  -4  106.45    2.87
   2 -12   4  101.60    2.89
  -2 -12  -4  101.20    2.95
   2 -12   6   89.34    2.67
  -2 -12  -6   84.63    3.21
   2 -12   6   87.49    3.59
  -2 -12  -6   86.94    2.62
   2 -12   6   90.03    2.56
   2  12   6   91.60    3.48
  -2  12  -6   87.67    3.27
   2 -12   6   90.25    3.42
  -2 -12  -6   89.45    2.57
  -2 -12  -6   90.37    2.60
  -2 -12  -6   93.49    2.54
  -2 -12  -6   90.10    2.55
   2 -12   6   94.52    2.63
   2 -12   6   90.46    2.58
  -2 -12  -8    6.34    0.44
  -2 -12  -8    6.60    0.75
   2 -12   8    6.47    0.53
   2 -12   8    5.65    0.95
  -2 -12  -8    6.44    0.46
   2 -12   8    6.06    0.37
  -2 -12  -8    5.97    0.38
   2 -12   8    6.59    0.83
  -2  12  -8    5.46    0.74
  -2 -12  -8    5.92    0.40
  -2 -12  -8    6.76    0.45
  -2 -12  -8    6.22    0.40
   2 -12   8    6.28    0.42
   2 -12   8    6.63    0.46
  -2 -12 -10   54.45    1.66
  -2 -12 -10   55.47    1.73
  -2 -12 -10   54.28    1.67
  -2 -12 -10   56.45    1.70
   2 -12  10   56.82    1.81
  -2 -12 -10   56.04    1.68
  -2 -12 -10   55.14    1.65
   2 -12  10   57.89    1.73
   2 -12  10   58.21    1.75
  -2 -12 -12   11.37    0.56
  -2 -12 -12   11.59    0.55
  -2 -12 -12    9.92    0.50
  -2 -12 -12   11.08    0.55
  -2 -12 -12   11.07    0.49
   2 -12  12   11.26    0.52
  -2 -12 -12   10.77    0.50
   2 -12  12   10.84    0.56
  -2 -12 -12   11.83    0.53
   2 -12  12   11.79    0.64
  -2 -12 -14   26.92    0.89
  -2 -12 -14   27.19    0.88
  -2 -12 -14   28.01    0.93
   2 -12  14   26.88    1.00
  -2  12 -14   27.26    0.87
   2 -12  14   27.36    0.96
   2 -12  16   12.76    0.57
  -2  12 -16   13.77    0.54
  -2  12 -16   14.37    0.55
  -2  12 -18    6.06    0.29
   2  13 -17    4.93    0.28
   2 -13 -15    0.61    0.22
   2  13 -15    0.67    0.18
  -2 -13  15    0.74    0.20
  -2 -13  15    0.84    0.26
   2 -13 -15    0.50    0.18
   2  13 -15    0.67    0.22
   2  13 -15    0.65    0.22
  -2 -13  13    0.46    0.23
   2  13 -13    0.56    0.20
   2 -13 -13    0.61    0.25
   2 -13 -13    0.79    0.17
   2 -13 -13    0.58    0.20
   2 -13 -13    0.91    0.25
  -2 -13  13    0.83    0.33
   2 -13 -11    1.64    0.33
  -2 -13  11    0.97    0.26
   2 -13 -11    1.57    0.25
   2 -13 -11    1.29    0.21
   2 -13 -11    1.54    0.29
   2 -13  -9   17.13    0.73
   2 -13  -9   15.49    0.63
   2 -13  -9   16.45    0.70
   2 -13  -9   16.27    0.78
  -2 -13   9   15.32    0.67
   2 -13  -7    0.21    0.24
   2 -13  -7    0.13    0.20
   2 -13  -7    0.44    0.20
  -2 -13   7    0.38    0.17
  -2 -13   7    0.36    0.24
   2  13  -7    0.55    0.49
   2 -13  -7    0.26    0.44
   2 -13  -7    0.33    0.20
   2 -13  -5   14.59    0.65
   2  13  -5   13.65    1.16
  -2 -13   5   14.24    0.58
   2 -13  -5   13.69    0.64
   2 -13  -5   13.16    0.61
   2 -13  -5   11.92    1.03
  -2 -13   5   14.40    0.82
   2 -13  -5   13.00    0.71
   2 -13  -3   72.63    2.19
   2 -13  -3   75.86    2.19
   2 -13  -3   77.23    2.21
  -2 -13   3   78.03    2.17
   2 -13  -3   75.21    2.24
  -2 -13   3   72.68    2.36
   2 -13  -3   70.40    2.90
   2 -13  -3   74.93    3.15
  -2 -13   3   78.14    3.53
  -2 -13   3   75.67    2.38
  -2 -13   1    2.11    0.43
   2 -13  -1    1.89    0.31
   2 -13  -1    1.85    0.27
   2 -13  -1    1.94    0.29
   2 -13  -1    1.81    0.25
  -2 -13   1    1.91    0.28
   2 -13  -1    1.98    0.28
   2 -13  -1    2.16    0.72
  -2 -13   1    1.53    0.78
   2 -13  -1    1.81    0.63
   2 -13  -1    2.42    0.36
  -2 -13   1    2.04    0.43
   2 -13   1   41.13    1.35
  -2  13  -1   39.80    1.87
   2 -13   1   39.83    1.33
  -2 -13  -1   40.81    1.29
  -2 -13  -1   39.95    1.35
  -2 -13  -1   40.26    1.43
  -2 -13  -1   37.98    2.05
   2 -13   1   40.29    1.36
  -2 -13  -1   42.17    1.44
   2 -13   1   37.45    2.21
  -2 -13  -1   39.83    2.27
   2 -13   1   40.49    1.42
   2 -13   3   95.20    2.77
   2 -13   3   91.24    2.69
  -2 -13  -3   86.47    3.39
   2 -13   3   96.11    3.66
   2 -13   3   93.63    3.84
  -2 -13  -3   92.27    2.71
  -2 -13  -3   95.32    3.68
   2 -13   3   92.61    2.60
   2 -13   3   92.61    2.65
  -2  13  -3   93.89    3.33
   2  13   3   93.23    3.53
  -2 -13  -3   94.71    2.60
  -2 -13  -3   90.89    2.63
  -2 -13  -3   92.02    2.63
  -2 -13  -3   89.96    2.56
   2 -13   3   91.03    2.67
  -2 -13  -3   93.58    2.70
   2 -13   5    1.01    0.24
   2  13   5    0.91    0.50
   2 -13   5    0.77    0.29
  -2  13  -5    0.52    0.44
   2 -13   5    0.71    0.46
  -2 -13  -5    0.99    0.23
  -2 -13  -5    0.80    0.25
  -2 -13  -5    0.56    0.21
  -2 -13  -5    1.00    0.24
   2 -13   5    1.25    0.28
  -2 -13  -5    0.36    0.54
   2 -13   5    0.88    0.41
  -2 -13  -5    0.41    0.49
   2 -13   5    0.97    0.36
   2 -13   5    0.60    0.35
   2 -13   5    1.43    0.66
   2 -13   7   23.15    0.97
   2 -13   7   22.72    1.65
   2 -13   7   25.75    1.00
   2 -13   7   23.01    0.85
   2 -13   7   24.01    0.91
  -2 -13  -7   24.59    0.87
  -2 -13  -7   23.25    0.86
  -2 -13  -7   24.35    0.92
   2 -13   7   25.11    0.94
  -2 -13  -7   23.27    0.89
   2 -13   9    5.23    0.41
  -2 -13  -9    5.53    0.38
  -2 -13  -9    5.06    0.35
  -2 -13  -9    4.77    0.34
   2 -13   9    5.62    0.39
  -2 -13  -9    4.55    0.39
  -2 -13  -9    6.00    0.38
   2 -13   9    5.29    0.48
   2 -13  11    0.58    0.27
  -2 -13 -11    0.67    0.22
  -2 -13 -11    0.51    0.19
  -2 -13 -11    0.63    0.20
  -2 -13 -11    1.04    0.24
   2 -13  11    0.45    0.20
   2 -13  11    0.70    0.30
  -2 -13 -13   11.27    0.50
  -2 -13 -13   10.70    0.45
   2 -13  13   10.60    0.52
   2 -13  13   10.24    0.54
   2 -13  15    3.68    0.29
  -2  13 -15    3.89    0.29
   2 -13  15    3.65    0.30
  -2  13 -15    4.00    0.29
  -2  13 -17    0.09    0.14
   2 -13  17    0.09    0.14
   2  14 -16    9.65    0.39
  -2 -14  16   10.85    0.44
  -2 -14  16   11.19    0.44
  -2 -14  14    2.97    0.29
  -2 -14  14    2.79    0.33
  -2 -14  14    2.79    0.29
   2  14 -14    2.74    0.22
   2 -14 -14    3.58    0.25
   2  14 -14    2.35    0.25
   2  14 -14    2.66    0.26
  -2 -14  14    2.03    0.24
  -2 -14  12    1.24    0.24
   2 -14 -12    1.61    0.18
   2 -14 -12    1.85    0.23
   2 -14 -12    1.52    0.24
   2  14 -12    1.53    0.22
  -2 -14  12    2.02    0.33
   2 -14 -10    3.23    0.30
   2 -14 -10    3.32    0.26
   2 -14 -10    3.38    0.33
  -2 -14   8   30.69    1.22
   2 -14  -8   29.67    1.04
   2 -14  -8   30.34    1.08
   2 -14  -8   31.73    1.01
  -2 -14   6    2.65    0.24
   2 -14  -6    3.10    0.32
   2 -14  -6    2.43    0.29
   2 -14  -6    2.94    0.28
   2 -14  -6    2.62    0.29
  -2 -14   6    2.73    0.47
  -2 -14   6    2.24    0.46
   2 -14  -4   40.22    1.33
  -2 -14   4   40.71    1.26
   2 -14  -4   39.66    1.29
   2 -14  -4   40.55    1.34
  -2 -14   4   43.31    1.51
  -2 -14   4   41.46    1.48
   2 -14  -2    6.46    0.43
  -2 -14   2    6.69    0.39
   2 -14  -2    5.40    0.39
   2 -14  -2    6.34    0.39
  -2 -14   2    6.12    0.55
   2 -14  -2    6.30    0.89
  -2 -14   2    5.74    1.03
   2 -14  -2    6.36    0.82
  -2 -14   2    6.82    0.56
  -2 -14   0    2.08    0.31
  -2 -14   0    1.85    0.25
   2 -14   0    2.17    0.28
   2 -14   0    1.91    0.24
   2 -14   0    2.22    0.29
  -2 -14   0    1.86    0.38
   2 -14   0    2.05    0.35
  -2 -14   0    1.68    0.71
  -2 -14   0    1.41    0.62
   2 -14   0    2.60    0.67
  -2 -14   0    1.90    0.38
   2 -14   0    1.56    0.66
  -2 -14  -2    1.19    0.32
   2 -14   2    1.21    0.25
   2 -14   2    1.14    0.27
  -2 -14  -2    1.00    0.26
  -2 -14  -2    1.21    0.23
   2 -14   2    0.89    0.25
  -2 -14  -2    1.02    0.33
  -2 -14  -2    0.72    0.55
   2 -14   2    1.14    0.72
   2 -14   2    1.03    0.38
   2 -14   2    0.92    0.32
  -2 -14  -4   34.27    1.11
  -2 -14  -4   33.07    1.12
   2 -14   4   34.81    1.16
  -2 -14  -4   33.25    1.08
   2 -14   4   34.51    1.27
   2 -14   4   34.04    1.21
   2 -14   4   35.57    1.16
   2 -14   6    2.65    0.33
  -2 -14  -6    3.19    0.30
   2 -14   6    3.45    0.34
  -2 -14  -6    2.72    0.27
  -2 -14  -6    2.95    0.28
  -2 -14  -6    2.82    0.33
   2 -14   6    3.25    0.46
   2 -14   6    3.34    0.45
   2 -14   6    2.89    0.39
  -2 -14  -8   35.65    1.15
   2 -14   8   34.75    1.28
   2 -14   8   37.56    1.25
   2 -14   8   35.13    1.24
   2 -14   8   38.70    1.21
  -2 -14  -8   34.98    1.11
   2 -14   8   36.22    1.14
   2 -14   8   35.24    1.18
  -2 -14  -8   35.15    1.13
  -2 -14 -10    8.54    0.42
   2 -14  10    8.30    0.37
  -2 -14 -10    7.99    0.38
  -2 -14 -10    8.85    0.42
   2 -14  10    8.70    0.51
   2 -14  10    8.16    0.54
   2 -14  10    8.46    0.50
   2 -14  10    7.99    0.46
  -2 -14 -10    8.66    0.42
  -2 -14 -12    6.03    0.32
   2 -14  12    5.47    0.38
   2 -14  12    5.32    0.38
   2 -14  12    5.63    0.41
   2 -14  12    5.45    0.36
  -2 -14 -12    5.79    0.33
   2 -14  14    2.60    0.26
   2 -14  14    3.11    0.30
  -2  14 -14    3.55    0.25
  -2  14 -14    2.55    0.24
  -2 -14 -14    3.09    0.21
   2 -14  14    3.29    0.28
   2 -14  14    3.06    0.26
   2 -14  14    2.83    0.25
   2 -14  16    9.31    0.36
  -2 -15  15    6.87    0.30
   2  15 -15    6.42    0.27
  -2 -15  15    6.57    0.30
  -2 -15  13   11.89    0.51
   2 -15 -13   12.17    0.45
   2  15 -13   10.89    0.42
   2  15 -13   12.05    0.45
  -2 -15  13   12.30    0.52
   2 -15 -11   64.85    1.75
   2 -15 -11   61.45    1.71
  -2 -15  11   62.24    1.82
  -2 -15  11   59.19    1.81
   2 -15  -9   41.48    1.30
   2 -15  -9   41.70    1.27
   2 -15  -9   41.22    1.22
  -2 -15   9   41.10    1.39
  -2 -15   9   41.22    1.39
   2 -15  -7   54.66    1.62
   2 -15  -7   53.45    1.59
   2 -15  -7   54.77    1.66
  -2 -15   7   56.36    1.77
  -2 -15   7   54.92    1.76
  -2 -15   5    0.52    0.17
   2 -15  -5    0.53    0.19
  -2 -15   5    0.70    0.38
  -2 -15   5    0.73    0.36
  -2 -15   3   43.86    1.42
  -2 -15   3   45.14    1.35
   2 -15  -3   43.89    1.40
   2 -15  -3   45.11    1.37
  -2 -15   3   45.77    1.53
  -2 -15   3   48.45    1.56
   2 -15  -1    2.63    0.24
  -2 -15   1    2.88    0.30
  -2 -15   1    2.84    0.26
   2 -15  -1    3.14    0.31
   2 -15  -1    2.62    0.30
  -2 -15   1    2.90    0.40
  -2 -15   1    3.77    0.42
  -2 -15  -1    2.10    0.27
  -2 -15  -1    2.44    0.26
   2 -15   1    2.66    0.29
   2 -15   1    2.60    0.29
   2 -15   1    2.89    0.39
  -2 -15  -1    2.43    0.36
   2 -15   3    0.71    0.21
  -2 -15  -3    0.64    0.20
  -2 -15  -3    0.73    0.20
   2 -15   3    0.85    0.28
   2 -15   3    0.95    0.30
   2 -15   5   11.76    0.52
  -2 -15  -5   11.57    0.51
  -2 -15  -5   10.93    0.48
  -2 -15  -5   11.69    0.49
   2 -15   5   13.00    0.60
   2 -15   5   11.85    0.63
  -2 -15  -5   10.54    0.53
  -2 -15  -7    0.63    0.19
  -2 -15  -7    0.39    0.18
   2 -15   7    0.33    0.17
   2 -15   7    0.31    0.31
  -2 -15  -7    0.36    0.21
   2 -15   7    0.61    0.29
   2 -15   7    0.38    0.26
   2 -15   9   21.93    0.73
  -2 -15  -9   23.60    0.79
  -2 -15  -9   23.53    0.78
   2 -15   9   24.54    0.90
   2 -15   9   24.14    0.85
   2 -15   9   24.88    0.90
   2 -15  11   21.64    0.78
  -2 -15 -11   20.72    0.68
   2 -15  11   21.34    0.77
   2 -15  11   20.97    0.74
  -2 -15 -11   20.61    0.68
  -2  15 -13    4.79    0.24
  -2  15 -13    5.21    0.27
   2 -15  13    5.27    0.32
   2 -15  13    5.40    0.31
  -2 -15 -13    5.86    0.25
   2  16 -12   31.27    0.91
  -2 -16  12   33.42    0.97
   2  16 -12   30.40    0.93
  -2 -16  12   33.70    0.98
   2  16 -10    8.54    0.35
   2 -16 -10    8.08    0.33
   2 -16 -10    8.02    0.36
  -2 -16  10    7.82    0.44
  -2 -16  10    8.63    0.44
   2 -16  -8   60.66    1.72
   2 -16  -8   61.54    1.75
  -2 -16   8   63.36    1.85
  -2 -16   8   65.77    1.86
  -2 -16   6   85.17    2.41
  -2 -16   6   84.74    2.42
   2 -16  -6   81.71    2.29
  -2 -16   4   22.54    0.90
  -2 -16   4   23.27    0.91
   2 -16  -4   25.12    0.81
  -2 -16   4   23.12    0.74
   2 -16  -4   22.59    0.77
  -2 -16   2    6.95    0.47
  -2 -16   2    6.71    0.47
   2 -16  -2    7.70    0.40
  -2 -16   2    8.09    0.37
  -2 -16   0   57.50    1.65
   2 -16   0   58.62    1.70
   2 -16   2   66.86    1.98
   2 -16   2   68.30    1.92
  -2 -16  -2   66.32    1.89
  -2 -16  -4   39.49    1.24
   2 -16   4   40.46    1.27
   2 -16   4   42.06    1.32
  -2 -16  -4   40.68    1.22
   2 -16   4   41.11    1.23
   2 -16   6   21.23    0.79
  -2 -16  -6   20.44    0.70
   2 -16   6   21.05    0.78
   2 -16   6   20.86    0.74
   2 -16   6   19.44    0.68
  -2 -16  -6   20.35    0.69
   2 -16   8    1.17    0.25
  -2 -16  -8    1.60    0.20
   2 -16   8    1.20    0.22
   2 -16   8    1.06    0.25
   2 -16   8    1.10    0.14
   2 -16  10   30.22    0.92
  -2 -16 -10   28.50    0.85
   2 -16  10   27.90    0.90
   2 -16  10   27.69    0.87
  -2 -16 -10   29.11    0.85
   2 -16  12    7.14    0.29
   2 -16  12    6.22    0.27
  -2 -16 -12    6.95    0.25
   2  17  -9   13.60    0.47
  -2 -17   9   15.06    0.52
  -2 -17   9   15.05    0.52
   2 -17  -9   13.36    0.44
   2  17  -7    1.42    0.19
   2 -17  -7    1.23    0.14
   2 -17  -7    1.02    0.15
  -2 -17   7    1.34    0.23
  -2 -17   7    1.31    0.22
  -2 -17   5    0.13    0.22
  -2 -17   5    0.37    0.22
   2 -17  -3   28.58    0.88
  -2 -17   3   26.70    0.82
   2 -17  -1   15.07    0.54
  -2 -17   1   14.03    0.50
   2 -17   1    1.83    0.20
  -2 -17  -1    1.69    0.18
  -2 -17  -1    1.46    0.24
   2 -17   3    1.41    0.18
  -2 -17  -3    1.49    0.17
  -2 -17  -3    1.05    0.21
  -2 -17  -5   16.42    0.56
   2 -17   5   16.55    0.55
   2 -17   5   16.81    0.62
  -2 -17  -5   16.14    0.57
  -2 -17  -7   24.24    0.72
   2 -17   7   22.31    0.75
   2 -17   7   24.14    0.77
  -2 -17  -7   23.82    0.72
   2 -17   9   23.09    0.72
   2 -17   9   26.01    0.74
   2 -18  -4   22.32    0.66
   2 -18  -4   22.94    0.68
  -2 -18   2    1.31    0.18
   2 -18  -2    1.18    0.16
   2 -18  -2    1.44    0.15
   2 -18   0    0.51    0.14
  -2 -18   0    0.50    0.15
   2 -18   0    0.43    0.12
  -2 -18   0    0.53    0.11
  -2 -18  -2   21.44    0.66
   2 -18   2   21.36    0.66
  -2 -18  -2   21.24    0.64
   2 -18   2   22.04    0.65
  -2 -18  -4   20.97    0.63
  -2 -18  -4   21.21    0.63
  -2 -18  -6    5.25    0.22
   3   0 -25   -0.09    0.13
   3   0 -23   -0.13    0.25
   3   0 -21   -0.09    0.20
   3   0 -21    0.03    0.23
   3   0 -21   -0.16    0.30
   3   0 -19    0.04    0.33
  -3   0  19   -0.08    0.54
   3   0 -19   -0.02    0.24
   3   0 -17    0.04    0.22
  -3   0  17    0.09    0.20
   3   0 -17    0.24    0.33
   3   0 -17   -0.12    0.46
   3   0 -15   -0.21    0.22
   3   0 -15    0.17    0.24
   3   0 -15    0.02    0.29
   3   0 -15   -0.26    0.36
   3   0 -13   -0.03    0.22
   3   0 -13    0.37    0.31
   3   0 -13   -0.15    0.26
   3   0 -13    0.14    0.20
   3   0 -11    0.21    0.20
   3   0 -11    0.04    0.30
   3   0 -11    0.03    0.27
   3   0  -9    0.33    0.33
   3   0  -9    0.25    0.28
   3   0  -7    0.02    0.16
   3   0  -7   -0.01    0.15
   3   0  -7    0.10    0.23
   3   0  -5   -0.03    0.24
   3   0  -5    0.14    0.13
   3   0  -5    0.13    0.19
   3   0  -5   -0.06    0.12
   3   0  -3    0.30    0.23
   3   0  -3   -0.01    0.11
   3   0  -1    0.25    0.16
   3   0  -1   -0.05    0.09
   3   0   1    0.09    0.20
   3   0   3    0.36    0.22
  -3   0  -3    0.04    0.24
   3   0   5    0.12    0.21
  -3   0  -5    0.03    0.26
   3   0   7    0.11    0.29
  -3   0  -7   -0.05    0.35
  -3   0  -9    0.74    0.38
   3   0   9   -0.04    0.41
  -3   0 -11   -0.08    0.23
   3   0  11   -0.36    0.40
  -3   0 -11    0.17    0.38
  -3   0 -13   -0.05    0.21
  -3   0 -13   -0.09    0.20
  -3   0 -13   -0.01    0.19
  -3   0 -13    0.09    0.20
  -3   0 -13    0.37    0.27
   3   0  13    0.34    0.46
  -3   0 -13    0.28    0.43
  -3   0 -13   -0.11    0.25
  -3   0 -15    0.06    0.23
  -3   0 -15   -0.02    0.25
  -3   0 -15    0.08    0.20
  -3   0 -15    0.38    0.43
  -3   0 -15    0.29    0.55
  -3   0 -15    0.07    0.31
  -3   0 -15   -0.02    0.24
  -3   0 -17   -0.15    0.45
  -3   0 -17    0.08    0.61
  -3   0 -17   -0.11    0.29
  -3   0 -17   -0.02    0.24
  -3   0 -17    0.09    0.28
  -3   0 -17   -0.07    0.22
  -3   0 -17    0.24    0.30
  -3   0 -19    0.25    0.29
  -3   0 -19   -0.05    0.23
  -3   0 -19    0.07    0.23
  -3   0 -19   -0.02    0.29
  -3   0 -21    0.09    0.26
  -3   0 -21   -0.11    0.20
  -3   0 -21    0.08    0.23
  -3   0 -21   -0.14    0.27
  -3   0 -23   -0.16    0.17
  -3   0 -23   -0.35    0.20
   3  -1 -24   11.52    0.48
   3   1 -24   11.01    0.48
   3  -1 -22   43.28    1.36
   3   1 -22   45.60    1.37
   3  -1 -22   41.64    1.29
   3   1 -22   39.20    1.28
   3  -1 -22   40.58    1.26
   3   1 -20   36.09    1.24
   3  -1 -20   35.92    1.26
   3   1 -20   33.21    1.13
   3  -1 -20   35.43    1.20
   3  -1 -20   34.27    1.16
   3  -1 -18   30.14    1.07
   3   1 -18   29.38    1.03
  -3  -1  18   29.61    1.79
   3  -1 -18   32.09    1.17
   3   1 -18   31.81    1.15
  -3  -1  18   29.10    1.03
   3  -1 -16    0.71    0.45
   3   1 -16    0.32    0.37
   3  -1 -16    0.94    0.33
   3   1 -16    0.19    0.34
   3   1 -16    0.96    0.24
   3  -1 -16    0.63    0.25
   3   1 -14   59.54    1.77
   3  -1 -14   65.23    1.91
   3   1 -14   65.11    2.34
   3  -1 -14   60.51    2.39
   3  -1 -14   62.03    1.81
   3  -1 -14   64.42    1.89
   3  -1 -14   61.29    1.86
   3   1 -14   60.67    1.84
   3   1 -12   21.29    1.07
   3  -1 -12   23.17    1.20
   3   1 -12   23.00    1.28
   3  -1 -12   22.57    1.17
   3  -1 -12   22.95    0.83
   3  -1 -10    1.27    0.29
   3   1 -10    1.57    0.27
   3  -1 -10    1.06    0.36
   3  -1 -10    1.32    0.39
   3   1 -10    1.17    0.32
   3   1 -10    0.86    0.39
   3  -1 -10    1.06    0.22
   3   1 -10    0.99    0.22
   3   1  -8    5.36    0.54
   3  -1  -8    5.92    0.48
   3  -1  -8    5.02    0.48
   3   1  -8    5.10    0.40
   3  -1  -6  404.09    9.95
   3   1  -6  366.06    9.91
   3  -1  -6  380.36    9.83
   3   1  -6  370.34    9.77
   3  -1  -6  380.68    9.90
   3  -1  -4    1.05    0.23
   3   1  -4    0.78    0.38
   3  -1  -4    0.44    0.17
   3   1  -4    0.40    0.22
   3  -1  -2    6.16    0.37
   3  -1  -2    6.52    0.33
   3  -1  -2    6.36    0.28
   3  -1  -2    6.70    0.31
   3   1  -2    6.59    0.31
  -3  -1   0  182.69    4.49
   3  -1   0  167.56    4.47
  -3   1   0  174.69    4.46
   3   1   0  170.51    4.57
   3  -1   0  183.53    4.67
  -3  -1  -2   30.35    0.97
  -3  -1  -2   31.00    0.90
  -3  -1  -2   31.61    1.01
  -3   1  -2   32.22    0.96
  -3   1  -2   31.15    0.89
   3   1   2   33.34    1.02
   3  -1   2   33.43    1.08
  -3  -1  -4   51.44    1.58
  -3   1  -4   47.61    1.58
   3   1   4   54.78    1.60
  -3   1  -4   51.39    1.53
   3  -1   4   48.63    1.60
  -3   1  -6  313.22    8.36
  -3  -1  -6  320.65    8.42
  -3   1  -8   38.60    1.50
  -3  -1  -8   40.77    1.57
  -3  -1 -10  295.50    8.19
  -3   1 -10  291.74    7.55
  -3   1 -10  304.20    8.09
  -3  -1 -12    5.70    0.73
  -3   1 -12    4.31    0.63
   3   1  12    5.07    0.67
  -3   1 -12    4.85    0.35
  -3   1 -12    6.85    0.39
  -3  -1 -12    3.65    0.55
  -3  -1 -12    5.18    0.36
  -3   1 -12    4.88    0.36
   3  -1  12    5.11    0.29
  -3  -1 -14   88.04    3.42
  -3  -1 -14   90.50    2.57
  -3   1 -14   91.56    2.55
  -3   1 -14   89.57    3.32
  -3   1 -14   89.72    2.62
  -3  -1 -14   90.38    2.56
  -3  -1 -14   92.84    2.61
  -3   1 -14   92.13    2.61
  -3   1 -14   86.44    2.53
  -3  -1 -14   88.72    2.55
  -3  -1 -14   85.17    2.58
   3   1  14   92.97    3.37
  -3  -1 -14   89.19    3.29
  -3   1 -14   88.24    2.55
   3  -1  14   91.83    2.47
  -3   1 -16    3.32    0.68
  -3  -1 -16    2.81    0.65
  -3  -1 -16    2.46    0.38
  -3  -1 -16    2.13    0.77
  -3   1 -16    2.68    0.68
  -3   1 -16    2.74    0.38
   3  -1  16    1.80    0.66
  -3  -1 -16    2.55    0.37
   3   1  16    1.87    0.60
  -3   1 -16    2.33    0.30
  -3  -1 -16    2.65    0.36
  -3  -1 -16    2.59    0.34
  -3   1 -16    2.95    0.34
  -3  -1 -16    2.82    0.32
  -3   1 -16    1.85    0.32
  -3   1 -18    3.82    0.34
  -3  -1 -18    3.65    0.44
  -3  -1 -18    3.76    0.37
  -3   1 -18    4.25    0.39
  -3  -1 -18    4.04    0.40
  -3   1 -18    2.40    0.62
  -3  -1 -18    2.90    0.68
  -3   1 -18    3.14    0.84
  -3   1 -18    3.26    0.40
  -3  -1 -18    4.19    0.43
  -3  -1 -18    4.09    0.91
   3   1  18    4.26    0.79
   3  -1  18    2.50    0.76
  -3  -1 -18    4.02    0.45
  -3   1 -18    4.44    0.44
  -3  -1 -20    0.20    0.30
  -3   1 -20   -0.07    0.28
  -3  -1 -20   -0.04    0.29
  -3   1 -20   -0.06    0.27
  -3   1 -20    0.01    0.19
  -3   1 -20    0.10    0.25
  -3  -1 -20   -0.14    0.22
  -3  -1 -20   -0.02    0.25
  -3  -1 -22    9.16    0.48
  -3   1 -22    8.90    0.46
  -3  -1 -22    9.63    0.48
  -3   1 -22    8.94    0.46
  -3   1 -22    8.95    0.49
  -3  -1 -22    8.93    0.42
  -3  -1 -24    5.08    0.25
  -3   1 -24    5.25    0.25
  -3  -1 -24    5.46    0.27
  -3   1 -24    5.04    0.26
   3  -2 -25    1.26    0.15
   3   2 -23    0.40    0.25
   3  -2 -21    1.16    0.34
   3   2 -21    1.09    0.31
   3  -2 -21    1.06    0.26
   3  -2 -21    1.03    0.25
   3  -2 -19    1.49    0.32
   3   2 -19    1.64    0.26
   3  -2 -19    1.39    0.28
  -3  -2  19    1.06    0.24
   3   2 -19    1.37    0.36
   3  -2 -19    1.47    0.39
   3  -2 -17    1.18    0.29
   3   2 -17    1.11    0.24
   3  -2 -17    1.59    0.28
  -3  -2  17    1.41    0.56
   3   2 -17    1.37    0.36
   3  -2 -17    1.44    0.36
  -3  -2  17    1.46    0.28
   3  -2 -15   27.09    0.96
   3   2 -15   26.58    0.91
   3  -2 -15   27.46    0.95
   3  -2 -15   26.56    0.90
   3   2 -15   26.32    0.99
   3  -2 -15   27.40    1.03
   3  -2 -15   26.72    1.51
   3   2 -15   25.33    1.35
   3   2 -15   28.01    1.05
   3  -2 -15   28.79    1.02
   3  -2 -13   24.27    1.32
   3   2 -13   26.91    1.23
   3  -2 -13   24.82    0.88
   3   2 -13   26.15    0.95
   3  -2 -13   26.25    0.92
   3  -2 -13   24.64    0.92
   3   2 -13   26.12    0.90
  -3  -2  11   50.06    1.45
   3  -2 -11   53.32    1.97
   3   2 -11   52.07    2.11
   3  -2 -11   50.04    1.88
   3   2 -11   52.96    1.81
   3   2 -11   52.56    1.55
   3  -2 -11   52.00    1.54
   3  -2  -9  131.97    3.77
   3  -2  -9  137.03    3.85
   3   2  -9  124.27    3.69
   3   2  -9  127.13    3.44
   3   2  -7  236.90    6.33
   3  -2  -7  238.78    6.36
   3  -2  -7  237.02    6.41
   3  -2  -7  236.90    6.52
   3  -2  -5   44.08    1.40
   3   2  -5   44.94    1.56
   3  -2  -5   44.14    1.51
   3  -2  -5   45.16    1.37
   3   2  -3  994.14   26.32
   3   2  -3 1080.62   26.43
   3  -2  -3 1054.13   26.39
   3  -2  -3 1034.09   26.27
   3  -2  -3 1054.24   26.32
   3  -2  -1  148.04    4.16
   3   2  -1  152.80    4.04
   3  -2  -1  163.55    4.16
   3  -2  -1  157.09    4.12
   3  -2  -1  168.61    4.18
  -3  -2  -1    4.67    0.27
   3   2   1    4.68    0.28
  -3  -2  -1    4.22    0.34
  -3   2  -1    4.76    0.27
  -3  -2  -1    4.79    0.34
  -3  -2  -1    4.62    0.31
  -3  -2  -1    4.12    0.31
   3   2   3 1292.80   32.78
  -3   2  -3 1275.13   32.76
  -3  -2  -3 1287.85   32.79
  -3  -2  -3 1297.28   32.85
  -3  -2  -3 1292.45   32.72
  -3  -2  -3 1300.21   32.82
  -3  -2  -3 1342.53   32.78
  -3   2  -5  260.58    6.76
  -3  -2  -5  249.90    6.87
   3  -2   7  147.18    4.31
  -3   2  -7  155.44    4.20
  -3  -2  -7  147.79    4.37
  -3   2  -7  146.61    4.32
  -3  -2  -9    0.88    0.40
  -3  -2  -9    1.20    0.49
   3  -2   9    0.63    0.43
  -3  -2  -9    0.59    0.23
  -3   2  -9    1.05    0.54
  -3   2 -11    7.17    0.74
  -3  -2 -11    7.75    0.42
   3  -2  11    6.89    0.36
  -3  -2 -11    7.14    0.70
   3  -2  11    7.94    0.78
  -3   2 -11    7.52    0.39
  -3  -2 -11    5.98    0.73
  -3  -2 -13   31.48    1.09
  -3   2 -13   31.77    1.05
  -3  -2 -13   28.17    1.67
  -3   2 -13   34.52    1.63
  -3  -2 -13   31.46    1.11
  -3  -2 -13   31.32    1.10
  -3   2 -13   31.40    1.11
  -3  -2 -13   28.71    1.05
  -3   2 -13   33.89    1.13
  -3  -2 -13   31.31    1.09
  -3  -2 -13   30.33    1.06
  -3  -2 -13   32.74    1.08
   3   2  13   30.38    1.61
   3  -2  13   33.60    1.69
  -3  -2 -13   32.98    1.66
  -3  -2 -13   32.15    1.08
  -3   2 -13   31.62    1.04
   3  -2  13   31.60    1.01
  -3  -2 -15   23.34    1.62
  -3   2 -15   22.51    0.87
  -3   2 -15   21.82    1.45
  -3  -2 -15   22.29    0.90
  -3   2 -15   23.32    0.94
  -3  -2 -15   23.19    0.90
  -3  -2 -15   22.43    0.92
  -3  -2 -15   22.77    0.88
  -3  -2 -15   21.46    0.87
  -3   2 -15   21.26    0.82
  -3  -2 -15   21.93    0.90
  -3   2 -15   21.64    0.92
  -3  -2 -15   23.09    0.94
   3   2  15   21.38    1.45
   3  -2  15   20.52    1.45
  -3  -2 -15   21.86    1.46
  -3   2 -15   21.68    0.87
   3  -2  15   22.58    0.80
  -3  -2 -17    7.97    0.57
  -3   2 -17    7.85    0.48
  -3  -2 -17    7.40    0.49
  -3  -2 -17    7.70    0.54
  -3   2 -17    7.04    0.44
  -3  -2 -17    7.21    0.51
  -3  -2 -17    8.36    1.00
  -3   2 -17    5.39    0.79
  -3   2 -17    7.10    0.50
  -3   2 -17    6.79    0.95
   3   2  17    7.47    0.98
   3  -2  17    9.01    1.06
  -3  -2 -17    8.55    0.56
  -3  -2 -17    6.93    1.04
   3  -2  17    7.33    0.42
  -3   2 -19    1.34    0.33
  -3  -2 -19    0.85    0.34
  -3  -2 -19    1.23    0.34
  -3   2 -19    0.98    0.31
  -3   2 -19    0.68    0.22
  -3   2 -19    0.74    0.27
  -3  -2 -19    0.93    0.30
  -3  -2 -19    0.68    0.25
  -3  -2 -19    0.88    0.29
  -3   2 -21   25.17    0.94
  -3  -2 -21   27.59    0.99
  -3  -2 -21   26.94    0.97
  -3   2 -21   27.03    0.95
  -3   2 -21   26.48    0.98
  -3  -2 -21   26.43    0.94
  -3   2 -23   15.15    0.57
  -3  -2 -23   16.30    0.61
  -3  -2 -23   15.57    0.58
  -3   2 -23   16.59    0.58
  -3   2 -23   15.36    0.60
  -3  -2 -23   15.14    0.53
   3   3 -24   31.39    0.96
   3  -3 -24   30.61    0.96
   3  -3 -22   98.56    2.80
   3  -3 -22  100.57    2.80
   3  -3 -20    0.89    0.29
   3  -3 -20    0.88    0.35
   3   3 -20    0.72    0.31
  -3  -3  20    0.66    0.23
   3  -3 -20    0.58    0.21
   3  -3 -20    0.46    0.25
   3  -3 -18    1.59    0.68
   3  -3 -18    0.81    0.31
   3  -3 -18    0.48    0.24
   3  -3 -18    0.42    0.26
   3  -3 -18    0.81    0.36
  -3  -3  18    0.78    0.52
   3   3 -18    0.92    0.33
  -3  -3  18    0.56    0.25
   3  -3 -16   51.48    1.61
   3  -3 -16   52.44    1.65
   3  -3 -16   49.98    1.59
  -3  -3  16   49.36    2.29
   3  -3 -16   49.10    1.52
   3   3 -16   53.48    1.62
   3  -3 -16   51.53    1.67
  -3  -3  16   50.84    1.59
   3   3 -14  168.03    4.57
   3  -3 -14  176.14    4.67
   3  -3 -14  179.20    4.72
   3  -3 -14  172.80    4.57
   3  -3 -14  176.54    4.66
   3   3 -14  171.74    5.12
   3  -3 -14  171.85    4.61
   3  -3 -14  176.58    4.69
   3   3 -14  180.43    4.75
   3   3 -14  177.67    4.65
   3  -3 -14  169.12    4.70
   3   3 -12   16.46    0.66
   3  -3 -12   14.69    0.61
   3  -3 -12   15.25    0.62
   3   3 -12   15.44    1.09
   3   3 -12   14.06    0.84
  -3  -3  12   14.44    0.56
   3  -3 -12   14.97    0.64
   3   3 -12   14.30    0.60
   3  -3 -10  266.51    7.09
   3   3 -10  249.35    7.13
   3  -3 -10  261.44    6.81
   3  -3 -10  263.08    6.77
   3   3 -10  263.89    6.81
  -3  -3  10  260.75    6.73
   3   3  -8  165.60    4.84
   3   3  -8  162.21    4.59
   3  -3  -8  162.76    4.49
   3  -3  -6  861.42   22.25
   3  -3  -6  878.94   22.00
   3  -3  -6  852.80   21.97
   3   3  -6  865.76   22.28
   3  -3  -4   33.82    1.21
   3  -3  -4   29.27    1.03
   3  -3  -4   29.95    1.14
   3  -3  -4   31.51    1.09
   3   3  -4   30.15    1.09
   3   3  -4   29.06    1.17
   3  -3  -2    3.12    0.33
   3  -3  -2    5.26    0.41
   3  -3  -2    4.36    0.38
   3   3  -2    3.26    0.32
  -3  -3   2    3.84    0.23
  -3   3   2    4.37    0.24
   3  -3  -2    4.75    0.35
   3  -3   0 5604.92  136.20
   3  -3   0 5270.84  136.13
  -3  -3   0 5630.64  136.17
  -3  -3   0 5694.04  136.21
   3   3   0 5288.88  135.94
  -3  -3  -2  901.64   23.29
  -3  -3  -2  913.82   23.24
  -3  -3  -2  901.15   23.26
   3   3   2  910.87   23.09
   3  -3   2  905.83   23.31
  -3   3  -2  932.84   23.15
  -3  -3  -2  919.75   23.20
  -3  -3  -4   13.54    0.74
  -3  -3  -4   14.79    0.63
  -3  -3  -4   14.24    0.67
  -3  -3  -4   14.62    0.73
   3  -3   4   16.46    0.75
  -3  -3  -4   14.44    0.69
  -3   3  -4   14.44    0.65
  -3  -3  -6  464.73   12.46
  -3  -3  -6  466.82   12.16
   3  -3   6  490.12   12.40
  -3   3  -6  470.27   12.26
  -3  -3  -8   58.40    2.27
  -3   3  -8   61.59    2.28
  -3   3  -8   62.96    2.07
   3  -3   8   66.12    2.23
  -3   3 -10    3.77    0.65
  -3  -3 -10    4.89    0.36
   3  -3  10    4.35    0.29
   3  -3  10    4.04    0.59
  -3  -3 -10    4.85    0.68
  -3   3 -12   45.08    1.36
  -3  -3 -12   44.49    1.41
  -3  -3 -12   44.14    2.13
  -3  -3 -12   44.84    1.41
  -3   3 -12   46.60    1.43
  -3  -3 -12   46.15    1.42
  -3  -3 -12   45.11    1.38
  -3  -3 -12   45.16    1.40
  -3  -3 -12   44.78    1.41
  -3  -3 -12   45.25    1.45
  -3   3 -12   41.29    1.86
   3  -3  12   46.49    2.03
  -3  -3 -12   43.46    1.99
  -3   3 -12   43.37    1.35
   3  -3  12   44.61    1.35
  -3  -3 -14  192.04    5.18
  -3   3 -14  195.78    5.13
  -3  -3 -14  188.33    6.25
  -3  -3 -14  191.96    5.21
  -3   3 -14  192.72    5.23
  -3  -3 -14  191.37    5.19
  -3  -3 -14  194.59    5.21
  -3  -3 -14  192.62    5.16
  -3  -3 -14  197.55    5.19
  -3   3 -14  190.90    5.11
  -3  -3 -14  190.27    5.23
  -3   3 -14  197.14    5.95
   3  -3  14  196.37    6.09
  -3  -3 -14  194.61    6.13
   3   3  14  184.40    6.00
  -3   3 -14  191.22    5.12
   3  -3  14  195.29    5.10
  -3   3 -16   11.09    0.60
  -3  -3 -16    9.11    0.60
  -3   3 -16   11.21    1.08
  -3  -3 -16    8.45    1.14
  -3  -3 -16   10.16    0.59
  -3  -3 -16   10.04    0.59
  -3  -3 -16   10.50    0.58
  -3  -3 -16   10.30    0.57
  -3  -3 -16   10.39    0.62
  -3   3 -16    9.72    0.51
  -3  -3 -16   10.31    1.16
  -3  -3 -16    9.13    0.62
   3   3  16    9.29    1.01
  -3  -3 -16   10.25    1.08
   3  -3  16   10.04    1.09
  -3   3 -16   11.25    0.61
   3  -3  16   10.32    0.52
  -3  -3 -18   72.19    2.19
  -3   3 -18   65.80    2.04
  -3  -3 -18   71.11    2.15
  -3   3 -18   67.37    2.08
  -3  -3 -18   73.56    2.21
  -3  -3 -18   71.48    3.13
  -3  -3 -18   73.34    2.23
  -3   3 -18   70.00    2.87
   3   3  18   70.48    3.02
  -3   3 -18   74.31    2.14
  -3  -3 -18   73.30    2.17
   3  -3  18   68.19    2.02
  -3   3 -20    0.24    0.26
  -3  -3 -20    0.24    0.30
  -3   3 -20    0.67    0.28
  -3   3 -20    0.47    0.23
  -3  -3 -20    0.40    0.23
  -3  -3 -20    0.24    0.26
  -3   3 -22   31.32    1.07
  -3   3 -22   32.13    1.04
  -3  -3 -22   34.42    1.07
  -3   3 -22   32.90    1.04
  -3  -3 -22   33.04    1.09
  -3  -3 -22   31.86    1.03
  -3  -3 -24    0.82    0.14
   3  -4 -23    0.93    0.23
   3   4 -23    0.83    0.24
   3  -4 -23    0.86    0.17
   3  -4 -21    2.95    0.31
   3  -4 -21    2.91    0.31
  -3  -4  21    3.41    0.29
   3  -4 -21    3.54    0.40
   3   4 -21    3.53    0.36
   3  -4 -19   18.21    0.84
   3   4 -19   18.98    0.80
   3  -4 -19   18.95    0.80
   3  -4 -19   16.97    0.77
   3  -4 -19   18.36    0.75
   3   4 -19   18.36    0.82
  -3  -4  19   17.18    0.73
   3  -4 -17   17.73    1.50
   3  -4 -17   19.11    0.83
   3  -4 -17   18.99    0.81
   3  -4 -17   18.74    0.79
  -3  -4  17   16.08    1.25
   3  -4 -17   16.38    0.69
   3  -4 -17   20.49    0.88
   3   4 -17   20.03    0.82
  -3  -4  17   18.39    0.78
   3  -4 -15   15.67    1.35
   3  -4 -15   13.14    0.66
   3  -4 -15   13.83    0.69
   3   4 -15   14.14    0.60
   3  -4 -15   13.18    0.57
   3  -4 -15   14.68    0.69
   3  -4 -15   15.01    0.66
  -3  -4  15   13.61    1.07
   3  -4 -15   13.98    0.61
  -3  -4  15   14.51    0.65
   3  -4 -15   15.50    0.74
   3   4 -15   16.00    0.67
   3  -4 -13    1.90    0.34
  -3  -4  13    1.33    0.44
   3  -4 -13    1.34    0.30
   3   4 -13    1.46    0.22
   3  -4 -13    1.57    0.29
   3  -4 -13    1.28    0.26
   3  -4 -13    1.55    0.27
   3  -4 -13    1.67    0.22
   3  -4 -13    1.61    0.23
   3  -4 -13    1.54    0.20
  -3  -4  13    1.49    0.21
   3   4 -13    2.28    0.44
   3  -4 -13    1.70    0.25
   3   4 -13    2.00    0.29
   3   4 -11   47.56    1.85
   3   4 -11   50.23    1.51
   3  -4 -11   47.88    1.45
  -3  -4  11   50.19    1.44
   3  -4 -11   48.97    1.54
   3  -4  -9  229.44    6.34
   3   4  -9  231.12    6.88
   3   4  -9  240.42    6.62
   3   4  -9  240.71    6.22
  -3  -4   9  244.34    6.18
   3  -4  -9  239.70    6.25
   3   4  -7  162.38    4.71
   3  -4  -7  150.58    4.23
   3  -4  -7  161.46    4.75
   3  -4  -7  164.41    4.40
   3  -4  -7  164.87    4.68
   3   4  -5  152.42    4.44
   3  -4  -5  152.81    4.09
   3  -4  -5  164.70    4.53
   3  -4  -5  154.22    4.25
   3  -4  -5  159.69    4.35
   3  -4  -5  147.56    4.42
   3   4  -3  159.81    4.26
   3  -4  -3  158.91    4.21
  -3   4   3  158.90    4.03
   3  -4  -3  166.07    4.38
   3  -4  -3  162.73    4.18
   3  -4  -3  165.50    4.31
   3  -4  -3  155.33    4.25
  -3  -4   1   40.15    1.20
  -3   4   1   40.92    1.23
   3   4  -1   40.46    1.30
  -3  -4   1   41.04    1.38
   3  -4  -1   38.37    1.36
   3   4  -1   38.50    1.38
   3  -4  -1   37.64    1.31
   3  -4  -1   38.40    1.33
   3   4   1  818.35   19.98
   3   4   1  769.35   19.86
  -3  -4  -1  794.37   20.18
   3  -4   1  784.32   20.16
  -3  -4  -1  795.92   20.17
  -3   4  -3    0.71    0.21
   3  -4   3    0.54    0.32
  -3  -4  -3    0.67    0.30
  -3  -4  -3    0.54    0.24
  -3  -4  -3    0.61    0.29
  -3  -4  -3    0.74    0.31
  -3   4  -5  368.69    9.82
  -3  -4  -5  366.12    9.94
   3  -4   5  385.85    9.95
  -3  -4  -5  361.57   10.05
  -3  -4  -5  380.42   10.00
  -3  -4  -5  382.14    9.79
  -3  -4  -7  200.94    5.68
  -3   4  -7  198.48    5.52
   3  -4   7  203.26    5.64
  -3  -4  -7  201.58    5.79
  -3  -4  -7  192.81    5.40
  -3  -4  -7  198.38    5.71
  -3   4  -9    0.31    0.60
  -3  -4  -9    0.08    0.23
  -3  -4  -9    1.12    0.49
  -3  -4  -9    0.39    0.17
   3  -4   9    0.41    0.19
  -3   4  -9    0.42    0.32
   3  -4   9    0.30    0.13
  -3  -4  -9    0.26    0.51
   3  -4   9    0.49    0.45
  -3  -4 -11    0.35    0.16
   3  -4  11    0.41    0.19
  -3  -4 -11    0.17    0.18
  -3  -4 -11    0.38    0.18
  -3  -4 -11    0.28    0.18
  -3  -4 -11    0.40    0.17
  -3  -4 -11    0.65    0.58
   3  -4  11    0.46    0.46
  -3   4 -11   -0.14    0.51
  -3  -4 -11   -0.02    0.23
  -3  -4 -11    0.23    0.48
  -3  -4 -13  145.14    5.07
  -3  -4 -13  144.48    4.03
  -3   4 -13  150.26    3.96
  -3  -4 -13  147.99    4.08
  -3   4 -13  152.94    4.73
  -3  -4 -13  154.15    5.00
  -3  -4 -13  146.86    4.04
  -3  -4 -13  147.70    4.03
  -3  -4 -13  144.59    3.99
  -3  -4 -13  143.28    4.02
  -3  -4 -13  146.15    4.04
   3   4  13  153.03    4.82
   3  -4  13  148.35    4.86
  -3  -4 -13  147.10    4.94
  -3  -4 -13  148.42    3.93
  -3   4 -13  149.56    3.96
  -3  -4 -13  140.81    3.90
   3  -4  13  155.03    3.97
  -3  -4 -15  177.44    4.77
  -3   4 -15  178.95    4.70
  -3  -4 -15  177.87    6.01
  -3  -4 -15  181.73    4.80
  -3  -4 -15  175.28    4.78
  -3   4 -15  168.48    4.65
  -3  -4 -15  171.86    4.78
  -3  -4 -15  173.54    4.73
  -3  -4 -15  174.97    4.77
  -3  -4 -15  167.47    4.81
  -3  -4 -15  173.29    5.81
  -3   4 -15  183.68    5.60
   3  -4  15  171.01    5.70
   3   4  15  185.63    5.73
  -3  -4 -15  172.04    5.82
  -3   4 -15  174.23    4.68
   3  -4  15  175.28    4.68
  -3   4 -17   10.36    1.08
   3  -4  17    9.27    1.08
  -3   4 -17   11.64    0.61
  -3  -4 -17    8.95    1.20
   3   4  17    7.34    1.00
  -3  -4 -17   10.22    0.63
  -3  -4 -17   10.01    0.63
  -3  -4 -17   10.33    0.60
  -3  -4 -17   10.04    0.57
  -3  -4 -17   11.08    0.63
  -3   4 -17    9.76    0.50
  -3  -4 -17   10.53    0.66
  -3  -4 -17    9.74    1.14
  -3   4 -17   10.93    0.61
   3  -4  17   10.95    0.54
   3  -4  19    0.55    0.21
  -3   4 -19    0.91    0.30
  -3   4 -19    0.62    0.23
  -3  -4 -19    1.45    0.32
  -3  -4 -19    0.88    0.29
  -3  -4 -19    0.85    0.27
  -3   4 -21   18.38    0.73
  -3   4 -21   17.83    0.70
  -3  -4 -21   18.66    0.73
  -3  -4 -21   17.27    0.71
  -3  -4 -21   17.71    0.74
  -3   4 -21   16.65    0.67
  -3  -4 -23   19.65    0.64
  -3   4 -23   19.68    0.63
  -3  -4 -23   21.06    0.69
   3   5 -24    5.52    0.28
   3  -5 -24    5.87    0.28
   3  -5 -22   15.14    0.64
  -3  -5  22   13.70    0.54
   3  -5 -22   15.10    0.58
   3  -5 -22   13.96    0.56
   3  -5 -20    2.99    0.34
   3  -5 -20    2.23    0.32
  -3  -5  20    2.68    0.29
   3   5 -20    2.77    0.34
   3  -5 -20    3.06    0.39
   3   5 -18    0.21    0.30
   3  -5 -18    0.42    0.38
   3  -5 -18    0.19    0.29
   3  -5 -18    0.32    0.28
   3  -5 -18    0.02    0.24
   3  -5 -18   -0.10    0.18
   3   5 -18    0.22    0.34
  -3  -5  18    0.14    0.25
   3  -5 -16    1.69    0.69
   3  -5 -16    1.87    0.35
   3   5 -16    1.81    0.31
   3  -5 -16    2.03    0.37
   3  -5 -16    1.85    0.34
   3  -5 -16    2.17    0.35
   3  -5 -16    1.91    0.27
   3  -5 -16    1.51    0.25
  -3  -5  16    2.14    0.32
   3   5 -16    1.92    0.35
   3  -5 -16    1.65    0.40
   3   5 -14  166.06    4.39
   3  -5 -14  162.15    4.48
   3  -5 -14  167.30    5.59
   3  -5 -14  162.44    4.47
   3  -5 -14  162.38    4.46
   3   5 -14  161.73    4.30
   3  -5 -14  167.81    4.46
   3  -5 -14  160.12    4.45
  -3  -5  14  166.79    5.10
   3   5 -14  152.16    4.95
   3  -5 -14  163.84    4.40
   3  -5 -14  165.90    4.36
  -3  -5  14  163.85    4.36
  -3  -5  14  166.74    4.44
  -3  -5  12    5.38    0.58
   3  -5 -12    3.85    0.40
   3  -5 -12    3.65    0.72
   3  -5 -12    5.03    0.39
   3   5 -12    4.32    0.29
   3  -5 -12    4.02    0.36
   3  -5 -12    4.63    0.35
   3  -5 -12    4.13    0.34
   3  -5 -12    4.49    0.32
   3  -5 -12    4.24    0.28
   3  -5 -12    4.07    0.30
  -3  -5  12    5.06    0.32
   3   5 -12    5.22    0.59
   3  -5 -12    4.46    0.30
   3   5 -12    4.54    0.35
   3   5 -10   60.64    2.46
   3   5 -10   60.39    2.21
  -3  -5  10   61.35    2.11
   3  -5 -10   58.89    1.72
   3   5 -10   61.13    1.79
  -3  -5  10   63.47    1.75
   3  -5 -10   62.54    2.49
   3  -5 -10   61.42    1.84
   3  -5  -8    0.28    0.30
   3  -5  -8    0.45    0.53
   3   5  -8    0.55    0.34
   3   5  -8    0.14    0.32
   3   5  -8    0.33    0.18
  -3  -5   8    0.52    0.18
  -3  -5   8    0.23    0.15
  -3  -5   8    0.13    0.27
   3  -5  -6   74.52    2.18
   3  -5  -6   71.69    2.42
   3   5  -6   74.95    2.40
  -3  -5   6   72.64    1.98
   3  -5  -6   75.01    2.50
   3  -5  -4   48.42    1.78
   3  -5  -4   53.24    1.88
   3  -5  -4   49.90    1.71
   3   5  -4   52.04    1.80
  -3  -5   4   51.87    1.74
  -3   5   4   50.79    1.58
   3  -5  -4   51.20    1.94
   3  -5  -2   16.41    0.80
   3  -5  -2   16.87    0.87
   3  -5  -2   15.58    0.79
  -3   5   2   16.26    0.66
   3   5  -2   14.36    0.78
   3   5  -2   15.18    0.74
  -3  -5   2   16.40    0.78
  -3  -5   2   15.10    0.65
  -3  -5   0   25.53    1.11
   3  -5   0   24.42    1.05
   3  -5   0   24.97    1.06
   3   5   0   26.07    0.92
  -3  -5   0   26.25    1.07
   3  -5   0   24.56    0.97
  -3  -5  -2  345.94    9.33
  -3  -5  -2  356.22    9.23
   3   5   2  345.39    8.87
   3   5   2  341.06    8.87
   3  -5   2  360.64    9.21
  -3  -5  -4   74.89    2.44
  -3  -5  -4   72.57    2.27
  -3  -5  -4   71.20    2.38
  -3   5  -4   72.19    2.25
   3  -5   4   69.34    2.37
   3  -5   6  273.18    7.41
  -3   5  -6  275.37    7.29
   3  -5   6  267.42    6.90
  -3  -5  -6  266.97    7.59
  -3  -5  -6  264.76    7.22
  -3  -5  -6  267.45    7.51
  -3  -5  -8   81.88    2.50
  -3  -5  -8   85.22    2.88
  -3  -5  -8   78.58    2.80
  -3   5  -8   83.89    2.62
   3  -5   8   81.52    2.73
   3  -5   8   79.42    2.19
  -3  -5  -8   75.92    2.15
   3  -5   8   78.57    2.14
  -3  -5  -8   81.33    2.94
  -3  -5 -10    4.89    0.29
   3  -5  10    5.32    0.35
  -3   5 -10    5.32    0.57
   3  -5  10    6.09    0.69
  -3  -5 -10    6.36    0.82
  -3  -5 -10    4.74    0.40
  -3   5 -10    5.33    0.84
  -3  -5 -10    4.78    0.72
  -3   5 -12    5.10    0.76
  -3  -5 -12    4.01    0.76
  -3  -5 -12    4.67    0.42
  -3  -5 -12    4.31    0.33
  -3  -5 -12    3.98    0.31
  -3  -5 -12    4.51    0.37
  -3  -5 -12    4.86    0.33
  -3  -5 -12    4.51    0.34
  -3  -5 -12    4.38    0.34
  -3  -5 -12    4.16    0.30
  -3  -5 -12    3.89    0.28
   3  -5  12    4.44    0.33
  -3  -5 -12    4.30    0.28
  -3  -5 -12    4.20    0.41
   3  -5  12    4.34    0.72
  -3  -5 -12    4.51    0.85
  -3   5 -14    0.12    0.68
  -3  -5 -14    0.16    0.58
  -3  -5 -14    0.20    0.23
  -3  -5 -14    0.27    0.22
  -3  -5 -14    0.11    0.27
  -3  -5 -14    0.29    0.26
  -3  -5 -14    0.43    0.22
   3  -5  14    0.39    0.26
  -3  -5 -14    0.39    0.24
  -3  -5 -14    0.61    0.27
  -3   5 -14    0.53    0.31
  -3   5 -14    0.60    0.30
  -3  -5 -14    0.53    0.70
   3   5  14    0.07    0.52
   3  -5  14    0.14    0.56
  -3  -5 -14    0.34    0.35
  -3  -5 -16   72.28    3.27
  -3  -5 -16   68.51    2.14
  -3   5 -16   71.51    2.06
  -3  -5 -16   66.43    3.07
  -3   5 -16   68.96    2.85
  -3  -5 -16   70.16    2.17
  -3  -5 -16   67.70    2.11
  -3  -5 -16   70.15    2.08
  -3  -5 -16   68.17    2.14
  -3  -5 -16   66.78    2.13
   3  -5  16   64.30    2.91
   3   5  16   67.35    2.90
  -3  -5 -16   71.49    2.10
  -3   5 -16   68.03    2.05
   3  -5  16   68.55    2.04
   3  -5  18    0.30    0.23
  -3   5 -18   -0.15    0.31
  -3   5 -18    0.27    0.29
  -3  -5 -18   -0.02    0.31
  -3  -5 -18    0.17    0.30
  -3  -5 -18    0.11    0.26
  -3  -5 -18    0.34    0.27
  -3  -5 -20    6.39    0.47
  -3   5 -20    6.14    0.38
  -3   5 -20    6.83    0.43
  -3  -5 -20    7.42    0.47
   3  -5  20    6.10    0.36
  -3  -5 -20    6.90    0.46
  -3  -5 -20    6.28    0.42
  -3  -5 -22    3.31    0.30
  -3   5 -22    2.48    0.22
  -3  -5 -22    3.14    0.26
  -3   5 -22    3.50    0.28
  -3  -5 -22    2.72    0.26
  -3   5 -22    2.87    0.26
   3  -6 -23    9.48    0.42
   3   6 -23    9.09    0.40
   3  -6 -21    1.76    0.27
  -3  -6  21    1.31    0.24
   3  -6 -21    1.58    0.25
   3   6 -21    1.60    0.29
   3  -6 -21    0.91    0.29
   3   6 -19   -0.05    0.27
   3  -6 -19    0.10    0.32
   3  -6 -19    0.10    0.26
   3  -6 -19    0.21    0.28
   3  -6 -19    0.23    0.15
   3   6 -19    0.10    0.31
  -3  -6  19    0.09    0.23
   3  -6 -17   52.12    2.67
   3  -6 -17   53.54    1.67
   3  -6 -17   48.81    1.64
   3   6 -17   45.49    1.50
   3  -6 -17   52.27    1.65
   3  -6 -17   50.55    1.54
   3  -6 -17   51.73    1.67
   3  -6 -17   50.38    1.56
  -3  -6  17   54.95    1.64
   3  -6 -17   54.03    1.72
   3   6 -17   49.23    1.61
   3   6 -15   86.85    2.49
   3  -6 -15   90.55    2.61
   3  -6 -15   88.69    3.65
   3   6 -15   81.36    2.38
   3  -6 -15   86.60    2.57
   3  -6 -15   90.39    2.59
   3  -6 -15   86.55    2.54
   3  -6 -15   88.00    2.56
   3   6 -15   82.75    3.05
   3  -6 -15   85.72    2.45
   3  -6 -15   88.93    2.49
  -3  -6  15   83.63    2.43
  -3  -6  15   91.05    2.54
   3  -6 -13   18.20    0.84
   3  -6 -13   17.42    1.45
   3  -6 -13   18.39    0.80
   3   6 -13   19.44    0.68
   3  -6 -13   19.09    0.82
   3  -6 -13   20.14    0.81
   3  -6 -13   18.46    0.76
   3   6 -13   17.49    1.13
   3  -6 -13   18.32    0.74
   3  -6 -13   18.68    0.72
   3  -6 -13   18.13    0.68
  -3  -6  13   17.78    0.71
  -3  -6  13   19.64    0.78
   3  -6 -11   33.53    1.16
   3  -6 -11   33.07    1.04
   3  -6 -11   33.30    1.81
   3  -6 -11   33.54    1.15
   3  -6 -11   33.10    1.14
   3  -6 -11   35.05    1.15
   3  -6 -11   32.27    1.08
   3  -6 -11   33.69    1.07
   3  -6 -11   34.08    1.10
  -3  -6  11   33.28    1.08
   3   6 -11   34.10    1.12
   3   6 -11   31.47    1.52
  -3  -6  11   29.47    1.37
   3  -6  -9    1.23    0.53
   3  -6  -9    1.13    0.36
  -3  -6   9    1.10    0.17
   3   6  -9    1.38    0.22
  -3  -6   9    1.33    0.21
  -3  -6   9    1.17    0.30
   3   6  -9    0.87    0.36
   3   6  -9    0.95    0.43
  -3  -6   9    1.50    0.31
  -3  -6   7   24.72    0.77
  -3  -6   7   24.44    0.81
   3  -6  -7   25.30    1.11
   3  -6  -7   23.52    1.33
  -3  -6   7   23.54    0.92
  -3  -6   7   22.97    1.06
   3   6  -7   26.57    1.31
  -3  -6   5  270.08    7.10
   3  -6  -5  277.47    7.49
   3  -6  -5  296.51    7.66
   3  -6  -5  286.10    7.76
  -3  -6   5  271.06    7.47
  -3   6   5  279.68    7.35
   3   6  -5  276.86    7.65
   3  -6  -3    1.36    0.50
   3   6  -3    0.62    0.32
  -3   6   3    0.44    0.25
   3   6  -3    0.79    0.38
  -3  -6   3    0.68    0.33
  -3  -6   3    0.38    0.27
   3  -6  -3    0.79    0.37
   3  -6  -1  196.87    5.54
  -3  -6   1  195.48    5.63
   3   6  -1  198.22    5.60
  -3  -6   1  197.70    5.33
  -3   6   1  197.98    5.37
   3  -6  -1  202.61    5.55
   3   6  -1  195.75    5.36
   3  -6   1   57.69    1.85
   3  -6   1   56.29    2.03
  -3  -6  -1   62.28    2.08
   3   6   1   55.71    1.68
   3  -6   3  155.43    4.30
  -3  -6  -3  152.86    4.47
   3   6   3  144.24    3.96
   3  -6   5   79.95    2.17
  -3  -6  -5   78.98    2.56
  -3  -6  -5   79.69    2.68
  -3  -6  -5   83.39    2.80
   3  -6   5   79.20    2.66
  -3   6  -5   82.81    2.58
  -3  -6  -7    0.29    0.46
  -3  -6  -7   -0.09    0.31
  -3   6  -7    0.61    0.34
   3  -6   7    0.22    0.18
  -3  -6  -7    0.13    0.15
   3  -6   7    0.19    0.16
  -3  -6  -7   -0.06    0.51
   3  -6   7   -0.04    0.42
  -3  -6  -9   56.46    2.36
  -3  -6  -9   54.81    1.58
   3  -6   9   56.46    1.64
   3  -6   9   54.54    2.20
  -3   6  -9   55.39    2.07
  -3  -6  -9   54.17    1.60
   3  -6   9   56.57    1.59
  -3  -6  -9   55.60    2.45
  -3  -6 -11   33.99    1.17
  -3  -6 -11   32.81    1.04
  -3  -6 -11   32.83    1.93
  -3  -6 -11   34.72    1.86
  -3   6 -11   31.67    1.78
  -3  -6 -11   32.47    1.08
  -3  -6 -11   34.12    1.17
  -3  -6 -11   32.92    1.06
  -3  -6 -11   35.01    1.14
  -3  -6 -11   32.76    1.08
   3  -6  11   34.92    1.73
  -3   6 -11   36.39    1.59
  -3  -6 -11   32.92    1.02
  -3  -6 -11   32.28    1.05
  -3  -6 -11   32.73    1.09
   3  -6  11   32.15    1.07
   3  -6  11   33.57    1.10
  -3  -6 -11   32.22    1.03
  -3   6 -13   28.55    1.66
  -3  -6 -13   29.48    1.81
  -3  -6 -13   25.30    0.96
  -3  -6 -13   26.33    0.93
  -3  -6 -13   25.73    1.02
  -3  -6 -13   26.90    0.95
  -3  -6 -13   26.19    0.94
   3   6  13   25.61    1.52
   3  -6  13   25.22    1.56
  -3  -6 -13   27.41    0.90
  -3  -6 -13   26.89    0.90
  -3  -6 -13   26.41    0.97
   3  -6  13   27.35    0.98
  -3  -6 -13   26.37    1.04
  -3  -6 -13   25.78    1.83
  -3  -6 -15    5.24    0.50
  -3  -6 -15    4.66    0.99
   3   6  15    3.97    0.73
  -3   6 -15    5.29    0.43
   3  -6  15    5.53    0.86
  -3  -6 -15    4.72    0.37
  -3  -6 -15    5.09    0.41
  -3  -6 -15    6.07    0.42
  -3  -6 -15    5.12    0.46
  -3   6 -15    2.54    0.74
  -3  -6 -15    4.72    0.94
  -3  -6 -15    5.07    0.33
  -3  -6 -15    5.63    0.41
  -3   6 -15    4.90    0.43
   3  -6  15    4.93    0.41
  -3  -6 -17   23.20    0.97
  -3   6 -17   23.38    0.90
  -3  -6 -17   22.01    0.95
  -3  -6 -17   23.79    0.90
  -3  -6 -17   24.39    1.01
  -3  -6 -17   24.66    0.93
  -3   6 -17   24.07    0.91
   3  -6  17   24.06    0.89
  -3  -6 -19   15.31    0.71
  -3  -6 -19   15.48    0.70
  -3   6 -19   14.71    0.62
  -3  -6 -19   16.08    0.74
  -3  -6 -19   15.06    0.70
  -3   6 -19   14.64    0.66
   3  -6  19   14.54    0.61
  -3   6 -21   10.46    0.50
  -3   6 -21   10.67    0.46
  -3  -6 -21   12.07    0.56
  -3  -6 -21   11.56    0.52
  -3   6 -21   11.38    0.49
  -3  -6 -21   11.51    0.52
  -3  -6 -23    0.05    0.14
   3   7 -22    9.99    0.44
   3  -7 -22    9.77    0.45
   3  -7 -22    8.95    0.40
   3  -7 -20   32.63    1.12
   3   7 -20   31.31    1.06
   3  -7 -20   30.22    1.07
   3  -7 -20   30.25    1.04
   3   7 -20   32.31    1.08
  -3  -7  20   31.63    1.05
   3  -7 -18   10.44    0.62
   3   7 -18    9.13    0.54
   3  -7 -18    9.99    0.57
   3  -7 -18   10.04    0.56
   3  -7 -18    9.34    0.48
   3   7 -18    9.69    0.56
  -3  -7  18   10.26    0.54
   3   7 -16    0.47    0.28
   3  -7 -16    0.42    0.34
   3  -7 -16    0.46    0.68
   3   7 -16    0.62    0.25
   3  -7 -16    0.85    0.33
   3  -7 -16    0.17    0.27
   3  -7 -16    0.29    0.27
   3  -7 -16    0.35    0.32
   3  -7 -16    0.59    0.23
   3  -7 -16    0.59    0.22
  -3  -7  16    0.51    0.21
  -3  -7  16    0.75    0.27
   3  -7 -14  245.95    6.70
   3  -7 -14  255.61    7.97
   3   7 -14  253.17    6.49
   3  -7 -14  245.47    6.68
   3  -7 -14  251.50    6.68
   3  -7 -14  246.78    6.62
   3  -7 -14  251.29    6.66
   3   7 -14  245.95    7.31
   3  -7 -14  247.23    6.51
   3  -7 -14  244.76    6.56
   3  -7 -14  251.94    6.60
  -3  -7  14  250.64    6.56
  -3  -7  14  260.12    6.64
   3  -7 -12   24.41    1.64
   3  -7 -12   23.85    0.95
   3  -7 -12   23.13    0.94
   3  -7 -12   24.61    0.94
   3  -7 -12   23.74    0.87
   3   7 -12   22.88    1.33
   3  -7 -12   23.22    0.77
   3  -7 -12   24.16    0.89
   3  -7 -12   23.31    0.85
   3  -7 -12   23.25    0.80
  -3  -7  12   23.70    0.86
   3  -7 -12   24.50    0.98
   3  -7 -10  100.92    2.88
   3  -7 -10   99.68    2.74
   3  -7 -10  102.60    3.76
   3  -7 -10  102.78    2.88
   3  -7 -10  103.26    2.88
   3  -7 -10   98.12    2.78
   3  -7 -10  101.05    2.87
   3  -7 -10  103.00    2.83
  -3  -7  10  102.97    2.76
   3  -7 -10   98.06    2.80
  -3  -7  10  102.09    2.82
   3   7 -10  102.64    3.45
  -3  -7  10  106.44    2.84
  -3  -7   8   10.90    0.45
  -3  -7   8   11.14    0.49
  -3  -7   8   10.70    0.49
   3  -7  -8   10.04    0.95
   3  -7  -8   11.34    0.75
  -3   7   6  126.63    3.73
   3   7  -6  127.44    4.07
  -3  -7   6  128.18    3.82
  -3  -7   6  127.87    3.43
  -3  -7   6  129.48    3.45
  -3  -7   6  131.91    3.47
   3  -7  -6  131.30    3.88
   3  -7  -6  129.34    4.00
   3  -7  -6  132.67    4.21
   3   7  -4  144.80    4.19
   3   7  -4  144.57    4.25
  -3  -7   4  143.79    3.99
  -3   7   4  141.24    3.96
  -3  -7   4  141.72    4.08
  -3  -7   4  135.39    3.66
  -3  -7   4  139.00    3.67
   3  -7  -4  136.15    4.11
   3  -7  -4  137.66    4.25
   3  -7  -4  135.30    3.64
   3  -7  -2  639.37   16.92
  -3  -7   2  629.76   16.29
   3  -7  -2  655.00   16.80
  -3  -7   2  635.42   16.93
   3  -7  -2  638.81   16.25
  -3  -7   2  663.12   16.56
   3   7  -2  641.08   16.87
   3   7  -2  629.58   16.60
   3  -7  -2  657.95   16.79
  -3   7   2  642.32   16.58
  -3  -7   2  643.14   16.25
  -3  -7   0  310.69    8.54
   3  -7   0  303.68    8.46
   3   7   0  306.60    8.09
   3   7   0  307.85    8.53
  -3  -7   0  310.89    7.92
  -3  -7  -2   20.89    0.70
  -3  -7  -2   22.11    0.71
  -3  -7  -2   24.16    1.32
  -3  -7  -2   22.42    1.16
   3  -7   2   20.26    1.19
  -3  -7  -2   21.41    0.74
   3  -7   2   20.59    0.77
   3  -7   2   20.68    0.95
  -3  -7  -4   22.82    0.74
  -3   7  -4   23.03    1.09
   3  -7   4   22.52    0.77
   3  -7   4   23.13    1.09
  -3  -7  -4   23.70    0.78
  -3  -7  -4   23.84    1.29
  -3  -7  -4   23.41    1.16
   3  -7   6  356.51    9.23
   3  -7   6  355.96    9.79
  -3   7  -6  353.93    9.73
   3  -7   6  367.18    9.20
  -3  -7  -6  367.71   10.08
  -3  -7  -6  354.37    9.84
  -3  -7  -6  348.33    9.67
  -3  -7  -8   25.09    0.88
   3  -7   8   23.76    1.32
  -3   7  -8   26.48    1.26
  -3  -7  -8   23.52    0.81
  -3  -7  -8   24.36    0.83
  -3  -7  -8   25.03    0.85
  -3  -7  -8   23.81    0.78
  -3  -7  -8   23.64    0.90
  -3  -7  -8   25.52    1.48
  -3  -7  -8   23.52    1.14
  -3  -7 -10   -0.07    0.55
  -3   7 -10    0.49    0.83
  -3  -7 -10    0.07    0.21
  -3  -7 -10    0.20    0.24
  -3  -7 -10    0.07    0.26
  -3  -7 -10    0.20    0.18
  -3  -7 -10    0.09    0.20
  -3   7 -10    0.28    0.36
   3  -7  10    0.11    0.24
  -3  -7 -10    0.22    0.21
  -3  -7 -10    0.05    0.18
  -3  -7 -10    0.07    0.18
  -3  -7 -10    0.05    0.15
   3  -7  10    0.13    0.17
  -3  -7 -10    0.26    0.20
  -3  -7 -10    0.24    0.58
   3  -7  10    0.11    0.46
  -3  -7 -10    0.31    0.30
  -3  -7 -12   14.04    1.38
  -3  -7 -12   15.86    0.77
  -3  -7 -12   15.54    0.64
  -3   7 -12   16.08    1.35
  -3  -7 -12   15.00    1.37
  -3  -7 -12   15.94    0.66
  -3  -7 -12   14.97    0.65
  -3  -7 -12   15.73    0.76
  -3  -7 -12   15.29    0.65
  -3  -7 -12   16.60    0.72
   3   7  12   17.77    1.17
  -3   7 -12   15.32    1.06
   3  -7  12   14.90    1.17
  -3  -7 -12   15.53    0.64
  -3  -7 -12   16.20    0.62
  -3  -7 -12   15.01    0.67
   3  -7  12   15.16    0.64
   3  -7  12   15.73    0.69
  -3   7 -14   86.09    3.25
  -3  -7 -14   78.79    3.45
  -3  -7 -14   76.63    2.31
  -3  -7 -14   78.19    2.36
  -3  -7 -14   83.39    2.44
  -3  -7 -14   83.27    2.47
  -3  -7 -14   83.97    2.37
  -3  -7 -14   82.59    2.36
   3   7  14   85.07    3.18
  -3  -7 -14   81.85    2.31
  -3  -7 -14   84.19    2.39
  -3  -7 -14   80.71    2.30
   3  -7  14   85.75    2.40
  -3  -7 -14   77.56    3.55
  -3  -7 -14   79.75    2.46
  -3  -7 -16    0.52    0.65
  -3  -7 -16    0.17    0.21
  -3  -7 -16    0.08    0.21
  -3  -7 -16    0.25    0.26
  -3  -7 -16    0.19    0.28
   3  -7  16    0.02    0.26
  -3  -7 -16    0.13    0.16
  -3  -7 -16    0.15    0.22
  -3   7 -16    0.34    0.29
  -3  -7 -16    0.39    0.33
  -3   7 -16    0.58    0.28
   3  -7  18    0.78    0.26
  -3   7 -18    0.92    0.30
  -3   7 -18    0.85    0.30
  -3  -7 -18    1.65    0.34
  -3  -7 -18    1.09    0.34
  -3  -7 -18    0.93    0.28
  -3   7 -20    3.00    0.25
  -3  -7 -20    3.15    0.35
  -3  -7 -20    3.56    0.34
  -3   7 -20    3.34    0.31
   3  -7  20    3.49    0.28
  -3  -7 -20    3.65    0.33
  -3  -7 -22   14.93    0.55
  -3  -7 -22   13.89    0.49
  -3   7 -22   13.45    0.48
  -3  -8  21    0.30    0.18
   3  -8 -21    0.32    0.23
   3   8 -21    0.47    0.21
   3  -8 -21    0.52    0.20
   3   8 -19   33.44    1.11
   3  -8 -19   34.73    1.19
   3  -8 -19   33.35    1.15
   3  -8 -19   33.12    1.12
   3  -8 -19   32.41    1.03
   3   8 -19   33.55    1.12
  -3  -8  19   33.35    1.12
   3  -8 -17    1.68    0.35
  -3  -8  17    2.05    0.30
   3  -8 -17    1.99    0.26
   3  -8 -17    2.16    0.27
   3  -8 -17    1.42    0.33
   3   8 -17    1.08    0.26
   3  -8 -17    1.89    0.39
   3   8 -17    2.20    0.34
   3  -8 -15   27.45    1.12
   3  -8 -15   23.67    1.82
   3  -8 -15   27.10    1.07
   3  -8 -15   27.30    1.08
   3   8 -15   26.41    0.90
   3  -8 -15   27.41    1.01
   3  -8 -15   27.65    0.97
   3  -8 -15   27.49    1.00
  -3  -8  15   27.37    0.96
  -3  -8  15   27.82    1.03
   3  -8 -13   76.53    3.28
   3  -8 -13   73.59    2.21
   3   8 -13   71.23    2.03
   3  -8 -13   74.56    2.21
   3  -8 -13   70.43    2.11
   3   8 -13   65.98    2.73
   3  -8 -13   65.88    1.97
   3  -8 -13   72.02    2.10
   3  -8 -13   76.73    2.15
   3  -8 -13   70.94    2.02
  -3  -8  13   72.95    2.11
   3  -8 -13   73.80    2.24
   3  -8 -11   65.45    2.10
   3  -8 -11   68.08    3.00
   3  -8 -11   69.90    2.12
   3  -8 -11   69.92    2.11
   3  -8 -11   69.23    2.01
   3  -8 -11   69.30    2.10
   3   8 -11   68.65    2.68
   3  -8 -11   68.49    1.92
   3  -8 -11   72.04    2.03
   3  -8 -11   69.77    2.04
   3  -8 -11   67.40    1.93
  -3  -8  11   68.33    2.03
  -3  -8  11   67.42    2.04
   3  -8  -9  123.63    3.27
   3  -8  -9  123.05    3.40
   3  -8  -9  121.25    3.40
   3   8  -9  123.61    4.03
   3  -8  -9  126.62    4.34
   3  -8  -9  118.14    3.76
   3  -8  -9  115.46    3.24
  -3  -8   9  123.31    3.28
   3  -8  -9  119.98    3.34
  -3  -8   9  123.58    3.34
  -3  -8   9  123.70    3.34
   3  -8  -7  259.39    6.87
   3  -8  -7  246.13    6.87
  -3  -8   7  270.37    7.27
  -3  -8   7  262.65    6.81
  -3  -8   7  267.08    6.79
   3  -8  -7  258.73    6.83
  -3  -8   7  268.32    6.83
  -3  -8   7  263.27    6.79
   3  -8  -7  259.06    7.30
   3  -8  -7  275.82    7.82
  -3  -8   5  222.02    6.15
  -3   8   5  218.56    6.11
  -3  -8   5  219.68    5.75
  -3  -8   5  218.55    5.74
   3  -8  -5  226.42    6.30
   3  -8  -5  233.14    6.49
   3   8  -3  527.62   14.34
  -3  -8   3  550.89   14.02
  -3   8   3  534.77   14.01
  -3  -8   3  537.87   13.64
  -3  -8   3  528.51   13.63
   3  -8  -3  537.25   14.42
   3  -8  -3  545.65   13.63
  -3  -8   3  541.73   14.49
  -3  -8   3  523.69   13.70
  -3  -8   1   82.82    2.26
   3  -8  -1   80.33    2.85
  -3  -8   1   83.16    2.34
   3  -8  -1   82.69    2.31
  -3  -8   1   83.85    2.95
   3  -8  -1   84.93    2.99
   3  -8  -1   82.42    2.30
   3   8  -1   87.36    2.94
  -3  -8  -1  194.11    5.65
   3  -8   1  190.31    4.99
  -3  -8  -1  185.60    4.99
   3  -8   1  190.55    5.62
  -3  -8  -1  188.71    4.99
  -3  -8  -1  190.18    5.80
   3  -8   1  187.50    4.94
  -3  -8  -1  193.61    4.96
   3   8   1  195.76    5.67
  -3  -8  -3  175.13    4.52
   3  -8   3  175.72    4.53
   3  -8   3  175.81    5.28
   3  -8   3  171.23    4.59
  -3  -8  -3  174.22    5.37
  -3  -8  -3  168.19    4.55
   3  -8   3  167.29    4.82
   3   8   3  177.27    5.31
  -3  -8  -5   24.04    0.78
   3  -8   5   23.72    0.83
  -3   8  -5   25.41    1.21
   3  -8   5   23.87    1.13
  -3  -8  -5   24.20    1.33
  -3  -8  -5   25.86    1.25
  -3  -8  -7    1.52    0.31
   3  -8   7    1.63    0.42
  -3  -8  -7    1.37    0.25
  -3  -8  -7    1.32    0.28
   3  -8   7    1.22    0.25
  -3   8  -7    1.60    0.42
  -3  -8  -7    1.86    0.23
  -3  -8  -7    1.66    0.23
  -3  -8  -7    1.59    0.20
   3  -8   7    1.73    0.24
  -3  -8  -7    1.24    0.40
  -3  -8  -9  179.21    5.83
  -3  -8  -9  176.03    5.26
  -3  -8  -9  176.13    4.77
  -3  -8  -9  181.64    4.88
  -3  -8  -9  181.27    4.84
  -3  -8  -9  183.95    4.81
  -3  -8  -9  172.40    4.74
   3  -8   9  170.18    5.42
  -3   8  -9  176.00    5.41
  -3  -8  -9  180.09    4.78
  -3  -8  -9  180.19    4.76
  -3  -8  -9  178.99    4.70
  -3  -8  -9  185.56    4.78
   3  -8   9  182.23    4.80
  -3  -8  -9  179.71    4.86
  -3  -8  -9  177.63    4.72
  -3  -8 -11  157.25    4.31
  -3  -8 -11  151.44    4.13
  -3  -8 -11  165.12    5.45
  -3   8 -11  143.62    5.24
  -3  -8 -11  153.74    4.32
  -3  -8 -11  155.43    4.19
  -3  -8 -11  158.57    4.25
  -3  -8 -11  153.96    4.17
  -3  -8 -11  156.12    4.29
  -3  -8 -11  156.43    4.19
  -3   8 -11  156.95    4.88
  -3  -8 -11  158.46    4.19
  -3  -8 -11  154.34    4.20
  -3  -8 -11  152.94    4.11
   3  -8  11  158.85    4.20
   3  -8  11  155.47    4.23
  -3  -8 -13   57.12    1.82
  -3  -8 -13   53.04    1.65
  -3   8 -13   52.45    2.53
  -3  -8 -13   56.85    2.78
  -3  -8 -13   54.60    1.68
  -3  -8 -13   55.21    1.84
  -3  -8 -13   54.43    1.68
  -3  -8 -13   56.30    1.76
  -3   8 -13   54.65    2.28
  -3  -8 -13   55.44    1.71
  -3  -8 -13   54.23    1.63
  -3  -8 -13   57.15    1.68
   3  -8  13   57.28    1.68
   3  -8  13   57.25    1.75
  -3  -8 -15    0.70    0.58
  -3  -8 -15    0.01    0.21
  -3  -8 -15    0.16    0.26
  -3  -8 -15    0.24    0.21
  -3  -8 -15    0.09    0.30
   3  -8  15    0.25    0.28
  -3  -8 -15    0.02    0.24
  -3  -8 -15    0.30    0.24
  -3  -8 -15    0.10    0.19
  -3   8 -15    0.40    0.29
  -3   8 -15    0.18    0.28
  -3  -8 -15    0.04    0.33
  -3  -8 -17   10.98    0.62
  -3  -8 -17   11.81    0.61
   3  -8  17   11.76    0.57
  -3  -8 -17   11.47    0.55
  -3   8 -17   11.43    0.56
  -3  -8 -17   11.45    0.63
  -3   8 -17   11.16    0.57
  -3  -8 -19   34.00    1.09
  -3   8 -19   32.02    1.04
  -3  -8 -19   33.82    1.15
  -3   8 -19   30.50    1.03
   3  -8  19   32.20    1.03
  -3  -8 -19   32.65    1.09
  -3  -8 -19   32.27    1.10
  -3  -8 -21    2.99    0.25
  -3   8 -21    3.49    0.24
  -3  -8 -21    2.90    0.28
   3  -9 -22   12.05    0.41
   3   9 -22   10.73    0.40
   3  -9 -20    4.30    0.34
   3   9 -20    3.28    0.30
   3  -9 -20    3.59    0.27
   3   9 -20    3.49    0.31
  -3  -9  20    3.46    0.28
   3  -9 -18    1.24    0.28
   3  -9 -18    1.10    0.29
  -3  -9  18    0.55    0.24
   3  -9 -18    1.39    0.22
   3   9 -18    0.98    0.29
   3  -9 -18    1.02    0.33
   3   9 -18    0.73    0.26
   3  -9 -16    4.20    0.45
   3   9 -16    3.95    0.37
   3  -9 -16    3.45    0.42
   3   9 -16    3.57    0.31
   3  -9 -16    3.48    0.38
   3  -9 -16    3.66    0.32
   3  -9 -16    4.21    0.35
  -3  -9  16    3.59    0.31
  -3  -9  16    3.88    0.38
   3  -9 -14   70.19    3.21
   3  -9 -14   70.98    2.13
   3   9 -14   71.58    1.95
   3  -9 -14   66.86    2.12
   3  -9 -14   64.47    2.00
   3   9 -14   60.87    2.63
   3  -9 -14   70.90    2.06
   3  -9 -14   70.36    2.02
   3  -9 -14   63.52    1.88
   3  -9 -14   67.28    1.92
  -3  -9  14   67.79    2.01
   3  -9 -14   71.32    2.17
   3  -9 -12   25.04    1.02
   3  -9 -12   22.96    1.72
   3  -9 -12   22.95    0.99
   3  -9 -12   22.28    0.97
   3  -9 -12   22.16    0.84
   3   9 -12   19.19    1.34
   3  -9 -12   23.21    0.90
   3  -9 -12   20.70    0.76
   3  -9 -12   23.09    0.78
   3  -9 -12   22.66    0.88
  -3  -9  12   24.21    0.88
  -3  -9  12   24.03    0.91
   3  -9 -10   14.35    0.73
   3  -9 -10   13.39    0.94
   3  -9 -10   12.29    0.69
  -3  -9  10   13.54    0.93
   3   9 -10   11.34    1.02
   3  -9 -10   13.84    0.55
   3  -9 -10   12.93    0.63
  -3  -9  10   13.83    0.58
  -3  -9  10   14.88    0.64
  -3  -9  10   14.25    0.64
   3  -9  -8  153.81    4.16
   3  -9  -8  151.49    4.03
   3  -9  -8  147.14    4.58
   3  -9  -8  150.14    4.15
   3  -9  -8  148.35    4.03
  -3  -9   8  151.54    4.54
  -3  -9   8  150.32    4.04
   3  -9  -8  152.46    4.10
   3  -9  -8  150.70    4.01
  -3  -9   8  153.01    4.09
  -3  -9   8  150.90    4.07
   3  -9  -6  102.46    2.94
   3  -9  -6  105.02    3.42
   3  -9  -6  107.84    3.59
   3  -9  -6   98.84    2.95
   3  -9  -6  102.36    2.95
   3  -9  -6  105.49    2.88
  -3  -9   6  104.23    3.30
   3  -9  -6  104.62    2.85
   3  -9  -6  103.47    2.89
  -3  -9   6  108.72    2.87
  -3  -9   6  104.55    2.87
  -3  -9   6  105.13    2.86
   3  -9  -4   11.12    0.54
   3  -9  -4   11.48    0.57
  -3  -9   4   11.96    0.59
   3  -9  -4   11.33    0.86
   3  -9  -4   11.45    0.54
  -3  -9   4   13.40    1.09
   3  -9  -4   10.79    0.93
   3  -9  -4   10.82    0.50
   3  -9  -4   11.15    0.56
  -3  -9   4   10.35    0.47
   3  -9  -4   11.41    0.50
  -3  -9   4   11.29    0.49
  -3  -9   4   11.22    0.50
  -3  -9   4   10.96    0.47
  -3  -9   4   11.55    0.51
  -3  -9   4   10.13    0.72
  -3   9   4   10.53    0.72
  -3  -9   2  153.33    4.18
   3  -9  -2  151.12    4.11
  -3  -9   2  158.48    4.15
   3  -9  -2  169.47    5.07
  -3  -9   2  156.47    4.24
  -3  -9   2  155.82    5.03
   3  -9  -2  161.72    4.18
   3   9  -2  166.64    4.98
  -3   9   2  160.27    4.63
   3  -9   0   19.30    0.69
  -3  -9   0   18.00    0.70
  -3  -9   0   19.53    0.66
   3  -9   0   18.92    1.18
  -3  -9   0   18.19    1.20
  -3  -9   0   19.21    0.75
   3  -9   0   20.24    0.74
  -3  -9   0   18.28    0.74
   3  -9   0   19.62    0.74
   3   9   0   20.25    1.22
  -3  -9  -2   37.46    1.13
   3  -9   2   35.49    1.13
   3   9   2   36.08    1.76
   3  -9   2   34.48    1.69
  -3  -9  -2   36.18    1.07
   3  -9   2   37.12    1.19
  -3  -9  -2   36.48    1.88
   3  -9   2   35.21    1.72
  -3  -9  -2   36.94    1.17
  -3  -9  -4    1.45    0.28
  -3  -9  -4    0.66    0.27
  -3  -9  -4    0.35    0.26
   3  -9   4    1.07    0.28
  -3  -9  -4    0.19    0.41
  -3  -9  -4    0.71    0.47
   3  -9   4    1.51    0.55
  -3  -9  -4    0.35    0.22
  -3  -9  -4    0.35    0.16
   3  -9   4    0.22    0.38
  -3   9  -4    0.54    0.34
   3   9   4    1.05    0.43
   3  -9   4    0.35    0.20
  -3  -9  -4    0.36    0.17
  -3  -9  -4    0.55    0.17
  -3  -9  -4    0.25    0.15
  -3  -9  -4    0.22    0.22
   3  -9   4    0.22    0.18
  -3  -9  -4    0.30    0.16
  -3  -9  -6  103.32    2.88
  -3  -9  -6  106.54    3.57
  -3  -9  -6  102.23    3.36
  -3  -9  -6   98.90    2.80
  -3  -9  -6   97.41    2.77
  -3  -9  -6  101.59    2.90
  -3  -9  -6   97.40    2.83
   3  -9   6   99.34    2.77
  -3  -9  -6   96.99    2.76
  -3   9  -6  106.39    3.39
  -3  -9  -6  102.03    2.83
  -3  -9  -6  103.96    2.77
   3  -9   6  103.72    2.84
   3  -9   6  106.27    2.81
  -3  -9  -8    2.96    0.50
  -3  -9  -8    2.25    0.28
  -3  -9  -8    1.89    0.23
  -3  -9  -8    2.19    0.36
  -3  -9  -8    1.90    0.30
  -3  -9  -8    2.44    0.27
  -3  -9  -8    2.14    0.27
   3  -9   8    2.80    0.33
  -3   9  -8    2.15    0.51
  -3  -9  -8    2.71    0.29
  -3  -9  -8    2.33    0.27
  -3  -9  -8    1.83    0.22
  -3  -9  -8    2.28    0.27
   3  -9   8    2.32    0.28
  -3  -9  -8    2.11    0.30
  -3  -9  -8    2.09    0.38
  -3  -9 -10    8.80    0.51
  -3  -9 -10    9.50    0.60
  -3  -9 -10    9.05    0.56
  -3  -9 -10    9.72    0.47
  -3  -9 -10    8.94    0.51
  -3   9 -10    9.69    0.87
  -3  -9 -10   10.03    0.51
  -3  -9 -10    9.43    0.50
  -3  -9 -10    9.37    0.50
  -3  -9 -10    8.42    0.44
   3  -9  10    8.72    0.49
  -3  -9 -10   10.09    0.62
  -3  -9 -10    9.60    0.48
  -3  -9 -12    8.95    0.61
  -3  -9 -12    9.28    0.50
  -3   9 -12    8.74    1.20
  -3  -9 -12    9.48    0.53
  -3  -9 -12    9.34    0.64
  -3  -9 -12    8.86    0.49
  -3  -9 -12    9.60    0.49
  -3  -9 -12    9.55    0.61
  -3  -9 -12    9.06    0.54
  -3   9 -12   10.01    0.90
  -3  -9 -12    9.09    0.46
  -3  -9 -12    9.80    0.51
  -3  -9 -12    9.83    0.53
   3  -9  12    9.41    0.50
   3  -9  12   10.32    0.57
  -3  -9 -14  132.66    3.76
  -3  -9 -14  134.90    3.71
  -3  -9 -14  129.83    3.60
  -3  -9 -14  127.77    3.60
  -3  -9 -14  138.81    3.83
  -3  -9 -14  135.72    3.62
  -3  -9 -14  131.03    3.57
  -3  -9 -14  134.03    3.65
   3  -9  14  130.52    3.59
   3  -9  14  135.32    3.69
   3  -9  16    4.04    0.36
  -3  -9 -16    3.89    0.29
  -3  -9 -16    3.88    0.33
  -3   9 -16    3.84    0.37
  -3  -9 -16    3.90    0.38
  -3  -9 -16    3.77    0.30
  -3  -9 -16    3.47    0.41
  -3   9 -16    3.34    0.35
  -3  -9 -18   14.96    0.66
   3  -9  18   16.65    0.64
  -3   9 -18   15.20    0.64
  -3  -9 -18   15.90    0.68
  -3   9 -18   15.34    0.63
   3  -9  20    0.59    0.18
  -3   9 -20    0.81    0.19
  -3  -9 -20    0.67    0.20
   3  10 -21   22.32    0.69
   3 -10 -19    4.44    0.35
   3  10 -19    4.53    0.32
   3 -10 -19    4.20    0.30
   3  10 -19    4.36    0.32
  -3 -10  19    3.95    0.30
   3 -10 -17   35.08    1.09
   3 -10 -17   34.37    1.07
   3 -10 -17   35.76    1.20
   3  10 -17   31.73    1.09
   3  10 -17   29.38    1.02
   3 -10 -17   32.80    1.16
   3 -10 -17   35.43    1.15
   3 -10 -15   37.82    1.36
   3  10 -15   38.54    1.18
   3 -10 -15   38.99    1.34
   3 -10 -15   38.09    1.25
   3 -10 -15   38.96    1.28
  -3 -10  15   37.13    1.28
   3 -10 -15   39.69    1.38
   3 -10 -13    7.93    0.59
   3  10 -13    9.08    0.46
   3 -10 -13    8.12    0.57
   3 -10 -13    8.38    0.57
   3 -10 -13    8.24    0.45
   3 -10 -13    8.24    0.40
   3 -10 -13    9.01    0.52
   3 -10 -13    7.68    0.47
  -3 -10  13    8.49    0.51
  -3 -10  13    8.23    0.48
   3  10 -13    7.96    0.88
   3 -10 -11    5.93    0.53
   3 -10 -11    6.17    0.53
   3 -10 -11    5.92    0.51
   3  10 -11    6.29    0.82
   3 -10 -11    6.30    0.37
  -3 -10  11    6.84    0.44
  -3 -10  11    6.81    0.45
   3 -10  -9   45.86    1.54
   3 -10  -9   46.15    1.40
   3 -10  -9   46.53    1.91
   3 -10  -9   43.48    1.53
   3 -10  -9   43.41    1.39
   3 -10  -9   46.20    1.38
   3 -10  -9   46.80    1.46
   3 -10  -9   47.10    1.49
  -3 -10   9   46.34    1.46
  -3 -10   9   43.57    1.44
   3 -10  -7   23.28    1.28
  -3 -10   7   22.18    1.69
  -3 -10   7   25.26    1.04
   3 -10  -7   24.57    0.98
   3 -10  -7   25.20    0.88
  -3 -10   7   24.02    1.23
   3 -10  -7   24.98    0.91
  -3 -10   7   24.60    0.88
   3 -10  -7   22.98    0.84
  -3 -10   7   23.71    0.87
   3 -10  -7   25.21    0.99
   3 -10  -5   61.19    1.86
   3 -10  -5   59.74    1.79
  -3 -10   5   54.94    2.64
   3 -10  -5   60.76    1.79
  -3 -10   5   61.55    1.90
   3 -10  -5   63.39    2.51
   3 -10  -5   58.72    2.31
   3 -10  -5   58.77    1.84
   3 -10  -5   58.45    1.77
  -3 -10   5   54.57    2.12
   3 -10  -5   58.15    1.77
   3 -10  -5   61.36    1.76
  -3 -10   5   59.77    1.76
  -3 -10   5   58.82    1.77
  -3 -10   5   58.45    1.73
   3 -10  -3   22.39    0.84
   3 -10  -3   21.62    1.27
  -3 -10   3   21.23    0.87
  -3 -10   3   21.15    1.45
   3 -10  -3   20.52    0.82
   3 -10  -3   22.42    1.40
   3 -10  -3   21.85    0.79
   3 -10  -3   20.70    0.85
   3 -10  -3   20.43    0.80
  -3 -10   3   20.05    0.75
   3  10  -3   22.91    1.37
  -3 -10   3   22.06    0.74
  -3 -10   3   21.26    0.77
   3 -10  -3   21.46    0.77
  -3 -10   3   20.81    0.77
   3 -10  -3   20.49    0.75
  -3 -10   3   21.43    0.78
   3 -10  -1   74.70    2.24
   3 -10  -1   79.17    2.89
  -3 -10   1   76.58    2.24
  -3 -10   1   81.58    2.26
   3 -10  -1   81.69    3.10
  -3 -10   1   75.19    2.30
   3 -10  -1   78.44    2.20
   3 -10  -1   74.97    2.25
  -3 -10   1   77.25    2.99
   3 -10  -1   76.57    2.25
  -3 -10   1   74.42    2.17
   3 -10  -1   79.50    2.22
   3  10  -1   81.47    3.00
   3 -10  -1   73.70    2.14
  -3 -10   1   79.41    2.14
  -3 -10   1   77.76    2.15
   3 -10  -1   76.60    2.18
   3 -10  -1   72.13    2.13
  -3 -10  -1    7.79    0.94
   3 -10   1    7.41    0.49
   3 -10   1    6.54    0.44
   3 -10   1    6.57    0.44
  -3 -10  -1    6.98    0.45
   3 -10   1    6.41    0.82
  -3 -10  -1    6.59    0.81
  -3 -10  -1    6.02    0.47
   3 -10   1    7.26    0.41
  -3 -10  -1    7.35    0.39
   3 -10   1    6.29    0.39
   3  10   1    7.87    0.84
   3 -10   1    7.22    0.79
  -3 -10  -1    6.11    0.37
  -3 -10  -1    6.67    0.36
   3 -10   1    6.99    0.41
  -3 -10  -1    6.62    0.34
  -3 -10  -1    7.06    0.49
  -3 -10  -3   41.35    1.96
   3 -10   3   41.71    2.07
  -3 -10  -3   44.08    1.46
   3 -10   3   47.56    1.47
  -3 -10  -3   46.73    1.42
  -3 -10  -3   44.16    2.18
  -3 -10  -3   45.66    1.42
  -3 -10  -3   45.90    1.39
   3 -10   3   46.97    1.42
   3  10   3   49.50    2.17
  -3  10  -3   47.41    1.90
   3 -10   3   45.57    2.07
  -3 -10  -3   47.33    1.37
  -3 -10  -3   45.13    1.46
  -3 -10  -3   43.41    1.34
  -3 -10  -3   43.22    1.39
   3 -10   3   47.01    1.40
  -3 -10  -3   43.57    1.45
  -3 -10  -5   48.46    1.56
  -3 -10  -5   46.86    1.52
  -3 -10  -5   48.43    2.06
   3 -10   5   48.37    1.56
  -3 -10  -5   49.69    2.24
   3 -10   5   47.18    2.25
  -3 -10  -5   46.87    1.50
  -3 -10  -5   48.25    1.60
  -3 -10  -5   48.03    1.49
  -3 -10  -5   47.34    1.46
   3 -10   5   48.62    1.48
   3  10   5   52.61    2.32
   3 -10   5   50.88    2.28
  -3  10  -5   50.75    2.04
  -3 -10  -5   50.05    1.53
  -3 -10  -5   49.40    1.44
  -3 -10  -5   47.26    1.49
  -3 -10  -5   48.47    1.46
   3 -10   5   50.25    1.53
   3 -10   5   49.52    1.50
  -3 -10  -7   14.71    0.73
  -3 -10  -7   13.79    0.63
   3 -10   7   17.23    0.77
   3 -10   7   14.86    1.27
  -3 -10  -7   13.54    0.99
  -3 -10  -7   14.57    0.65
  -3 -10  -7   14.57    0.59
  -3 -10  -7   14.65    0.75
  -3 -10  -7   14.09    0.68
  -3 -10  -7   14.26    0.60
   3 -10   7   14.96    0.61
  -3 -10  -7   14.16    0.63
   3  10   7   14.82    1.21
   3 -10   7   17.70    1.27
  -3  10  -7   15.45    1.08
  -3 -10  -7   14.38    0.66
  -3 -10  -7   14.47    0.61
   3 -10   7   15.44    0.68
   3 -10   7   15.73    0.68
  -3 -10  -9    2.03    0.49
  -3 -10  -9    2.24    0.32
  -3 -10  -9    2.17    0.28
  -3 -10  -9    2.23    0.34
  -3 -10  -9    1.78    0.24
  -3 -10  -9    1.78    0.40
   3  10   9    1.63    0.60
   3 -10   9    2.33    0.33
  -3  10  -9    1.17    0.51
  -3 -10  -9    2.42    0.31
  -3 -10  -9    1.87    0.27
  -3 -10  -9    2.17    0.28
  -3 -10  -9    2.53    0.26
   3 -10   9    1.64    0.28
  -3 -10  -9    2.25    0.31
  -3 -10  -9    2.30    0.40
  -3  10 -11    0.85    0.98
  -3 -10 -11    0.49    0.27
  -3 -10 -11    0.25    0.22
  -3 -10 -11    0.04    0.29
  -3 -10 -11    0.65    0.36
  -3 -10 -11    0.74    0.21
  -3  10 -11   -0.06    0.43
   3  10  11    0.08    0.47
  -3 -10 -11    0.14    0.22
  -3 -10 -11    0.38    0.23
  -3 -10 -11    0.54    0.20
  -3 -10 -11    0.43    0.22
   3 -10  11    0.37    0.23
  -3 -10 -11    0.67    0.25
  -3 -10 -11    0.41    0.36
  -3 -10 -13   11.18    0.65
  -3 -10 -13   11.35    0.55
  -3 -10 -13   10.82    0.51
  -3 -10 -13   11.40    0.66
  -3 -10 -13   11.96    0.59
  -3 -10 -13   12.10    0.57
  -3 -10 -13   10.16    0.54
  -3 -10 -13   11.96    0.71
  -3 -10 -13   10.86    0.55
  -3 -10 -13   10.76    0.51
  -3 -10 -13   11.09    0.55
   3 -10  13   11.60    0.54
   3 -10  13   11.89    0.61
  -3  10 -15   62.59    1.77
  -3 -10 -15   63.30    1.88
  -3 -10 -15   62.30    1.95
  -3 -10 -15   55.45    1.70
  -3 -10 -15   56.87    1.81
  -3 -10 -15   57.42    1.73
  -3 -10 -15   60.57    1.77
  -3 -10 -15   59.85    1.72
  -3  10 -15   58.13    1.76
   3 -10  15   60.17    1.81
  -3  10 -17   32.48    1.05
  -3 -10 -17   34.44    1.13
  -3 -10 -17   34.61    1.19
  -3 -10 -17   32.77    1.10
   3 -10  17   31.21    1.09
  -3  10 -17   30.92    1.04
   3 -10  17   33.15    1.08
   3 -10  19    0.22    0.19
  -3 -10 -19   -0.03    0.18
  -3  10 -19    0.29    0.18
   3 -10  19    0.04    0.18
   3  11 -20    1.74    0.18
   3 -11 -18    1.10    0.22
   3 -11 -18    1.25    0.18
   3  11 -18    1.01    0.23
   3  11 -18    0.82    0.22
   3 -11 -18    0.86    0.25
   3 -11 -16    0.27    0.20
   3 -11 -16    0.11    0.18
   3 -11 -16    0.02    0.24
   3  11 -16    0.21    0.20
   3 -11 -16   -0.14    0.29
   3  11 -16    0.16    0.23
  -3 -11  16    0.06    0.22
   3 -11 -14    9.37    0.51
   3 -11 -14    8.84    0.49
   3 -11 -14    9.09    0.39
   3  11 -14    8.70    0.44
   3 -11 -14    9.21    0.57
  -3 -11  14    8.14    0.50
   3 -11 -14    9.38    0.60
   3 -11 -12   38.89    1.37
   3 -11 -12   38.45    1.37
   3 -11 -12   36.52    1.15
  -3 -11  12   37.65    1.24
  -3 -11  12   36.78    1.26
  -3 -11  10   45.72    2.55
  -3 -11  10   45.62    1.48
   3 -11 -10   43.18    1.39
   3 -11 -10   43.85    1.39
   3 -11 -10   46.87    1.52
   3 -11 -10   50.92    1.51
  -3 -11  10   48.96    1.50
   3 -11 -10   47.67    1.59
  -3 -11   8   18.04    0.75
   3 -11  -8   17.90    0.72
   3  11  -8   16.97    1.29
   3 -11  -8   17.67    0.75
   3 -11  -8   18.96    0.72
   3 -11  -8   18.30    0.77
   3 -11  -8   18.57    0.85
   3 -11  -8   18.15    0.73
   3 -11  -8   18.20    1.14
  -3 -11   8   17.60    1.55
   3 -11  -6    1.79    0.38
   3 -11  -6    1.65    0.27
  -3 -11   6    1.38    0.26
  -3 -11   6    1.34    0.39
  -3 -11   6    1.57    0.21
   3 -11  -6    1.61    0.28
   3 -11  -6    1.62    0.26
  -3 -11   6    1.74    0.27
  -3 -11   6    1.24    0.42
   3 -11  -6    2.07    0.57
  -3 -11   6    0.35    0.66
   3 -11  -6    1.33    0.50
   3 -11  -4   18.07    0.76
  -3 -11   4   19.21    1.50
   3 -11  -4   18.96    1.32
   3 -11  -4   18.06    1.19
  -3 -11   4   18.21    0.83
   3 -11  -4   18.55    0.77
   3 -11  -4   18.50    0.82
   3 -11  -4   18.67    0.74
  -3 -11   4   17.81    0.66
   3 -11  -4   16.74    0.66
   3 -11  -4   16.58    0.70
   3 -11  -4   17.38    0.71
  -3 -11   4   18.50    0.72
  -3 -11   4   16.90    0.66
   3 -11  -2   71.53    2.11
   3 -11  -2   68.77    2.74
  -3 -11   2   69.44    2.12
  -3 -11   2   69.53    2.17
   3 -11  -2   72.64    2.06
  -3 -11   2   70.63    2.11
  -3 -11   2   70.76    2.98
   3 -11  -2   73.53    2.98
   3 -11  -2   70.67    2.13
  -3 -11   2   67.15    2.01
   3  11  -2   67.46    2.86
   3 -11  -2   67.75    2.01
  -3 -11   2   70.03    1.99
  -3 -11   2   69.05    2.01
   3 -11  -2   69.80    2.02
   3 -11  -2   69.61    2.10
  -3 -11   0    0.16    0.34
   3 -11   0    0.27    0.32
  -3 -11   0    0.89    0.20
   3 -11   0    1.08    0.25
   3 -11   0   -0.05    0.23
   3  11   0    0.27    0.48
   3 -11   0   -0.12    0.40
  -3 -11   0    0.09    0.18
   3 -11   0   -0.01    0.20
   3 -11   0    0.15    0.53
  -3 -11   0   -0.16    0.60
  -3 -11   0    0.07    0.55
  -3 -11   0   -0.02    0.31
  -3 -11   0    0.22    0.30
   3 -11   0   -0.13    0.30
   3 -11   0    0.75    0.57
   3 -11   0    0.17    0.28
   3 -11   2   53.94    1.74
  -3 -11  -2   55.57    2.38
   3 -11   2   53.87    1.70
   3 -11   2   54.82    1.69
  -3 -11  -2   53.27    1.72
  -3 -11  -2   55.21    2.58
  -3 -11  -2   56.48    1.68
   3 -11   2   54.25    2.44
   3 -11   2   53.12    1.63
   3 -11   2   50.38    1.65
   3  11   2   57.88    2.49
  -3  11  -2   50.20    2.12
   3 -11   2   57.16    2.41
  -3 -11  -2   54.28    1.57
  -3 -11  -2   54.84    1.64
  -3 -11  -2   56.13    1.61
   3 -11   2   53.96    1.68
  -3 -11  -2   52.56    1.71
   3 -11   4   52.94    1.64
   3 -11   4   54.88    1.66
  -3 -11  -4   52.30    1.61
   3  11   4   58.14    2.52
   3 -11   4   56.52    2.44
  -3  11  -4   50.16    2.16
  -3 -11  -4   54.23    1.60
  -3 -11  -4   54.69    1.60
  -3 -11  -4   53.00    1.69
  -3 -11  -4   53.78    1.64
  -3 -11  -4   55.80    1.70
  -3 -11  -4   54.09    1.71
   3 -11   4   55.01    1.72
  -3 -11  -4   55.40    2.32
  -3 -11  -4   53.17    2.46
   3 -11   4   51.17    2.44
   3 -11   6  133.06    3.70
  -3 -11  -6  133.42    4.30
   3 -11   6  136.31    4.70
  -3 -11  -6  129.06    4.47
  -3 -11  -6  126.25    3.55
  -3 -11  -6  132.51    3.63
  -3 -11  -6  130.96    3.56
  -3 -11  -6  127.00    3.58
   3 -11   6  129.82    3.59
   3 -11   6  139.95    4.62
  -3  11  -6  135.67    4.31
   3  11   6  133.80    4.64
  -3 -11  -6  132.34    3.58
  -3 -11  -6  133.62    3.56
  -3 -11  -6  134.03    3.63
  -3 -11  -6  132.51    3.63
   3 -11   6  132.63    3.66
   3 -11   6  135.45    3.63
  -3 -11  -8    9.86    0.62
  -3 -11  -8    9.31    0.51
   3 -11   8   10.71    1.17
  -3 -11  -8    8.97    0.85
   3 -11   8    9.83    0.63
  -3 -11  -8    9.30    0.63
  -3 -11  -8    9.41    0.53
  -3 -11  -8    9.27    0.49
   3 -11   8    9.29    0.46
  -3 -11  -8    8.52    0.45
   3  11   8    9.74    1.04
   3 -11   8   10.59    1.07
  -3  11  -8    8.39    0.83
  -3 -11  -8    9.29    0.52
  -3 -11  -8    9.73    0.50
   3 -11   8    9.49    0.54
   3 -11   8   10.47    0.55
  -3 -11 -10    6.43    0.55
  -3 -11 -10    6.52    0.42
   3 -11  10    7.21    0.55
   3 -11  10    7.00    1.03
  -3 -11 -10    7.34    0.57
  -3 -11 -10    6.59    0.46
  -3 -11 -10    6.46    0.38
  -3 -11 -10    6.67    0.43
  -3 -11 -10    6.89    0.44
   3 -11  10    6.18    0.90
   3  11  10    7.40    0.89
  -3  11 -10    7.57    0.82
  -3 -11 -10    6.59    0.43
  -3 -11 -10    6.65    0.39
  -3 -11 -10    7.17    0.45
   3 -11  10    7.04    0.45
   3 -11  10    6.93    0.49
  -3 -11 -12    5.03    0.50
  -3 -11 -12    5.50    0.40
  -3 -11 -12    4.95    0.32
  -3 -11 -12    5.39    0.39
  -3 -11 -12    4.78    0.38
   3 -11  12    5.26    0.48
  -3 -11 -12    5.94    0.40
  -3 -11 -12    5.05    0.37
  -3 -11 -12    4.95    0.33
   3 -11  12    5.28    0.38
  -3 -11 -12    4.64    0.47
  -3 -11 -12    4.94    0.38
  -3 -11 -14    5.61    0.39
   3 -11  14    6.00    0.45
   3 -11  14    5.61    0.34
  -3 -11 -14    5.35    0.35
  -3 -11 -14    5.59    0.36
  -3 -11 -14    5.77    0.37
  -3 -11 -14    5.37    0.35
  -3 -11 -14    5.16    0.49
  -3 -11 -14    6.69    0.49
  -3 -11 -16   19.83    0.75
  -3  11 -16   18.36    0.67
  -3 -11 -16   18.44    0.79
  -3 -11 -16   17.08    0.68
  -3 -11 -16   18.02    0.66
  -3  11 -16   17.62    0.67
   3 -11  16   17.81    0.70
   3 -11  16   16.47    0.70
   3 -11  18    2.93    0.25
  -3  11 -18    2.22    0.23
   3 -11  18    2.87    0.25
  -3  11 -18    2.50    0.24
   3  12 -19    4.29    0.24
  -3 -12  17    0.20    0.18
   3 -12 -17    0.23    0.15
   3  12 -17    0.08    0.19
   3 -12 -17    0.16    0.19
   3  12 -15   45.69    1.33
   3 -12 -15   45.80    1.41
   3 -12 -15   46.42    1.39
   3  12 -15   43.93    1.38
  -3 -12  15   42.92    1.39
   3  12 -13    2.86    0.28
   3 -12 -13    2.58    0.38
   3 -12 -13    2.86    0.39
  -3 -12  13    2.84    0.31
   3 -12 -13    2.32    0.22
   3 -12 -11    4.29    0.47
   3 -12 -11    4.21    0.30
   3 -12 -11    5.79    0.40
   3 -12 -11    4.38    0.40
  -3 -12  11    4.66    0.39
   3 -12 -11    4.43    0.47
  -3 -12   9   13.66    0.65
   3 -12  -9   15.44    0.63
   3  12  -9   13.88    1.18
   3 -12  -9   15.00    0.70
   3 -12  -9   15.28    0.61
   3 -12  -9   14.81    0.68
  -3 -12   9   15.31    0.67
  -3 -12   9   14.78    1.44
   3 -12  -9   14.94    1.05
   3 -12  -7   71.43    2.09
  -3 -12   7   69.03    3.22
   3 -12  -7   72.99    2.70
   3 -12  -7   73.81    2.24
   3 -12  -7   72.94    2.12
   3  12  -7   68.14    2.91
   3 -12  -7   71.65    2.08
   3 -12  -7   72.59    2.15
   3 -12  -7   73.00    2.14
  -3 -12   7   72.13    2.13
  -3 -12   7   68.54    2.08
   3 -12  -5   58.07    1.85
   3 -12  -5   57.37    1.75
  -3 -12   5   58.82    1.86
   3 -12  -5   52.97    2.31
  -3 -12   5   57.77    2.75
   3 -12  -5   56.90    2.52
   3 -12  -5   56.31    1.72
   3 -12  -5   58.29    1.75
  -3 -12   5   56.32    1.65
  -3 -12   5   59.68    1.74
  -3 -12   5   52.15    1.66
  -3 -12   3   39.08    2.14
   3 -12  -3   36.71    1.86
   3 -12  -3   39.79    1.34
  -3 -12   3   38.91    1.37
  -3 -12   3   38.39    1.44
  -3 -12   3   40.41    1.38
   3 -12  -3   39.12    2.06
   3 -12  -3   39.76    1.32
   3 -12  -3   40.59    1.40
   3 -12  -3   38.28    1.24
   3 -12  -3   37.22    1.27
  -3 -12   3   39.55    1.22
  -3 -12   3   37.91    1.25
   3 -12  -3   39.91    1.33
  -3 -12   1    2.57    0.45
   3 -12  -1    2.25    0.40
   3 -12  -1    2.46    0.32
   3 -12  -1    2.56    0.29
  -3 -12   1    3.10    0.29
   3 -12  -1    2.33    0.29
  -3 -12   1    2.98    0.73
  -3 -12   1    2.10    0.85
   3 -12  -1    2.51    0.80
   3 -12  -1    2.54    0.41
  -3 -12   1    2.67    0.46
  -3 -12   1    2.78    0.38
   3 -12  -1    2.85    0.36
   3 -12   1  165.25    5.59
   3 -12   1  161.25    4.47
   3 -12   1  164.20    5.34
  -3 -12  -1  162.02    4.48
   3 -12   1  167.28    4.42
  -3 -12  -1  161.35    4.41
  -3 -12  -1  167.38    5.61
   3 -12   1  154.82    4.32
   3 -12   1  165.11    4.42
   3  12   1  162.33    5.39
  -3  12  -1  157.97    4.99
  -3 -12  -1  162.82    4.32
   3 -12   1  165.63    4.40
   3 -12   1  159.70    4.47
  -3 -12  -1  160.47    4.46
   3 -12   3  535.09   14.51
  -3 -12  -3  519.86   14.28
   3 -12   3  544.90   13.44
  -3 -12  -3  528.43   13.44
  -3 -12  -3  502.99   14.53
   3 -12   3  520.68   13.42
   3 -12   3  506.29   13.47
   3 -12   3  508.27   13.35
   3 -12   3  533.33   13.40
  -3  12  -3  524.48   14.10
   3  12   3  545.59   14.61
   3 -12   3  522.98   14.42
  -3 -12  -3  511.45   13.29
  -3 -12  -3  533.67   13.32
  -3 -12  -3  510.56   13.36
  -3 -12  -3  522.49   13.41
   3 -12   3  509.30   13.40
  -3 -12  -3  517.46   13.42
  -3 -12  -5    0.59    0.23
   3 -12   5    0.44    0.22
  -3 -12  -5    0.39    0.19
  -3  12  -5    0.22    0.42
   3  12   5    0.53    0.50
   3 -12   5    1.36    0.58
   3 -12   5    0.39    0.28
  -3 -12  -5    0.72    0.24
  -3 -12  -5    0.27    0.21
  -3 -12  -5    0.45    0.26
  -3 -12  -5    0.55    0.22
   3 -12   5    0.73    0.27
   3 -12   5    0.53    0.62
   3 -12   5    0.22    0.35
   3 -12   5    0.42    0.33
  -3 -12  -5    1.20    0.58
  -3 -12  -5    0.62    0.51
   3 -12   7   24.74    0.98
  -3 -12  -7   22.29    1.32
   3 -12   7   25.53    1.69
   3 -12   7   23.27    0.89
  -3 -12  -7   21.41    0.79
   3 -12   7   22.53    0.84
  -3 -12  -7   22.48    0.83
   3 -12   7   21.99    1.50
  -3  12  -7   21.96    1.35
   3  12   7   22.29    1.55
  -3 -12  -7   24.81    0.90
  -3 -12  -7   22.55    0.87
  -3 -12  -7   23.14    0.84
  -3 -12  -7   22.54    0.82
   3 -12   7   23.28    0.90
  -3 -12  -7   22.26    0.87
  -3 -12  -9   74.36    2.13
  -3 -12  -9   70.53    2.67
   3 -12   9   77.34    2.27
   3 -12   9   72.18    3.13
  -3 -12  -9   74.72    2.19
  -3 -12  -9   72.83    2.15
  -3 -12  -9   73.30    2.15
   3 -12   9   72.33    3.02
  -3  12  -9   74.31    2.84
  -3 -12  -9   74.55    2.16
   3 -12   9   75.82    2.22
   3 -12   9   74.11    2.20
   3 -12  11   28.02    1.04
   3 -12  11   28.68    1.01
  -3 -12 -11   26.51    0.95
  -3 -12 -11   25.92    0.94
  -3 -12 -11   27.89    0.95
  -3 -12 -11   26.14    0.90
  -3 -12 -11   27.44    0.97
   3 -12  11   26.98    0.97
  -3 -12 -11   25.58    0.91
  -3 -12 -13    1.03    0.26
  -3 -12 -13    0.24    0.19
  -3 -12 -13    0.78    0.23
  -3 -12 -13    0.57    0.20
  -3 -12 -13    0.72    0.21
   3 -12  13    0.26    0.29
   3 -12  13    0.64    0.19
   3 -12  13    0.53    0.24
  -3 -12 -15   20.19    0.66
  -3 -12 -15   19.43    0.66
  -3  12 -15   16.95    0.67
   3 -12  15   18.13    0.71
  -3  12 -15   18.06    0.67
   3 -12  17    9.12    0.42
  -3  12 -17    9.37    0.39
   3  13 -18    1.74    0.16
  -3 -13  18    2.56    0.20
   3 -13 -16   18.91    0.64
   3  13 -16   15.27    0.57
   3  13 -16   17.43    0.61
  -3 -13  16   16.67    0.61
   3 -13 -16   19.25    0.62
   3  13 -14   14.05    0.52
   3 -13 -14   12.87    0.61
  -3 -13  14   13.27    0.56
   3 -13 -12  112.72    3.12
   3  13 -12  112.23    2.97
  -3 -13  12  107.17    3.01
   3 -13 -12  108.10    3.03
   3 -13 -12  114.34    3.07
   3 -13 -12  104.97    2.91
  -3 -13  10   58.58    1.82
   3 -13 -10   65.46    1.91
   3 -13 -10   60.67    1.77
   3 -13 -10   64.37    1.88
   3 -13  -8    9.44    0.47
   3 -13  -8   10.64    0.53
   3 -13  -8    9.14    0.53
   3 -13  -8    9.77    0.48
   3 -13  -6   17.45    0.82
   3 -13  -6   17.43    0.72
   3  13  -6   17.42    1.31
  -3 -13   6   16.97    0.63
   3 -13  -6   17.17    0.73
   3 -13  -6   17.55    0.70
   3 -13  -6   16.90    0.72
   3 -13  -6   16.59    0.72
  -3 -13   6   15.86    1.42
  -3 -13   6   16.55    0.82
   3 -13  -6   14.81    1.10
  -3 -13   6   15.43    0.80
   3 -13  -4   93.77    2.76
  -3 -13   4   99.95    2.69
   3 -13  -4   99.19    2.76
   3 -13  -4   98.32    2.79
  -3 -13   4  100.56    3.88
   3 -13  -4   94.86    3.45
  -3 -13   4   99.44    4.15
  -3 -13   4   97.99    2.87
  -3 -13   4   99.22    2.94
   3 -13  -4   95.89    3.66
  -3 -13   4   93.84    2.84
  -3 -13   4   94.35    2.91
   3 -13  -2  189.09    4.98
   3 -13  -2  184.12    4.94
   3 -13  -2  180.87    4.93
  -3 -13   2  184.89    4.89
  -3 -13   2  183.02    5.09
   3 -13  -2  188.54    5.02
  -3 -13   2  183.84    6.36
   3 -13  -2  183.98    5.79
  -3 -13   2  184.13    5.11
   3 -13  -2  191.35    5.03
  -3 -13   2  180.21    6.04
  -3 -13   2  179.55    5.02
   3 -13  -2  186.49    6.05
  -3 -13   0   42.76    1.46
   3 -13   0   42.47    1.43
   3 -13   0   43.35    1.39
  -3 -13   0   41.65    1.30
   3 -13   0   41.97    1.36
   3 -13   0   39.83    2.22
   3 -13   0   40.96    2.05
  -3 -13   0   41.39    1.46
   3 -13   0   41.69    1.37
  -3 -13   0   35.31    1.36
  -3 -13   0   38.81    2.27
   3 -13   0   43.28    1.43
  -3 -13  -2    1.04    0.36
   3 -13   2    0.62    0.37
   3 -13   2    0.79    0.25
  -3  13  -2    0.26    0.36
   3 -13   2    0.87    0.27
   3  13   2    0.76    0.54
  -3 -13  -2    1.02    0.29
  -3 -13  -2    1.08    0.23
   3 -13   2    0.77    0.25
   3 -13   2    0.52    0.65
  -3 -13  -2    0.46    0.52
  -3 -13  -2    1.39    0.69
  -3 -13  -2    1.40    0.36
   3 -13   2    1.09    0.38
   3 -13   2    0.73    0.33
   3 -13   2    1.00    0.58
  -3 -13  -4    7.54    0.97
   3 -13   4    7.85    1.10
   3 -13   4    7.98    0.58
   3 -13   4    8.20    0.98
  -3 -13  -4    8.25    0.87
   3 -13   4    8.34    0.55
   3 -13   4    7.95    0.54
  -3 -13  -4    7.85    0.44
   3 -13   4    8.27    0.48
   3  13   4    7.29    0.91
  -3  13  -4    7.27    0.77
   3 -13   4    7.29    0.88
  -3 -13  -4    7.65    0.48
  -3 -13  -4    8.37    0.45
  -3 -13  -4    7.78    0.42
   3 -13   4    8.15    0.49
   3 -13   4    9.02    0.60
   3 -13   6   57.00    1.81
  -3 -13  -6   54.24    2.28
   3 -13   6   59.66    1.86
   3 -13   6   55.88    1.79
   3 -13   6   51.04    2.56
   3 -13   6   56.25    1.74
   3 -13   6   56.97    1.71
  -3 -13  -6   59.15    1.69
  -3 -13  -6   55.94    1.69
  -3 -13  -6   57.84    1.74
  -3 -13  -6   58.01    1.76
   3  13   6   57.91    2.63
   3 -13   6   53.57    2.49
  -3  13  -6   53.74    2.30
   3 -13   6   58.14    1.78
  -3 -13  -6   54.22    1.71
  -3 -13  -8    0.51    0.26
   3 -13   8    0.50    0.26
  -3 -13  -8    1.03    0.26
  -3 -13  -8    0.62    0.22
  -3 -13  -8    0.43    0.21
   3 -13   8    0.58    0.24
   3 -13   8    0.61    0.33
   3 -13   8    0.72    0.32
   3 -13  10    3.62    0.40
   3 -13  10    3.36    0.37
  -3 -13 -10    3.64    0.31
  -3 -13 -10    3.83    0.30
  -3 -13 -10    3.82    0.31
   3 -13  10    4.06    0.35
  -3 -13 -10    3.30    0.30
  -3 -13 -12    0.16    0.17
  -3 -13 -12    0.23    0.19
   3 -13  12   -0.07    0.26
   3 -13  12    0.23    0.25
  -3 -13 -12    0.53    0.22
   3 -13  14  113.68    3.10
   3 -13  14  114.88    3.09
   3 -13  14  116.13    3.11
  -3 -13 -14  113.12    3.03
  -3  13 -14  107.92    3.05
  -3  13 -14  120.80    3.07
  -3  13 -16   50.02    1.45
   3 -13  16   53.72    1.49
   3 -13  16   54.59    1.48
   3  14 -15   23.51    0.74
   3  14 -15   21.89    0.71
   3 -14 -13   17.61    0.66
   3  14 -13   16.65    0.60
   3 -14 -13   17.80    0.64
   3 -14 -11    0.84    0.29
   3 -14 -11    0.82    0.23
   3 -14 -11    0.75    0.17
   3 -14 -11    0.61    0.21
   3 -14  -9   32.88    1.15
   3 -14  -9   34.74    1.14
   3 -14  -9   33.74    1.07
  -3 -14   9   35.07    1.29
   3 -14  -7   73.18    2.09
   3 -14  -7   77.29    2.18
   3 -14  -7   73.00    2.14
  -3 -14   7   70.36    2.22
  -3 -14   7   73.84    2.29
  -3 -14   7   73.89    2.29
   3 -14  -7   71.80    2.08
   3 -14  -7   71.85    2.11
   3 -14  -5   20.57    0.82
  -3 -14   5   22.21    0.74
   3 -14  -5   20.99    0.79
   3 -14  -5   19.89    0.79
  -3 -14   5   21.69    0.97
  -3 -14   5   21.26    0.90
  -3 -14   5   20.10    0.96
   3 -14  -5   21.21    0.83
   3 -14  -3   43.82    1.42
  -3 -14   3   46.60    1.37
   3 -14  -3   44.32    1.41
  -3 -14   3   45.76    1.57
  -3 -14   3   47.46    1.60
  -3 -14   3   43.82    1.50
   3 -14  -1   10.15    0.50
  -3 -14   1    9.92    0.48
  -3 -14   1   11.11    0.59
   3 -14  -1   10.52    0.54
  -3 -14   1    9.15    1.18
   3 -14  -1   10.22    0.61
  -3 -14   1   12.10    0.68
   3 -14  -1    9.65    1.07
  -3 -14   1   10.80    0.60
  -3 -14   1    9.61    0.62
   3 -14  -1   11.86    0.62
   3 -14  -1   10.95    0.57
  -3 -14  -1   84.56    2.52
   3 -14   1   88.47    2.53
   3 -14   1   86.27    2.52
  -3 -14  -1   89.63    2.45
  -3 -14  -1   78.76    3.44
  -3 -14  -1   87.77    2.59
   3 -14   1   88.79    2.53
   3 -14   1   87.46    3.54
   3 -14   1   86.20    2.58
  -3 -14  -1   86.11    2.57
   3 -14   1   88.45    2.59
   3 -14   1   88.96    2.55
   3 -14   3   55.90    1.67
   3 -14   3   53.24    1.73
   3 -14   3   52.74    1.67
  -3 -14  -3   54.76    1.59
   3 -14   3   54.71    1.68
  -3 -14  -3   52.17    1.64
   3 -14   3   56.87    1.75
  -3 -14  -3   49.22    1.57
   3 -14   5    6.24    0.39
  -3 -14  -5    5.09    0.34
   3 -14   5    5.96    0.51
   3 -14   5    6.05    0.46
  -3 -14  -5    5.31    0.37
  -3 -14  -5    5.71    0.37
   3 -14   5    5.94    0.41
   3 -14   5    5.36    0.48
  -3 -14  -5    5.24    0.41
  -3 -14  -7   19.33    0.70
   3 -14   7   19.11    0.79
   3 -14   7   20.30    0.84
   3 -14   7   18.14    0.78
  -3 -14  -7   17.45    0.70
   3 -14   7   19.35    0.77
  -3 -14  -7   19.04    0.69
   3 -14   7   17.36    0.74
   3 -14   7   19.61    0.85
  -3 -14  -7   16.86    0.69
  -3 -14  -9   72.05    2.02
   3 -14   9   73.24    2.07
  -3 -14  -9   69.30    1.99
   3 -14   9   71.19    2.06
   3 -14   9   71.41    2.08
   3 -14   9   70.14    2.12
   3 -14   9   68.09    2.06
  -3 -14  -9   70.45    1.99
  -3 -14 -11   90.47    2.45
  -3 -14 -11   93.68    2.46
   3 -14  11   86.60    2.51
  -3 -14 -11   92.18    2.45
   3 -14  11   87.85    2.52
   3 -14  11   91.16    2.56
   3 -14  11   88.31    2.52
  -3  14 -13    7.62    0.36
   3 -14  13    7.32    0.42
   3 -14  13    7.09    0.38
   3 -14  13    6.81    0.37
   3 -14  13    7.48    0.40
  -3  14 -13    6.85    0.32
  -3 -14 -13    7.74    0.34
  -3  14 -13    6.56    0.36
   3 -14  13    7.68    0.39
   3 -14  15    2.73    0.20
   3 -14  15    2.58    0.23
  -3  14 -15    2.91    0.19
   3  15 -14    0.74    0.16
   3  15 -14    0.79    0.15
  -3 -15  14    0.98    0.20
  -3 -15  14    1.02    0.20
   3 -15 -12   10.02    0.43
  -3 -15  12    9.98    0.50
  -3 -15  12    8.50    0.48
   3 -15 -12    8.92    0.40
   3  15 -10   24.07    0.78
   3 -15 -10   23.00    0.75
   3 -15 -10   25.24    0.85
   3 -15 -10   23.68    0.82
  -3 -15  10   24.93    0.93
  -3 -15  10   24.22    0.92
   3 -15  -8    0.37    0.18
   3 -15  -8    1.05    0.22
   3 -15  -8    1.13    0.24
  -3 -15   8    0.82    0.33
  -3 -15   8    0.64    0.32
   3 -15  -8    0.63    0.22
   3 -15  -6   22.42    0.78
   3 -15  -6   22.03    0.82
   3 -15  -6   22.22    0.80
  -3 -15   6   21.90    0.91
   3 -15  -6   21.64    0.78
  -3 -15   6   20.67    0.91
  -3 -15   6   20.62    0.85
  -3 -15   4  148.68    3.96
   3 -15  -4  149.28    4.03
  -3 -15   4  154.88    4.19
  -3 -15   4  149.31    4.11
  -3 -15   4  148.99    4.17
   3 -15  -4  153.65    4.09
   3 -15  -2   61.24    1.78
   3 -15  -2   60.31    1.73
  -3 -15   2   59.30    1.70
  -3 -15   2   57.39    1.79
  -3 -15   2   58.40    1.85
  -3 -15   2   57.00    1.80
  -3 -15   2   59.12    1.87
  -3 -15   0   25.28    0.97
  -3 -15   0   28.94    0.93
   3 -15   0   29.36    1.00
   3 -15   0   27.83    1.03
  -3 -15   0   26.69    1.05
   3 -15   0   30.15    1.05
  -3 -15   0   29.11    1.05
   3 -15   0   28.28    1.01
  -3 -15  -2    3.89    0.32
  -3 -15  -2    3.84    0.29
   3 -15   2    3.88    0.33
   3 -15   2    4.37    0.42
   3 -15   2    3.84    0.36
   3 -15   2    4.34    0.42
   3 -15   2    3.72    0.33
  -3 -15  -4   14.62    0.62
  -3 -15  -4   16.74    0.62
   3 -15   4   16.49    0.66
   3 -15   4   16.62    0.73
   3 -15   4   16.95    0.69
   3 -15   4   17.23    0.74
  -3 -15  -4   14.40    0.66
   3 -15   4   16.16    0.66
   3 -15   6   31.00    1.00
  -3 -15  -6   31.08    0.97
  -3 -15  -6   28.24    0.96
   3 -15   6   29.77    1.03
   3 -15   6   30.57    1.08
   3 -15   6   33.46    1.11
  -3 -15  -6   29.74    0.98
  -3 -15  -6   29.38    0.95
   3 -15   8   16.18    0.69
  -3 -15  -8   15.10    0.58
   3 -15   8   15.61    0.64
   3 -15   8   15.91    0.68
   3 -15   8   15.58    0.58
  -3 -15 -10    3.82    0.26
   3 -15  10    3.28    0.33
   3 -15  10    3.69    0.33
   3 -15  10    3.70    0.29
  -3 -15 -10    3.85    0.26
  -3 -15 -12    5.87    0.28
   3 -15  12    5.52    0.29
   3 -15  12    5.18    0.31
   3 -15  12    5.42    0.33
  -3 -16  11    9.15    0.43
  -3 -16  11    9.01    0.42
   3 -16 -11    9.85    0.38
   3  16  -9    0.19    0.17
   3 -16  -9    0.52    0.17
  -3 -16   9    0.07    0.23
  -3 -16   9    0.26    0.20
  -3 -16   9    0.09    0.24
   3 -16  -9    0.20    0.15
   3 -16  -9    0.09    0.12
  -3 -16   7    0.44    0.26
   3 -16  -7    0.22    0.18
  -3 -16   7    0.45    0.27
  -3 -16   7    0.16    0.21
   3 -16  -7    0.11    0.15
   3 -16  -7    0.08    0.16
  -3 -16   5   21.30    0.81
   3 -16  -5   21.26    0.71
  -3 -16   5   20.23    0.81
  -3 -16   5   19.56    0.76
  -3 -16   5   18.76    0.71
   3 -16  -5   20.64    0.71
   3 -16  -3    0.09    0.22
  -3 -16   3    0.35    0.28
  -3 -16   3    0.16    0.26
  -3 -16   3    0.05    0.14
   3 -16  -3    0.06    0.17
  -3 -16   3    0.18    0.19
   3 -16  -3    0.10    0.15
  -3 -16   1   21.31    0.82
  -3 -16   1   21.53    0.70
   3 -16  -1   20.00    0.75
  -3 -16   1   19.45    0.72
   3 -16   1    0.74    0.24
  -3 -16  -1    0.28    0.17
   3 -16   1    0.39    0.19
  -3 -16  -1    0.01    0.17
  -3 -16  -3    0.83    0.24
   3 -16   3    1.16    0.28
   3 -16   3    0.78    0.26
  -3 -16  -3    1.02    0.19
   3 -16   3    0.88    0.21
  -3 -16  -5    2.00    0.24
   3 -16   5    2.21    0.31
   3 -16   5    1.75    0.25
   3 -16   5    2.20    0.29
  -3 -16  -5    2.17    0.21
   3 -16   5    1.91    0.22
  -3 -16  -7    0.53    0.18
   3 -16   7    0.36    0.23
   3 -16   7    0.58    0.23
   3 -16   7    0.36    0.20
  -3 -16  -7    0.71    0.16
   3 -16   7    0.52    0.15
  -3 -16  -9    0.84    0.17
   3 -16   9    0.75    0.21
   3 -16   9    0.66    0.20
   3 -16   9    0.56    0.17
  -3  16 -11    1.04    0.15
   3 -16  11    1.66    0.19
  -3  16 -11    1.39    0.16
   3 -16  11    1.62    0.17
  -3 -16 -11    2.11    0.16
   3  17 -10    2.00    0.16
  -3 -17  10    2.61    0.18
  -3 -17  10    2.35    0.19
   3 -17  -8   12.74    0.45
   3  17  -8   13.54    0.47
   3 -17  -8   13.42    0.44
  -3 -17   8   14.21    0.52
   3 -17  -8   14.49    0.45
  -3 -17   8   13.43    0.52
   3 -17  -6    1.63    0.16
   3 -17  -6    1.78    0.17
  -3 -17   6    1.95    0.25
   3  17  -6    1.83    0.20
  -3 -17   6    1.90    0.24
   3 -17  -6    2.27    0.19
  -3 -17   4    0.19    0.21
   3  17  -4    0.21    0.17
   3 -17  -4    0.31    0.16
   3 -17  -2    5.57    0.30
  -3 -17   2    5.44    0.25
   3  17  -2    4.77    0.28
   3 -17  -2    5.97    0.32
   3 -17   0    4.16    0.26
  -3 -17   0    3.64    0.23
  -3 -17  -2    5.12    0.31
   3 -17   2    5.51    0.30
  -3 -17  -2    5.45    0.27
  -3 -17  -4    0.22    0.16
   3 -17   4    0.19    0.14
  -3 -17  -4    0.15    0.13
  -3 -17  -6   25.54    0.75
   3 -17   6   26.23    0.80
   3 -17   6   23.27    0.74
  -3 -17  -6   25.82    0.76
   3 -17   6   25.19    0.79
   3 -17   8    0.15    0.14
  -3 -17  -8    0.26    0.12
  -3 -17  -8    0.12    0.12
   3 -17   8    0.13    0.13
   3 -18  -5   10.05    0.34
   3 -18  -3    8.30    0.30
   3 -18  -3    7.46    0.31
  -3 -18   1    6.19    0.29
   3 -18  -1    6.13    0.28
   3 -18   1   28.03    0.79
  -3 -18  -1   26.99    0.79
   3 -18   1   28.13    0.80
  -3 -18  -1   25.98    0.77
  -3 -18  -3   56.00    1.48
   3 -18   3   55.46    1.48
   3 -18   3   54.24    1.48
  -3 -18  -3   55.35    1.48
  -3 -18  -5    4.24    0.19
  -3 -18  -5    4.00    0.19
   4   0 -24    0.15    0.20
   4   0 -22   37.70    1.21
   4   0 -22   38.63    1.26
   4   0 -20   89.89    2.63
   4   0 -20  103.32    2.78
   4   0 -18  210.35    5.72
   4   0 -18  217.01    7.01
   4   0 -18  224.88    5.83
  -4   0  18  216.57    5.71
   4   0 -16   26.32    1.47
   4   0 -16   26.78    0.96
   4   0 -16   29.63    1.08
   4   0 -16   27.84    1.04
   4   0 -16   29.55    1.76
   4   0 -14  136.98    3.78
   4   0 -14  148.41    4.64
   4   0 -14  137.62    4.32
   4   0 -14  136.40    3.72
   4   0 -14  140.32    3.79
   4   0 -14  142.89    3.85
   4   0 -12  112.59    3.57
   4   0 -12  103.08    3.30
   4   0 -12  104.44    2.94
   4   0 -12  105.78    2.88
   4   0 -12  107.73    3.51
   4   0 -10  245.22    6.21
   4   0 -10  235.92    6.73
   4   0 -10  233.98    6.79
   4   0 -10  235.42    6.56
   4   0  -8   83.00    2.43
   4   0  -8   86.43    2.53
   4   0  -8   83.09    2.74
   4   0  -6  190.19    5.15
   4   0  -6  180.79    4.85
   4   0  -6  175.31    4.90
   4   0  -4  367.14    9.00
   4   0  -4  343.93    8.88
   4   0  -4  345.01    8.92
   4   0  -2 3276.87   84.09
   4   0  -2 3182.42   83.92
   4   0   0 1270.27   32.14
   4   0   2 1018.58   25.81
  -4   0  -2 1016.18   25.70
  -4   0  -4  317.13    8.22
   4   0   4  318.06    8.36
  -4   0  -6  626.23   16.24
   4   0   6  641.20   16.38
  -4   0  -8  705.88   18.66
   4   0   8  742.60   18.79
   4   0  10   10.45    0.81
  -4   0 -10    9.20    0.45
  -4   0 -10    9.19    0.74
  -4   0 -12  128.29    3.54
  -4   0 -12  127.00    3.49
  -4   0 -12  133.02    3.54
  -4   0 -12  129.34    3.54
  -4   0 -12  124.10    3.48
  -4   0 -12  133.04    4.18
   4   0  14   17.26    1.26
  -4   0 -14   16.27    1.16
  -4   0 -14   17.27    0.76
  -4   0 -14   16.84    0.72
  -4   0 -14   16.98    1.23
  -4   0 -14   17.47    0.75
  -4   0 -14   17.39    0.75
  -4   0 -14   16.95    0.71
  -4   0 -16    0.59    0.28
  -4   0 -16    0.75    0.26
  -4   0 -16    0.67    0.26
  -4   0 -16    0.93    0.28
  -4   0 -16    0.50    0.50
  -4   0 -16    0.58    0.31
  -4   0 -16    1.00    0.60
  -4   0 -16    1.19    0.32
  -4   0 -18   30.55    1.10
  -4   0 -18   31.98    1.20
  -4   0 -18   30.41    1.13
  -4   0 -18   30.20    1.80
  -4   0 -18   31.75    1.12
  -4   0 -18   28.43    1.85
  -4   0 -18   29.38    1.14
  -4   0 -20    6.37    0.45
  -4   0 -20    6.12    0.45
  -4   0 -20    5.79    0.45
  -4   0 -20    6.16    0.41
  -4   0 -22   10.01    0.46
  -4   0 -22    9.71    0.49
  -4   0 -22    9.49    0.42
  -4   0 -24    1.93    0.17
   4   1 -25    0.47    0.13
   4  -1 -25    0.65    0.14
   4   1 -23   98.80    2.83
   4  -1 -23  102.92    2.84
   4  -1 -23  113.49    2.92
   4   1 -23  110.85    2.91
   4  -1 -21   56.24    1.71
   4  -1 -21   60.05    1.76
   4   1 -21   58.55    1.75
   4  -1 -19   25.26    0.95
   4   1 -19   27.29    1.03
   4  -1 -19   28.74    1.07
  -4  -1  19   26.73    0.94
   4  -1 -17   94.82    2.72
   4  -1 -17   88.53    2.59
   4  -1 -17   92.28    2.67
   4   1 -17   90.88    2.65
   4  -1 -17   86.65    3.66
   4   1 -17   93.97    3.62
   4  -1 -15  384.99   10.04
   4   1 -15  384.51   10.01
   4   1 -15  391.14   10.96
   4  -1 -15  393.59   11.12
   4  -1 -15  398.35    9.98
   4  -1 -15  372.66   10.71
   4   1 -15  394.58   10.64
   4  -1 -15  380.96   10.07
   4  -1 -15  375.11    9.93
   4   1 -15  395.34   10.03
   4  -1 -15  393.55   10.07
   4   1 -13  144.55    4.70
   4  -1 -13  142.53    4.53
   4   1 -13  136.95    4.31
   4  -1 -13  143.99    4.45
   4  -1 -13  146.75    3.95
   4   1 -13  150.17    3.89
   4  -1 -13  145.14    3.90
   4   1 -13  140.09    3.88
   4   1 -13  148.33    4.60
   4  -1 -13  148.94    4.71
   4   1 -11   27.20    1.31
   4   1 -11   25.98    1.36
   4  -1 -11   28.48    1.32
   4  -1 -11   27.89    1.24
   4   1 -11   26.74    1.15
   4  -1 -11   27.88    0.94
   4   1 -11   28.33    0.95
   4  -1 -11   27.39    0.92
   4   1 -11   26.52    0.88
   4  -1 -11   28.05    1.40
   4  -1  -9    3.90    0.45
   4   1  -9    3.36    0.50
   4   1  -9    4.13    0.39
   4  -1  -9    3.53    0.45
   4   1  -9    3.42    0.37
   4  -1  -9    5.05    0.61
   4   1  -9    3.65    0.61
   4  -1  -7  144.34    4.14
   4   1  -7  138.57    3.95
   4  -1  -7  146.58    4.04
   4   1  -7  145.16    3.93
   4  -1  -7  150.50    4.13
   4   1  -7  153.97    4.13
   4   1  -5   96.79    2.65
   4  -1  -5  103.44    2.84
   4   1  -5  101.89    2.85
   4   1  -3  354.35    9.07
   4  -1  -3  353.79    9.09
   4  -1  -1  370.11    9.05
   4  -1  -1  340.92    9.23
   4   1  -1  348.06    9.15
   4  -1  -1  351.39    9.03
   4  -1  -1  356.33    8.99
   4  -1   1 1340.29   33.72
   4   1   1 1396.54   33.63
  -4  -1  -1 1392.64   33.48
  -4  -1  -1 1309.21   33.42
  -4  -1  -1 1297.90   33.44
  -4  -1  -1 1320.98   33.46
   4   1   3  203.37    5.21
  -4  -1  -3  193.42    5.16
  -4   1  -3  194.57    5.01
   4  -1   3  205.58    5.27
  -4  -1  -3  189.24    5.11
  -4   1  -3  185.74    5.10
  -4  -1  -5    0.32    0.25
   4  -1   5    0.14    0.26
   4   1   5    0.28    0.25
  -4   1  -5    0.20    0.26
   4   1   7  269.74    7.35
   4  -1   7  267.64    7.38
  -4  -1  -7  280.10    7.34
  -4   1  -7  264.97    7.22
   4   1   9   44.38    1.80
  -4  -1  -9   46.16    1.80
  -4   1  -9   49.34    1.75
   4  -1  11   41.00    1.20
  -4   1 -11   39.26    1.22
  -4  -1 -11   41.89    1.81
  -4  -1 -13   99.51    2.76
  -4   1 -13   99.11    2.74
  -4   1 -13   97.97    3.44
  -4  -1 -13   93.04    3.49
  -4  -1 -13   97.43    2.78
  -4   1 -13  102.44    2.83
  -4   1 -13   99.11    2.81
  -4  -1 -13   98.44    2.79
  -4  -1 -13   93.04    2.76
  -4   1 -13   98.38    2.75
  -4   1 -13  100.62    2.82
  -4  -1 -13  100.43    2.80
   4   1  13  102.98    3.56
  -4  -1 -13   95.01    3.46
  -4  -1 -13  101.10    2.81
  -4   1 -13   98.74    2.74
   4  -1  13   98.09    2.68
  -4  -1 -15   15.60    0.71
  -4   1 -15   16.67    0.70
  -4   1 -15   14.78    0.73
  -4  -1 -15   16.52    0.74
  -4  -1 -15   15.92    0.74
  -4  -1 -15   15.70    0.70
  -4   1 -15   15.92    0.75
   4   1  15   14.61    1.21
  -4  -1 -15   14.92    1.18
  -4  -1 -15   14.92    0.71
  -4   1 -15   18.22    0.73
  -4  -1 -15   14.55    1.25
  -4   1 -15   15.50    1.24
  -4  -1 -15   15.38    0.74
  -4   1 -17    7.13    0.51
  -4  -1 -17    6.92    0.47
  -4   1 -17    6.70    0.44
  -4  -1 -17    7.71    0.54
  -4   1 -17    6.60    0.48
  -4  -1 -17    6.99    0.49
  -4  -1 -17    5.73    0.83
  -4   1 -17    6.82    0.86
  -4   1 -17    7.62    0.50
  -4   1 -17    6.37    0.95
  -4  -1 -17    5.46    0.96
   4   1  17    7.35    0.93
  -4  -1 -17    6.88    0.50
   4  -1  17    6.63    0.96
  -4  -1 -17    7.26    0.53
  -4   1 -17    7.37    0.49
  -4  -1 -19    2.20    0.36
  -4   1 -19    2.46    0.34
  -4  -1 -19    2.12    0.37
  -4   1 -19    1.68    0.34
  -4   1 -19    1.67    0.30
  -4  -1 -19    2.43    0.37
  -4   1 -19    1.64    0.25
  -4  -1 -19    2.52    0.34
  -4  -1 -19    1.83    0.30
  -4  -1 -21    2.16    0.30
  -4   1 -21    2.17    0.30
  -4  -1 -21    1.99    0.31
  -4   1 -21    1.76    0.30
  -4  -1 -21    1.79    0.31
  -4  -1 -21    1.74    0.25
  -4   1 -21    1.93    0.29
  -4   1 -21    1.79    0.24
  -4   1 -23   10.96    0.44
  -4  -1 -23   12.66    0.50
  -4   1 -23   12.16    0.48
  -4  -1 -23   10.57    0.41
   4   2 -24    1.75    0.23
   4   2 -24    1.76    0.22
   4  -2 -24    1.79    0.22
   4  -2 -22    0.03    0.26
   4   2 -22   -0.13    0.27
   4   2 -22   -0.02    0.22
   4  -2 -22   -0.15    0.23
   4  -2 -20    0.64    0.29
   4  -2 -20    0.48    0.25
   4   2 -20    0.47    0.32
   4  -2 -20    0.67    0.33
  -4  -2  20    0.45    0.22
  -4  -2  18   30.69    1.83
   4  -2 -18   33.21    1.19
   4  -2 -18   30.58    1.11
   4   2 -18   32.02    1.17
   4  -2 -18   35.80    1.22
   4   2 -18   29.79    1.86
   4  -2 -18   29.02    1.97
  -4  -2  18   33.48    1.13
   4  -2 -16   28.67    1.10
   4  -2 -16   27.65    0.99
   4  -2 -16   25.66    0.93
   4  -2 -16   29.28    1.06
   4   2 -16   30.27    1.10
   4   2 -16   26.21    1.02
   4  -2 -16   29.41    1.85
   4   2 -16   31.45    1.75
   4  -2 -16   29.06    1.07
   4  -2 -14  227.65    5.90
   4  -2 -14  229.29    6.91
   4   2 -14  222.85    5.85
   4  -2 -14  228.58    5.93
   4   2 -14  238.16    6.69
   4   2 -14  201.51    5.79
   4  -2 -14  217.41    5.84
   4  -2 -14  225.18    5.84
   4  -2 -14  218.88    5.82
   4   2 -14  231.15    5.86
   4   2 -14  233.29    6.39
   4  -2 -14  225.67    5.92
   4   2 -14  231.11    5.96
   4   2 -12   72.25    2.47
   4  -2 -12   68.06    1.93
   4   2 -12   66.11    2.60
   4   2 -12   67.98    2.22
   4  -2 -12   65.09    2.35
   4   2 -12   66.88    2.20
   4  -2 -12   64.67    2.38
   4   2 -12   65.45    1.95
   4  -2 -12   64.25    1.92
   4   2 -12   68.79    1.87
  -4  -2  12   61.23    1.83
   4  -2 -12   65.01    2.57
   4   2 -10   28.54    1.18
   4  -2 -10   28.49    1.28
   4   2 -10   32.37    1.50
   4  -2 -10   27.82    1.29
   4   2 -10   31.24    1.01
   4  -2 -10   31.16    1.46
   4   2 -10   33.11    1.42
   4   2  -8   71.62    2.25
   4  -2  -8   77.30    2.37
   4  -2  -8   76.76    2.50
   4   2  -8   71.84    2.44
   4   2  -6   41.93    1.52
   4  -2  -6   37.55    1.35
   4  -2  -6   41.89    1.44
   4   2  -6   36.99    1.45
   4   2  -4    0.03    0.16
   4   2  -4    0.46    0.22
   4  -2  -4    0.18    0.22
   4  -2  -4    0.15    0.14
   4  -2  -2    0.49    0.19
   4  -2  -2    0.71    0.22
   4  -2  -2    0.73    0.17
   4  -2  -2    0.72    0.22
   4  -2  -2    1.22    0.20
  -4   2   0 1196.40   29.68
   4   2   0 1170.14   29.78
  -4  -2   0 1186.56   29.75
   4  -2   0 1157.23   29.73
  -4  -2  -2  102.70    2.93
   4   2   2  110.86    2.98
  -4   2  -2  109.58    2.92
  -4  -2  -2  109.50    2.99
  -4  -2  -2  111.50    2.89
  -4  -2  -2  106.58    2.95
  -4  -2  -2  104.84    2.93
  -4   2  -4  206.95    5.40
   4   2   4  197.54    5.45
  -4  -2  -4  202.81    5.47
  -4  -2  -4  203.21    5.29
  -4   2  -6  233.36    6.04
   4   2   6  222.28    6.12
  -4  -2  -6  222.42    6.16
  -4   2  -6  218.01    6.11
   4   2   8    9.55    0.71
  -4  -2  -8    9.15    0.76
  -4   2  -8    8.58    0.75
  -4  -2 -10   89.66    2.44
  -4   2 -10   86.88    2.85
   4  -2  10   88.64    2.37
   4  -2  10   90.95    3.05
   4   2  10   91.55    3.01
  -4   2 -10   83.13    2.36
  -4  -2 -10   93.71    3.09
  -4  -2 -12    0.54    0.26
  -4   2 -12    0.22    0.49
  -4  -2 -12    0.18    0.21
  -4   2 -12    0.55    0.21
  -4  -2 -12    0.07    0.20
  -4  -2 -12    0.30    0.20
  -4  -2 -12    0.60    0.38
   4  -2  12    0.43    0.19
  -4  -2 -12    0.45    0.21
  -4   2 -12    0.39    0.24
  -4  -2 -12    0.42    0.25
  -4  -2 -12    0.76    0.51
  -4   2 -12    0.67    0.23
   4   2  12    0.27    0.41
   4  -2  12    0.34    0.41
  -4   2 -14   61.40    1.80
  -4   2 -14   63.16    2.53
  -4  -2 -14   63.04    1.84
  -4  -2 -14   57.27    2.61
  -4  -2 -14   61.79    1.87
  -4  -2 -14   60.64    1.88
  -4   2 -14   60.46    1.89
  -4  -2 -14   60.78    1.85
  -4   2 -14   60.73    1.89
  -4  -2 -14   58.44    1.84
  -4   2 -14   57.64    1.79
  -4  -2 -14   59.87    1.87
  -4  -2 -14   56.54    2.55
   4   2  14   63.37    2.62
   4  -2  14   59.46    2.61
  -4  -2 -14   61.28    1.86
  -4   2 -14   59.60    1.80
   4  -2  14   59.67    1.75
  -4  -2 -16    2.22    0.34
  -4  -2 -16    2.71    0.36
  -4  -2 -16    2.09    0.32
  -4   2 -16    2.19    0.30
  -4  -2 -16    2.07    0.34
   4  -2  16    2.05    0.27
  -4  -2 -16    2.28    0.63
  -4   2 -16    1.62    0.63
   4  -2  16    1.49    0.69
   4   2  16    2.76    0.71
  -4  -2 -16    1.92    0.75
  -4   2 -16    1.92    0.35
  -4  -2 -16    2.66    0.39
  -4  -2 -16    2.50    0.38
  -4  -2 -18    9.56    0.55
  -4   2 -18    8.39    0.49
  -4   2 -18    8.29    0.52
  -4  -2 -18    9.47    0.59
  -4  -2 -18    8.85    0.57
   4   2  18    9.15    1.05
  -4   2 -18    9.55    1.00
  -4  -2 -18    9.94    1.09
  -4   2 -18    9.23    0.55
  -4  -2 -18    9.56    0.57
  -4  -2 -18    8.68    0.59
  -4  -2 -18    7.55    0.98
  -4   2 -18    9.51    0.57
  -4   2 -20   13.50    0.62
  -4  -2 -20   13.27    0.65
  -4  -2 -20   12.76    0.62
  -4   2 -20   12.57    0.61
  -4   2 -20   12.44    0.63
  -4   2 -20   12.52    0.56
  -4  -2 -20   12.47    0.61
  -4   2 -22    1.42    0.24
  -4  -2 -22    1.29    0.24
  -4   2 -22    1.20    0.24
  -4   2 -22    1.38    0.23
  -4  -2 -22    1.22    0.21
  -4  -2 -22    0.98    0.25
  -4  -2 -24    0.01    0.12
   4  -3 -23    0.08    0.22
   4   3 -23    0.18    0.22
   4  -3 -23    0.19    0.17
   4   3 -23    0.05    0.17
   4  -3 -21    0.36    0.24
   4  -3 -21    0.45    0.29
   4   3 -21    0.40    0.29
  -4  -3  21    0.29    0.19
   4  -3 -21    0.27    0.22
   4  -3 -19    4.34    0.42
   4  -3 -19    4.41    0.39
   4  -3 -19    4.10    0.34
   4   3 -19    4.12    0.43
   4  -3 -19    4.42    0.45
  -4  -3  19    3.65    0.35
   4  -3 -17   36.24    1.32
   4  -3 -17   37.40    1.27
   4  -3 -17   34.89    1.21
   4  -3 -17   35.03    1.18
  -4  -3  17   31.76    1.80
   4  -3 -17   33.58    1.13
   4  -3 -17   35.81    2.18
   4  -3 -17   35.02    1.27
   4   3 -17   33.52    1.21
   4   3 -17   34.65    1.91
  -4  -3  17   35.93    1.21
   4  -3 -15    7.43    0.52
   4   3 -15    7.10    0.96
   4  -3 -15    7.25    0.45
   4   3 -15    6.37    0.42
   4  -3 -15    6.19    0.47
   4  -3 -15    6.71    0.43
   4  -3 -15    6.79    0.40
   4   3 -15    7.22    0.50
   4  -3 -15    6.25    0.44
   4  -3 -15    6.18    0.99
   4   3 -15    6.82    0.47
   4  -3 -15    7.22    0.50
   4  -3 -13    0.47    0.53
   4  -3 -13    0.78    0.28
   4   3 -13    0.45    0.23
   4  -3 -13    0.70    0.28
   4   3 -13    0.15    0.54
   4   3 -13    0.44    0.20
   4  -3 -13    0.68    0.23
   4  -3 -13    0.38    0.19
   4  -3 -13    0.45    0.22
   4  -3 -13    0.56    0.17
   4   3 -13    0.34    0.25
  -4  -3  13    0.31    0.17
   4   3 -13    0.60    0.42
   4   3 -13    0.30    0.25
   4   3 -13    0.53    0.31
   4   3 -13    0.38    0.22
   4  -3 -13    0.52    0.20
   4  -3 -11   13.21    0.59
   4   3 -11   15.46    1.03
   4  -3 -11   13.23    0.78
   4   3 -11   13.60    0.79
   4  -3 -11   13.82    0.57
   4   3 -11   14.44    0.61
  -4  -3  11   13.97    0.54
   4  -3 -11   13.37    1.03
   4   3  -9    1.30    0.23
   4  -3  -9    0.90    0.23
   4   3  -9    1.83    0.68
   4  -3  -9    1.01    0.51
   4   3  -9    1.24    0.34
   4  -3  -9    0.66    0.28
   4  -3  -7   70.51    2.33
   4  -3  -7   66.11    2.09
   4   3  -7   65.78    2.36
   4   3  -7   69.80    2.16
   4  -3  -5   29.37    1.14
   4  -3  -5   29.30    1.00
   4  -3  -5   30.44    1.18
   4   3  -5   27.60    1.19
   4  -3  -3    4.83    0.34
   4  -3  -3    5.65    0.43
   4  -3  -3    5.72    0.39
   4  -3  -3    5.96    0.46
  -4  -3   3    5.26    0.25
   4   3  -3    4.71    0.38
   4  -3  -3    5.16    0.38
   4   3  -3    5.04    0.43
  -4   3   3    4.99    0.21
   4  -3  -1   92.31    2.52
   4  -3  -1   95.05    2.58
   4   3  -1   87.48    2.36
  -4   3   1   88.56    2.38
   4  -3  -1   90.62    2.59
  -4  -3  -1   83.43    2.36
   4   3   1   82.37    2.28
  -4  -3  -1   82.62    2.48
   4  -3   1   83.08    2.51
  -4   3  -1   82.34    2.28
  -4  -3  -3   18.13    0.70
  -4  -3  -3   17.47    0.77
  -4  -3  -3   17.73    0.74
  -4  -3  -3   18.29    0.81
   4   3   3   16.41    0.70
  -4   3  -3   17.94    0.71
   4  -3   3   17.76    0.85
  -4  -3  -3   18.47    0.76
  -4  -3  -5  677.48   17.39
  -4  -3  -5  689.36   17.59
  -4  -3  -5  688.15   17.65
  -4   3  -5  708.36   17.49
   4   3   5  666.53   17.52
  -4  -3  -5  661.85   17.58
   4  -3   5  682.96   17.66
  -4   3  -7  224.49    6.42
  -4  -3  -7  230.81    6.48
   4  -3   7  231.20    6.46
  -4   3  -7  228.25    6.25
  -4  -3  -7  234.65    6.42
   4  -3   9   71.77    1.97
   4  -3   9   67.33    2.53
  -4   3  -9   75.76    2.38
   4   3   9   73.05    2.49
  -4  -3  -9   69.04    2.59
  -4  -3  -9   69.46    2.02
  -4   3  -9   73.87    2.49
  -4  -3 -11   62.45    1.93
  -4   3 -11   67.44    2.41
   4  -3  11   66.49    1.86
  -4  -3 -11   65.45    1.92
  -4  -3 -11   66.26    1.93
  -4  -3 -11   64.52    1.90
   4   3  11   68.65    2.51
   4  -3  11   65.68    2.55
  -4  -3 -11   66.06    1.91
  -4   3 -11   67.20    1.86
  -4  -3 -11   62.26    2.59
  -4   3 -13  147.20    3.90
  -4  -3 -13  145.50    3.95
  -4  -3 -13  140.87    4.88
  -4  -3 -13  143.46    3.99
  -4   3 -13  150.42    4.62
  -4   3 -13  140.72    3.99
  -4  -3 -13  148.22    3.99
  -4  -3 -13  146.68    3.95
  -4  -3 -13  146.74    3.99
  -4  -3 -13  141.10    3.96
   4  -3  13  148.22    4.83
   4   3  13  138.44    4.72
  -4  -3 -13  144.45    3.96
  -4   3 -13  146.54    3.89
   4  -3  13  145.69    3.89
  -4   3 -15    3.78    0.69
  -4  -3 -15    2.80    0.75
  -4   3 -15    3.38    0.39
   4  -3  15    2.41    0.72
   4   3  15    3.74    0.76
  -4  -3 -15    3.80    0.42
  -4  -3 -15    3.93    0.42
  -4  -3 -15    4.79    0.83
  -4  -3 -15    4.09    0.39
  -4   3 -15    3.89    0.40
  -4  -3 -15    4.01    0.40
  -4  -3 -15    4.03    0.37
  -4   3 -15    3.51    0.32
  -4  -3 -15    3.70    0.36
  -4  -3 -15    3.61    0.39
  -4  -3 -15    3.98    0.74
  -4  -3 -15    3.91    0.39
  -4   3 -15    2.93    0.38
  -4  -3 -15    3.67    0.30
   4  -3  15    3.88    0.33
  -4  -3 -17   45.36    1.57
  -4  -3 -17   43.56    2.30
  -4  -3 -17   46.19    1.54
  -4  -3 -17   46.98    1.53
  -4  -3 -17   45.79    1.57
  -4   3 -17   43.83    1.44
  -4  -3 -17   43.42    1.55
  -4  -3 -17   48.35    1.57
   4   3  17   49.71    2.38
   4  -3  17   44.77    2.33
  -4  -3 -17   44.22    2.35
  -4  -3 -17   42.71    2.38
  -4   3 -17   45.60    2.23
  -4   3 -17   45.89    1.48
  -4  -3 -17   47.99    1.53
   4  -3  17   45.04    1.41
  -4  -3 -19   21.55    0.90
  -4   3 -19   20.90    0.82
  -4  -3 -19   22.24    0.86
  -4   3 -19   21.39    0.85
  -4   3 -19   20.99    0.83
  -4  -3 -19   19.61    0.84
  -4   3 -19   18.70    0.76
  -4  -3 -19   20.80    0.90
  -4  -3 -21   17.35    0.72
  -4   3 -21   16.05    0.66
  -4   3 -21   16.73    0.65
  -4  -3 -21   16.85    0.67
  -4   3 -21   15.46    0.67
  -4  -3 -21   15.86    0.66
  -4  -3 -23    2.68    0.20
  -4   3 -23    2.38    0.22
  -4  -3 -23    2.64    0.25
   4  -4 -24    4.55    0.27
   4   4 -24    4.13    0.26
   4  -4 -22    3.93    0.31
   4  -4 -22    3.15    0.27
  -4  -4  22    3.53    0.27
   4  -4 -22    4.08    0.36
   4   4 -22    4.30    0.36
   4  -4 -20    5.70    0.43
   4  -4 -20    5.84    0.41
   4   4 -20    6.00    0.46
   4  -4 -20    5.46    0.46
  -4  -4  20    5.04    0.37
   4  -4 -18   16.42    1.46
   4  -4 -18   15.24    0.73
   4  -4 -18   15.10    0.70
   4  -4 -18   15.37    0.68
   4  -4 -18   14.65    0.62
   4   4 -18   15.48    1.30
   4   4 -18   17.00    0.74
   4  -4 -18   15.28    0.76
   4  -4 -18   14.71    1.44
  -4  -4  18   16.08    0.70
   4  -4 -16   32.43    1.21
   4   4 -16   33.19    1.80
   4  -4 -16   29.38    1.87
   4  -4 -16   30.21    1.09
   4   4 -16   27.82    1.01
   4  -4 -16   29.68    1.12
   4  -4 -16   29.19    1.07
   4  -4 -16   28.50    0.98
  -4  -4  16   28.22    1.62
   4  -4 -16   30.62    1.04
  -4  -4  16   32.25    1.10
   4  -4 -16   31.22    2.00
   4   4 -16   30.98    1.08
   4  -4 -16   30.73    1.14
   4  -4 -14   35.32    2.00
   4   4 -14   32.86    1.12
   4  -4 -14   32.61    1.19
   4   4 -14   34.28    1.76
   4  -4 -14   34.65    1.92
   4  -4 -14   34.86    1.24
   4  -4 -14   34.08    1.16
   4   4 -14   33.43    1.07
   4  -4 -14   35.41    1.21
   4  -4 -14   34.35    1.16
   4  -4 -14   32.62    1.17
   4   4 -14   32.64    1.49
  -4  -4  14   34.41    1.67
   4  -4 -14   32.77    1.07
   4  -4 -14   35.00    1.13
   4   4 -14   34.49    1.14
  -4  -4  14   33.26    1.09
   4   4 -14   35.62    1.22
   4  -4 -14   35.88    1.16
   4  -4 -12  132.68    4.37
   4  -4 -12  120.86    3.42
   4  -4 -12  124.78    3.47
   4   4 -12  127.43    4.08
   4  -4 -12  124.62    3.41
   4  -4 -12  122.51    3.44
   4  -4 -12  125.92    3.40
   4  -4 -12  123.22    3.41
   4  -4 -12  126.14    3.38
  -4  -4  12  127.68    3.37
   4   4 -12  121.46    3.83
   4  -4 -12  125.58    3.40
   4   4 -12  125.71    3.45
   4  -4 -10   60.21    1.74
   4   4 -10   59.75    2.30
   4   4 -10   55.17    2.33
   4  -4 -10   56.53    1.89
   4   4 -10   58.69    2.07
   4  -4 -10   57.22    1.68
   4   4 -10   59.62    1.72
  -4  -4  10   56.68    1.63
  -4  -4  10   59.08    1.67
   4  -4 -10   62.16    2.40
   4  -4  -8   61.51    1.74
   4  -4  -8   60.68    2.21
   4  -4  -8   61.07    2.28
   4  -4  -8   59.55    1.88
   4   4  -8   59.27    2.06
   4   4  -8   60.36    2.29
   4  -4  -6    1.50    0.35
   4  -4  -6    1.08    0.42
   4  -4  -6    1.50    0.49
   4   4  -6    0.82    0.36
   4  -4  -6    1.11    0.24
   4  -4  -4  315.52    8.27
   4  -4  -4  316.45    8.35
   4  -4  -4  309.48    8.43
   4  -4  -4  316.44    8.50
   4   4  -4  334.57    8.51
  -4   4   4  319.63    8.10
   4   4  -4  295.83    8.39
   4  -4  -2  379.95    9.90
   4  -4  -2  371.51    9.83
   4  -4  -2  362.47    9.89
  -4  -4   2  374.36    9.95
   4  -4  -2  379.27    9.91
  -4  -4   2  388.14    9.66
   4   4  -2  376.64    9.92
  -4  -4   0   69.59    2.08
   4  -4   0   73.79    2.05
   4  -4   0   73.24    2.12
  -4  -4   0   72.91    2.15
  -4  -4  -2  165.13    4.54
   4   4   2  162.77    4.29
  -4   4  -2  164.00    4.37
   4  -4   2  152.81    4.56
  -4  -4  -4  209.21    5.54
  -4  -4  -4  201.90    5.61
  -4  -4  -4  203.10    5.68
  -4  -4  -4  204.92    5.76
   4   4   4  206.97    5.52
  -4   4  -4  207.68    5.56
   4  -4   4  202.57    5.75
  -4  -4  -4  208.31    5.68
  -4  -4  -6    1.18    0.31
  -4  -4  -6    1.30    0.46
  -4  -4  -6    0.84    0.45
   4  -4   6    1.01    0.46
   4   4   6    0.68    0.32
  -4   4  -6    0.63    0.31
  -4  -4  -6    1.58    0.41
   4  -4   8   38.13    1.12
  -4  -4  -8   35.03    1.16
  -4   4  -8   36.21    1.69
  -4  -4  -8   38.04    1.65
  -4  -4  -8   34.47    1.66
   4  -4   8   37.02    1.62
  -4  -4  -8   39.45    1.65
  -4   4  -8   38.69    1.46
   4  -4  10  176.81    4.62
  -4   4 -10  180.69    5.12
   4  -4  10  180.10    5.38
   4   4  10  180.11    5.26
  -4  -4 -10  171.69    5.37
  -4  -4 -10  171.20    5.45
  -4  -4 -10  180.34    5.39
  -4   4 -10  176.27    5.27
  -4  -4 -10  169.62    4.68
  -4   4 -12   41.53    1.26
  -4  -4 -12   40.23    1.32
  -4  -4 -12   42.90    2.11
  -4  -4 -12   41.33    1.37
  -4   4 -12   37.84    1.78
  -4  -4 -12   42.07    2.01
  -4   4 -12   40.21    1.33
  -4  -4 -12   42.45    1.33
  -4  -4 -12   39.67    1.33
  -4  -4 -12   41.74    1.34
  -4  -4 -12   41.82    1.31
   4  -4  12   41.77    1.97
   4   4  12   41.63    1.90
  -4  -4 -12   39.80    1.30
  -4  -4 -12   40.17    1.24
  -4  -4 -12   40.26    1.24
  -4   4 -12   38.03    1.24
   4  -4  12   42.55    1.28
  -4  -4 -14    8.39    1.05
   4  -4  14    7.22    0.98
  -4  -4 -14    8.13    0.52
  -4   4 -14    9.26    0.50
  -4  -4 -14    6.77    0.52
  -4   4 -14    8.43    0.95
  -4  -4 -14    7.27    0.95
  -4  -4 -14    8.70    0.52
  -4  -4 -14    8.00    0.52
  -4  -4 -14    8.55    0.49
  -4  -4 -14    8.57    0.52
   4   4  14    8.56    0.93
  -4  -4 -14    8.89    0.50
  -4   4 -14    9.07    0.50
   4  -4  14    8.49    0.47
  -4  -4 -14    7.51    0.42
  -4  -4 -16   25.09    1.80
  -4   4 -16   27.71    1.01
  -4   4 -16   27.30    1.65
  -4  -4 -16   28.38    1.06
  -4  -4 -16   28.46    1.08
  -4  -4 -16   27.43    1.09
  -4   4 -16   26.62    0.97
  -4  -4 -16   27.87    1.04
  -4  -4 -16   26.82    1.06
  -4  -4 -16   26.97    1.08
  -4  -4 -16   24.52    1.70
  -4  -4 -16   27.13    1.09
   4  -4  16   26.92    1.76
   4   4  16   29.27    1.74
  -4  -4 -16   28.82    1.83
  -4   4 -16   28.26    1.02
   4  -4  16   27.76    0.98
   4  -4  18    0.24    0.22
  -4   4 -18    0.26    0.29
  -4  -4 -18    0.42    0.32
  -4  -4 -18    0.24    0.27
  -4  -4 -18    0.20    0.26
  -4   4 -18    0.17    0.18
  -4  -4 -18    0.60    0.31
  -4   4 -20    0.15    0.24
  -4  -4 -20    0.48    0.26
  -4   4 -20    0.53    0.25
  -4   4 -20    0.43    0.23
  -4  -4 -20    0.35    0.26
  -4  -4 -20    0.49    0.26
  -4  -4 -20    0.49    0.23
  -4  -4 -22    1.49    0.23
  -4   4 -22    1.56    0.22
  -4   4 -22    1.64    0.24
  -4  -4 -22    1.96    0.23
  -4  -4 -22    1.69    0.25
  -4   4 -22    1.89    0.22
   4  -5 -23   37.02    1.12
   4   5 -23   37.26    1.11
   4   5 -23   35.51    1.12
   4  -5 -21   19.92    0.76
   4  -5 -21   19.38    0.74
   4   5 -21   19.64    0.77
   4  -5 -21   20.00    0.80
  -4  -5  21   19.55    0.73
   4  -5 -19    9.63    0.54
   4  -5 -19    9.51    0.54
   4  -5 -19    8.26    0.42
   4   5 -19    8.85    0.54
   4  -5 -19    9.57    0.58
  -4  -5  19    9.48    0.51
   4  -5 -17    5.28    0.93
   4   5 -17    4.56    0.40
   4  -5 -17    6.46    0.49
   4  -5 -17    6.07    0.47
   4  -5 -17    5.30    0.43
   4  -5 -17    5.72    0.36
   4  -5 -17    5.33    0.38
  -4  -5  17    5.48    0.44
   4  -5 -17    4.80    0.95
   4  -5 -17    6.01    0.52
   4   5 -17    5.36    0.45
   4   5 -15  210.21    5.46
   4  -5 -15  209.29    6.85
   4  -5 -15  212.78    5.56
   4  -5 -15  221.43    5.63
   4  -5 -15  215.52    6.74
   4   5 -15  215.54    6.39
   4   5 -15  186.14    5.36
   4  -5 -15  216.27    5.54
   4  -5 -15  213.79    5.56
   4  -5 -15  209.80    5.51
   4  -5 -15  206.05    5.53
   4   5 -15  200.94    6.02
   4  -5 -15  183.21    5.38
   4  -5 -15  211.80    5.47
  -4  -5  15  208.19    5.42
  -4  -5  15  210.41    5.51
   4  -5 -13   50.59    2.45
   4  -5 -13   47.78    1.56
   4   5 -13   48.15    2.18
   4  -5 -13   50.13    2.36
   4  -5 -13   49.51    1.61
   4  -5 -13   47.49    1.57
   4  -5 -13   49.17    1.55
   4   5 -13   49.48    1.42
   4  -5 -13   49.92    1.54
   4  -5 -13   46.84    1.52
  -4  -5  13   47.83    1.97
   4   5 -13   48.69    1.97
   4  -5 -13   49.99    1.52
   4  -5 -13   48.51    1.46
  -4  -5  13   48.17    1.48
   4  -5 -13   47.58    1.49
   4   5 -13   50.70    1.58
   4  -5 -11   51.42    2.35
   4  -5 -11   51.55    1.61
   4  -5 -11   54.34    1.52
   4  -5 -11   53.07    1.65
   4   5 -11   53.40    2.27
   4  -5 -11   53.15    2.29
   4   5 -11   53.54    1.50
   4  -5 -11   52.43    1.61
   4  -5 -11   52.44    1.60
   4  -5 -11   52.16    1.57
  -4  -5  11   53.86    1.57
   4   5 -11   54.96    2.38
  -4  -5  11   49.13    1.91
   4   5 -11   50.72    2.00
   4  -5 -11   53.59    1.55
   4   5 -11   51.06    1.61
   4  -5  -9    7.59    0.46
   4  -5  -9    9.49    0.83
   4   5  -9    8.20    0.79
   4   5  -9    7.98    0.67
   4   5  -9    8.35    0.42
  -4  -5   9    8.16    0.38
  -4  -5   9    8.48    0.40
   4  -5  -9    7.49    0.80
   4   5  -7   57.25    2.24
   4  -5  -7   57.06    1.73
   4  -5  -7   58.03    2.26
  -4  -5   7   57.43    1.66
  -4  -5   7   63.40    1.69
   4  -5  -7   61.36    1.95
   4  -5  -7   62.81    2.24
   4  -5  -5   64.42    2.23
   4  -5  -5   62.21    1.95
   4  -5  -5   58.78    2.13
   4  -5  -5   64.17    2.04
   4   5  -5   59.23    2.13
   4   5  -5   62.91    2.08
  -4  -5   5   56.00    1.64
  -4   5   5   60.34    1.75
   4  -5  -3   81.14    2.56
   4  -5  -3   79.62    2.47
   4  -5  -3   86.63    2.65
  -4   5   3   83.25    2.31
   4   5  -3   80.97    2.58
   4  -5  -3   78.53    2.54
  -4  -5   3   81.49    2.32
  -4  -5   3   83.90    2.59
   4  -5  -1  804.30   20.86
   4  -5  -1  826.74   20.87
  -4  -5   1  813.24   20.94
   4   5  -1  827.38   20.82
  -4  -5   1  820.77   20.96
   4  -5  -1  785.84   20.91
   4  -5   1    5.11    0.49
   4  -5   1    6.51    0.55
  -4  -5  -1    6.22    0.52
   4   5   1    5.04    0.26
   4   5   1    5.73    0.38
   4  -5   3    3.08    0.54
  -4  -5  -3    2.85    0.48
  -4  -5  -3    2.68    0.41
  -4   5  -3    2.63    0.34
   4   5   3    2.77    0.30
  -4  -5  -5    1.10    0.52
   4   5   5    0.58    0.29
   4  -5   5    0.90    0.51
  -4  -5  -5    0.41    0.47
  -4  -5  -5    0.41    0.35
  -4  -5  -5    0.61    0.39
  -4   5  -5    0.68    0.33
   4  -5   7  224.14    5.84
  -4  -5  -7  219.02    5.82
  -4  -5  -7  225.36    6.57
  -4  -5  -7  226.01    6.47
  -4  -5  -7  228.22    6.14
   4   5   7  230.26    6.25
   4  -5   7  230.54    6.47
  -4   5  -7  233.39    6.26
  -4  -5  -7  231.97    6.50
   4  -5   9   72.58    2.04
  -4  -5  -9   71.98    2.02
  -4  -5  -9   74.15    2.76
   4  -5   9   75.24    2.69
   4   5   9   75.42    2.56
  -4   5  -9   72.82    2.47
  -4  -5  -9   72.26    2.81
  -4  -5  -9   74.20    2.72
  -4   5  -9   66.77    2.69
  -4  -5 -11   -0.12    0.48
  -4   5 -11   -0.26    0.58
  -4   5 -11    0.10    0.20
  -4  -5 -11    0.35    0.19
  -4  -5 -11    0.13    0.23
  -4  -5 -11   -0.08    0.19
  -4  -5 -11    0.26    0.44
  -4   5 -11    0.34    0.35
   4  -5  11   -0.04    0.23
  -4  -5 -11    0.45    0.18
  -4  -5 -11   -0.05    0.17
  -4  -5 -11    0.12    0.17
   4   5  11    0.25    0.37
  -4  -5 -11   -0.14    0.56
  -4  -5 -11    0.16    0.21
   4  -5  11    0.58    0.46
  -4  -5 -11    0.09    0.27
  -4   5 -13   11.83    0.55
  -4  -5 -13    9.36    1.10
  -4  -5 -13   10.23    0.60
  -4   5 -13   12.89    1.05
  -4  -5 -13    9.30    1.04
  -4  -5 -13   10.31    0.55
  -4  -5 -13   10.91    0.55
  -4  -5 -13   10.03    0.57
  -4  -5 -13   10.34    0.58
   4  -5  13   12.11    1.11
   4   5  13   10.87    1.02
  -4  -5 -13   11.17    0.51
  -4   5 -13   12.18    0.56
  -4  -5 -13   10.40    0.48
   4  -5  13    9.90    0.53
  -4  -5 -15  102.04    4.14
  -4   5 -15  103.42    2.96
  -4  -5 -15  112.81    3.07
  -4  -5 -15  108.10    3.06
  -4  -5 -15  110.63    3.09
  -4   5 -15  103.54    2.95
  -4  -5 -15  107.99    3.08
  -4  -5 -15  104.07    3.01
  -4   5 -15   98.45    3.71
  -4  -5 -15  107.54    4.07
   4   5  15  113.68    3.96
   4  -5  15   98.71    3.91
  -4   5 -15  103.20    2.96
   4  -5  15  108.82    2.98
  -4   5 -17    8.37    0.50
  -4  -5 -17    8.70    0.55
  -4  -5 -17    8.16    0.58
  -4   5 -17    7.41    0.50
   4  -5  17    7.67    0.46
  -4   5 -17    7.67    0.43
  -4  -5 -17    7.16    0.52
  -4  -5 -17    8.94    0.56
  -4  -5 -17    7.76    0.49
  -4  -5 -19   15.69    0.74
  -4  -5 -19   16.96    0.72
  -4   5 -19   15.14    0.66
   4  -5  19   15.20    0.61
  -4  -5 -19   15.39    0.72
  -4  -5 -19   15.17    0.71
  -4   5 -19   14.45    0.64
  -4   5 -21    0.47    0.22
  -4  -5 -21    0.55    0.23
  -4   5 -21    0.69    0.22
  -4   5 -21    0.47    0.19
  -4  -5 -21    1.03    0.27
  -4  -5 -21    0.63    0.22
  -4  -5 -23   12.04    0.47
   4  -6 -22    0.08    0.17
   4  -6 -22    0.02    0.17
   4  -6 -22    0.33    0.22
   4   6 -22    0.13    0.21
   4   6 -22    0.25    0.20
  -4  -6  22    0.09    0.17
   4  -6 -20    7.01    0.45
   4  -6 -20    6.86    0.43
   4   6 -20    6.74    0.44
   4  -6 -20    7.82    0.50
  -4  -6  20    6.54    0.42
   4  -6 -18   28.98    1.08
   4  -6 -18   30.28    1.11
   4   6 -18   26.38    0.96
   4  -6 -18   30.43    1.00
  -4  -6  18   29.04    1.05
   4  -6 -18   30.39    1.13
   4   6 -18   28.62    1.05
   4  -6 -16   44.63    2.53
   4   6 -16   42.43    1.41
   4  -6 -16   43.15    1.52
   4   6 -16   41.62    2.12
   4  -6 -16   46.47    2.48
   4   6 -16   40.57    1.34
   4  -6 -16   45.88    1.52
   4  -6 -16   46.45    1.50
   4  -6 -16   43.82    1.47
   4  -6 -16   44.70    1.48
   4  -6 -16   44.95    1.37
   4  -6 -16   45.41    1.43
  -4  -6  16   43.22    1.36
  -4  -6  16   44.21    1.46
   4  -6 -14   59.36    2.87
   4  -6 -14   56.22    1.85
   4   6 -14   58.33    2.54
   4  -6 -14   60.19    2.77
   4  -6 -14   57.97    1.87
   4   6 -14   60.95    1.71
   4  -6 -14   58.18    1.85
   4  -6 -14   59.24    1.84
   4  -6 -14   58.49    1.82
   4   6 -14   57.34    2.32
   4  -6 -14   59.15    1.80
   4  -6 -14   57.40    1.75
  -4  -6  14   61.66    1.78
  -4  -6  14   59.78    1.83
   4  -6 -12    6.52    0.95
   4  -6 -12    5.58    0.46
   4  -6 -12    7.17    0.38
   4  -6 -12    6.20    0.89
   4   6 -12    5.35    0.92
   4   6 -12    6.57    0.36
   4  -6 -12    5.98    0.44
   4  -6 -12    6.07    0.43
   4  -6 -12    5.32    0.37
   4   6 -12    5.55    0.67
   4  -6 -12    5.65    0.35
   4  -6 -12    4.90    0.31
   4  -6 -12    5.64    0.38
  -4  -6  12    6.13    0.38
  -4  -6  12    5.87    0.40
   4   6 -12    5.94    0.41
   4  -6 -10  212.69    5.43
   4  -6 -10  212.14    6.52
   4   6 -10  206.57    6.42
   4  -6 -10  218.84    6.42
   4  -6 -10  209.35    5.55
   4  -6 -10  205.80    5.53
   4  -6 -10  208.21    5.48
   4  -6 -10  200.29    5.50
  -4  -6  10  213.99    5.51
   4   6 -10  209.85    6.44
  -4  -6  10  200.79    5.92
   4   6 -10  205.86    6.10
   4   6 -10  215.08    5.53
   4  -6  -8   49.51    2.06
   4  -6  -8   50.27    1.75
  -4  -6   8   47.01    1.81
   4   6  -8   54.33    2.14
   4   6  -8   47.00    1.44
  -4  -6   8   47.95    1.40
  -4  -6   8   51.47    1.46
  -4  -6   8   48.59    1.43
   4  -6  -8   50.34    2.15
   4  -6  -6  228.42    5.92
   4  -6  -6  215.99    6.19
  -4   6   6  214.57    5.71
  -4  -6   6  209.41    6.00
   4   6  -6  213.13    6.19
  -4  -6   6  213.20    5.53
  -4  -6   6  212.72    5.56
  -4  -6   6  211.14    5.55
   4  -6  -6  212.24    6.28
  -4  -6   4  201.35    5.38
   4  -6  -4  211.28    5.86
   4  -6  -4  201.72    5.73
   4  -6  -4  213.56    5.97
  -4   6   4  211.18    5.55
   4   6  -4  210.90    5.89
  -4  -6   4  203.78    5.82
  -4  -6   4  215.25    5.58
   4  -6  -2  713.80   18.97
   4  -6  -2  707.86   18.86
  -4   6   2  757.18   18.68
   4   6  -2  746.66   18.86
  -4  -6   2  716.95   18.93
   4  -6  -2  712.04   18.92
  -4  -6   2  734.61   18.64
  -4  -6   0  214.43    5.89
   4  -6   0  207.43    5.82
   4  -6   0  205.29    5.74
   4   6   0  201.62    5.92
   4   6   0  211.40    5.63
   4  -6   0  210.20    5.89
  -4  -6  -2  251.49    6.98
  -4  -6  -2  255.00    6.86
   4  -6   2  247.77    6.87
   4  -6   2  243.62    6.81
   4   6   2  240.81    6.46
  -4   6  -2  260.68    6.70
  -4  -6  -4    0.44    0.17
  -4  -6  -4    0.71    0.45
  -4  -6  -4    0.43    0.37
   4   6   4    0.22    0.23
   4  -6   4    0.57    0.47
  -4   6  -4    0.54    0.30
   4  -6   4    0.62    0.22
  -4  -6  -6   13.35    0.77
  -4  -6  -6   12.70    0.92
  -4  -6  -6   12.21    0.49
   4  -6   6   13.35    0.53
  -4   6  -6   11.97    0.77
   4  -6   6   10.60    0.86
   4   6   6   11.90    0.70
   4  -6   8   96.15    2.63
  -4  -6  -8   93.19    2.60
  -4   6  -8  104.58    3.13
   4   6   8   95.83    3.05
   4  -6   8   90.08    3.24
  -4  -6  -8   93.96    3.44
  -4  -6  -8   98.39    3.35
  -4  -6  -8   96.99    2.96
  -4  -6 -10   29.41    1.72
  -4  -6 -10   27.72    1.01
  -4  -6 -10   28.04    0.91
  -4  -6 -10   26.53    1.57
  -4   6 -10   27.36    1.64
  -4  -6 -10   29.30    1.05
  -4  -6 -10   29.28    1.01
  -4  -6 -10   28.63    1.02
  -4  -6 -10   29.05    0.97
  -4  -6 -10   27.48    0.94
   4   6  10   27.33    1.40
  -4   6 -10   29.57    1.39
   4  -6  10   29.12    1.59
  -4  -6 -10   28.81    0.91
  -4  -6 -10   27.69    0.92
   4  -6  10   29.81    0.97
   4  -6  10   31.37    0.99
  -4  -6 -10   28.48    0.94
  -4  -6 -12   22.28    0.89
  -4  -6 -12   22.15    0.77
  -4  -6 -12   23.85    1.65
  -4  -6 -12   21.35    1.51
  -4   6 -12   21.40    1.41
  -4  -6 -12   22.13    0.91
  -4  -6 -12   20.72    0.81
  -4  -6 -12   21.57    0.82
   4   6  12   22.67    1.32
  -4   6 -12   19.61    1.20
   4  -6  12   19.74    1.37
  -4  -6 -12   21.36    0.76
  -4  -6 -12   20.88    0.76
   4  -6  12   21.45    0.79
   4  -6  12   21.27    0.83
  -4  -6 -12   21.09    0.76
  -4  -6 -14   23.74    1.76
  -4   6 -14   23.42    0.89
  -4  -6 -14   24.51    0.99
  -4   6 -14   24.06    1.52
  -4  -6 -14   25.61    1.69
  -4  -6 -14   25.09    0.94
  -4  -6 -14   25.04    1.00
  -4  -6 -14   24.73    0.93
   4   6  14   27.59    1.59
   4  -6  14   24.17    1.59
  -4  -6 -14   27.31    0.89
  -4  -6 -14   23.29    0.83
  -4   6 -14   23.32    0.90
   4  -6  14   24.43    0.92
  -4  -6 -14   22.97    0.82
  -4  -6 -16    0.37    0.24
  -4  -6 -16    0.58    0.27
  -4  -6 -16    0.63    0.28
  -4  -6 -16    0.31    0.25
  -4  -6 -16    0.25    0.59
  -4   6 -16    0.06    0.63
   4  -6  16    0.20    0.24
  -4   6 -16    0.32    0.29
  -4  -6 -16    1.21    0.66
  -4  -6 -16    0.47    0.30
  -4   6 -16    0.70    0.29
   4   6  16   -0.07    0.60
   4  -6  16    0.53    0.56
  -4  -6 -18    6.16    0.47
  -4  -6 -18    7.17    0.49
   4  -6  18    6.53    0.42
  -4   6 -18    6.25    0.45
  -4  -6 -18    7.06    0.49
  -4   6 -18    6.59    0.44
  -4  -6 -20   19.35    0.79
  -4   6 -20   19.17    0.72
  -4   6 -20   18.57    0.69
  -4  -6 -20   20.02    0.74
  -4  -6 -20   18.45    0.77
  -4  -6 -20   18.16    0.75
  -4   6 -20   17.46    0.68
   4  -6  20   17.26    0.65
  -4   6 -22    6.14    0.30
  -4  -6 -22    7.97    0.39
   4  -7 -23   15.12    0.52
   4   7 -23   15.84    0.52
   4  -7 -21   45.31    1.37
   4  -7 -21   45.11    1.37
   4   7 -21   48.30    1.40
   4  -7 -21   46.17    1.42
  -4  -7  21   45.01    1.37
   4  -7 -19    6.13    0.44
   4  -7 -19    6.66    0.45
   4  -7 -19    6.27    0.35
  -4  -7  19    6.58    0.43
   4  -7 -19    6.70    0.48
   4   7 -19    6.28    0.44
   4   7 -17   11.37    0.59
   4  -7 -17   12.82    0.69
   4  -7 -17   10.41    0.62
   4   7 -17   10.39    0.53
   4  -7 -17   11.98    0.64
   4  -7 -17   10.94    0.52
   4  -7 -17   11.69    0.55
  -4  -7  17   11.28    0.51
  -4  -7  17   11.88    0.60
   4  -7 -15  193.73    6.52
   4   7 -15  195.99    5.02
   4  -7 -15  184.87    5.13
   4   7 -15  203.82    6.04
   4  -7 -15  173.34    6.19
   4  -7 -15  181.28    5.11
   4   7 -15  188.16    4.94
   4  -7 -15  184.48    5.11
   4  -7 -15  184.63    5.06
   4   7 -15  181.98    5.67
   4  -7 -15  185.78    4.99
   4  -7 -15  188.64    5.05
  -4  -7  15  185.91    4.99
  -4  -7  15  189.84    5.07
   4   7 -13   12.49    1.26
   4  -7 -13   11.60    1.25
   4  -7 -13   12.73    0.69
   4   7 -13   15.01    0.58
   4  -7 -13   13.69    0.70
   4  -7 -13   12.23    0.61
   4  -7 -13   13.59    0.67
   4   7 -13   11.82    0.99
   4  -7 -13   14.10    0.61
   4  -7 -13   13.28    0.54
   4  -7 -13   13.06    0.63
  -4  -7  13   12.74    0.61
   4  -7 -13   12.71    0.70
   4  -7 -13   14.40    0.61
   4  -7 -13   11.77    1.31
   4   7 -11    1.24    0.86
   4  -7 -11    1.71    0.67
  -4  -7  11    1.55    0.28
   4  -7 -11    1.59    0.23
   4  -7 -11    1.47    0.30
   4  -7 -11    1.20    0.30
   4   7 -11    2.32    0.53
   4  -7 -11    1.62    0.26
   4  -7 -11    1.34    0.24
  -4  -7  11    1.63    0.26
   4  -7 -11    1.75    0.65
   4  -7 -11    1.66    0.25
   4  -7 -11    1.66    0.33
   4  -7  -9    0.65    0.19
   4  -7  -9   -0.14    0.55
   4  -7  -9    0.58    0.27
   4  -7  -9    0.43    0.31
   4  -7  -9    0.85    0.53
   4  -7  -9    0.50    0.24
   4  -7  -9    0.26    0.24
   4  -7  -9    0.38    0.19
  -4  -7   9    1.62    0.23
   4   7  -9    0.58    0.37
   4   7  -9    0.31    0.43
  -4  -7   9    0.29    0.20
   4   7  -9    0.17    0.17
  -4  -7   9    0.14    0.14
   4   7  -7   58.01    2.30
  -4  -7   7   56.38    2.06
  -4  -7   7   59.19    1.95
  -4  -7   7   57.03    1.64
  -4  -7   7   57.44    1.68
   4  -7  -7   57.63    2.01
   4  -7  -7   58.62    2.35
  -4  -7   5   29.41    1.31
  -4  -7   5   29.42    1.14
  -4   7   5   30.93    1.11
   4   7  -5   30.01    1.40
  -4  -7   5   26.46    0.90
  -4  -7   5   29.76    0.93
  -4  -7   5   29.63    0.94
   4  -7  -5   29.60    1.28
   4  -7  -5   29.50    1.36
   4   7  -3  347.46    8.97
  -4   7   3  335.45    8.70
  -4  -7   3  336.43    8.69
  -4  -7   3  324.16    8.95
   4  -7  -3  332.29    8.99
  -4  -7   3  324.63    8.45
  -4  -7   3  328.85    8.44
  -4  -7   3  329.39    8.46
   4  -7  -3  322.52    8.42
   4  -7  -3  345.28    9.09
   4  -7  -1   55.72    2.13
   4  -7  -1   56.18    1.59
  -4  -7   1   56.73    2.13
   4  -7  -1   58.30    2.08
  -4  -7   1   57.21    1.63
   4  -7  -1   54.32    1.59
   4   7  -1   57.41    2.15
   4   7  -1   55.92    1.87
   4  -7  -1   55.46    2.07
   4  -7   1  141.02    3.69
  -4  -7  -1  137.78    3.70
  -4  -7  -1  142.39    4.25
   4  -7   1  139.45    3.71
  -4  -7  -1  138.65    3.71
  -4  -7  -1  139.45    3.71
   4  -7   1  140.50    4.23
   4  -7   1  144.19    4.08
   4  -7   1  140.30    4.27
  -4  -7  -1  142.30    3.69
   4   7   1  139.37    4.33
   4  -7   3   63.81    1.81
  -4  -7  -3   65.03    1.80
  -4  -7  -3   64.82    2.28
   4  -7   3   61.71    1.84
  -4  -7  -3   64.26    2.42
  -4  -7  -3   66.01    1.82
   4  -7   3   65.52    2.36
   4  -7   3   63.74    2.23
  -4   7  -3   66.16    2.16
  -4  -7  -3   66.42    1.80
  -4  -7  -5   38.24    1.64
  -4  -7  -5   39.15    1.54
  -4  -7  -5   38.83    1.13
   4  -7   5   39.09    1.18
   4  -7   5   35.77    1.60
  -4   7  -5   40.59    1.55
  -4  -7  -5   37.73    1.14
  -4  -7  -7    2.94    0.22
  -4   7  -7    4.17    0.51
   4   7   7    2.63    0.39
   4  -7   7    3.73    0.57
  -4  -7  -7    3.24    0.44
  -4  -7  -7    2.60    0.59
  -4  -7  -9   18.24    0.77
  -4  -7  -9   19.42    0.68
  -4  -7  -9   19.27    1.30
  -4  -7  -9   19.39    0.79
  -4  -7  -9   18.47    0.76
  -4  -7  -9   19.26    0.72
  -4  -7  -9   18.28    0.74
   4  -7   9   18.20    1.23
   4   7   9   17.99    1.05
  -4   7  -9   19.75    1.12
  -4  -7  -9   19.49    0.74
  -4  -7  -9   18.26    0.65
  -4  -7  -9   19.44    0.70
  -4  -7  -9   17.71    0.69
   4  -7   9   19.49    0.73
  -4  -7  -9   18.88    0.69
   4  -7   9   17.80    0.73
  -4  -7 -11   23.51    1.68
  -4  -7 -11   25.38    0.98
  -4  -7 -11   25.78    0.86
  -4  -7 -11   23.81    1.59
  -4   7 -11   22.66    1.59
  -4  -7 -11   24.10    0.87
  -4  -7 -11   24.36    0.89
  -4  -7 -11   24.97    1.01
  -4  -7 -11   26.92    0.99
  -4  -7 -11   24.16    0.89
  -4  -7 -11   25.02    0.91
  -4  -7 -11   26.29    0.96
   4  -7  11   24.97    1.55
   4   7  11   24.93    1.37
  -4   7 -11   26.89    1.39
  -4  -7 -11   25.35    0.88
  -4  -7 -11   24.87    0.92
  -4  -7 -11   24.56    0.84
   4  -7  11   26.02    0.91
   4  -7  11   26.77    0.94
  -4  -7 -13   52.03    2.68
  -4  -7 -13   52.30    1.70
  -4  -7 -13   49.34    2.49
  -4   7 -13   50.45    2.33
  -4  -7 -13   51.21    1.61
  -4  -7 -13   52.15    1.73
  -4  -7 -13   49.58    1.60
  -4  -7 -13   52.29    1.69
   4  -7  13   47.81    2.36
   4   7  13   50.33    2.26
  -4  -7 -13   51.47    1.56
  -4  -7 -13   54.22    1.56
  -4  -7 -13   54.25    1.64
   4  -7  13   50.14    1.57
   4  -7  13   54.29    1.64
  -4   7 -15   -0.06    0.63
  -4  -7 -15    1.08    0.63
  -4  -7 -15    0.84    0.25
  -4  -7 -15    0.69    0.32
  -4  -7 -15    0.82    0.34
  -4  -7 -15    0.42    0.23
   4  -7  15    1.01    0.28
  -4  -7 -15    0.75    0.25
  -4  -7 -15    0.87    0.20
  -4   7 -15    1.06    0.31
  -4   7 -15    0.75    0.29
  -4  -7 -15    0.85    0.34
  -4  -7 -17    0.72    0.27
  -4  -7 -17    0.63    0.23
   4  -7  17    0.37    0.25
  -4  -7 -17    0.90    0.26
  -4   7 -17    0.31    0.27
  -4   7 -17    0.38    0.26
  -4  -7 -17    0.33    0.30
  -4  -7 -19    0.46    0.26
  -4   7 -19    0.39    0.24
   4  -7  19    0.80    0.23
  -4  -7 -19    0.74    0.26
  -4   7 -19    0.54    0.19
  -4  -7 -21   -0.06    0.18
  -4   7 -21    0.13    0.16
  -4  -7 -21    0.08    0.21
  -4   7 -21    0.06    0.13
   4   8 -22    0.87    0.17
   4  -8 -22    1.09    0.19
   4  -8 -20   33.62    1.12
   4  -8 -20   33.65    1.11
   4   8 -20   34.55    1.11
   4  -8 -20   36.35    1.16
  -4  -8  20   34.82    1.11
   4  -8 -18   11.83    0.61
   4  -8 -18   11.83    0.62
   4  -8 -18   11.86    0.54
  -4  -8  18   11.68    0.58
   4  -8 -18   12.47    0.65
   4   8 -18   11.52    0.57
   4   8 -16    1.25    0.30
   4  -8 -16    0.94    0.38
   4  -8 -16    1.38    0.32
   4   8 -16    0.77    0.27
   4  -8 -16    1.52    0.36
   4  -8 -16    0.80    0.25
   4  -8 -16    0.89    0.23
  -4  -8  16    0.78    0.23
  -4  -8  16    1.05    0.29
   4   8 -14   78.02    3.27
   4  -8 -14   81.58    3.53
   4  -8 -14   85.80    2.54
   4   8 -14   86.17    2.34
   4  -8 -14   84.15    2.52
   4  -8 -14   80.37    2.42
   4   8 -14   79.69    3.06
   4  -8 -14   85.16    2.42
   4  -8 -14   84.33    2.46
  -4  -8  14   82.40    2.41
   4  -8 -14   85.06    2.53
   4  -8 -12  154.45    4.22
   4  -8 -12  158.53    4.06
   4  -8 -12  155.35    5.30
   4   8 -12  145.73    5.17
   4  -8 -12  159.49    4.24
   4  -8 -12  151.49    4.12
   4   8 -12  144.71    4.85
   4  -8 -12  140.75    3.99
   4  -8 -12  156.98    4.18
   4  -8 -12  152.82    4.13
  -4  -8  12  156.98    4.15
  -4  -8  12  152.86    4.17
   4  -8 -10   28.58    0.93
   4  -8 -10   29.18    1.07
   4  -8 -10   28.44    1.06
   4   8 -10   27.20    1.51
   4  -8 -10   30.12    1.74
   4  -8 -10   27.38    0.90
   4  -8 -10   27.31    0.98
  -4  -8  10   30.33    1.01
  -4  -8  10   28.64    1.01
   4  -8  -8   31.22    1.11
   4  -8  -8   32.10    1.01
   4  -8  -8   33.58    1.78
   4  -8  -8   35.85    1.44
   4  -8  -8   30.19    1.11
   4  -8  -8   31.68    1.13
  -4  -8   8   32.68    1.34
   4  -8  -8   32.41    1.08
  -4  -8   8   31.98    1.02
   4  -8  -8   30.93    1.00
  -4  -8   8   33.12    1.08
  -4  -8   8   32.22    1.02
  -4  -8   8   31.66    1.06
   4  -8  -6    0.67    0.26
   4  -8  -6    1.10    0.27
   4  -8  -6    0.52    0.19
  -4  -8   6    0.80    0.19
  -4  -8   6    0.59    0.18
   4  -8  -6    1.20    0.46
   4  -8  -6    1.37    0.40
  -4  -8   6    0.57    0.30
  -4  -8   6    0.76    0.29
  -4  -8   4    4.40    0.30
  -4  -8   4    4.05    0.27
  -4  -8   4    4.32    0.30
   4  -8  -4    4.51    0.57
   4   8  -4    3.65    0.50
  -4   8   4    3.52    0.39
  -4  -8   4    4.65    0.44
  -4  -8   2   74.76    2.02
   4  -8  -2   70.17    1.98
  -4  -8   2   69.09    1.99
   4  -8  -2   73.68    2.68
  -4  -8   2   70.70    2.05
   4  -8  -2   72.64    2.00
  -4  -8   2   71.62    2.67
   4  -8  -2   76.82    2.55
   4   8  -2   72.54    2.67
   4  -8  -2   73.65    2.58
   4   8  -2   69.16    2.36
  -4  -8   0   26.72    0.87
   4  -8   0   25.00    0.85
  -4  -8   0   25.06    0.82
  -4  -8   0   25.03    0.88
   4  -8   0   26.19    0.87
   4  -8   0   27.55    1.33
  -4  -8   0   25.80    0.88
   4  -8   0   26.41    0.87
  -4  -8   0   27.76    1.39
   4  -8   0   25.75    1.32
   4   8   0   28.23    1.42
   4   8   2   60.07    2.36
   4  -8   2   55.99    1.69
   4  -8   2   61.46    2.29
  -4  -8  -2   58.97    1.68
  -4  -8  -2   58.85    2.38
   4  -8   2   58.28    2.01
   4  -8   2   58.35    1.66
  -4  -8  -2   57.64    1.67
  -4   8  -4   16.91    0.93
   4  -8   4   15.43    0.61
  -4  -8  -4   15.72    0.59
   4  -8   4   15.81    0.91
   4  -8   4   16.76    0.66
  -4  -8  -4   15.32    0.96
   4  -8   4   16.25    1.08
  -4  -8  -4   16.38    1.08
  -4  -8  -6    1.08    0.42
  -4  -8  -6    1.58    0.41
  -4  -8  -6    0.90    0.16
  -4   8  -6    0.57    0.35
   4  -8   6    0.77    0.22
  -4  -8  -6    1.14    0.22
  -4  -8  -6    0.76    0.18
  -4  -8  -6    0.68    0.17
  -4  -8  -6    0.91    0.19
   4  -8   6    0.51    0.20
  -4  -8  -6    0.84    0.25
   4  -8   6    0.56    0.38
  -4  -8  -8   29.90    1.35
  -4  -8  -8   30.62    0.99
  -4  -8  -8   30.18    1.00
  -4  -8  -8   32.32    1.12
  -4  -8  -8   29.09    1.07
  -4  -8  -8   31.85    1.03
   4  -8   8   30.55    1.56
  -4   8  -8   31.30    1.48
  -4  -8  -8   31.64    1.06
  -4  -8  -8   30.13    1.02
  -4  -8  -8   28.64    1.00
   4  -8   8   31.42    1.05
  -4  -8  -8   31.07    1.08
  -4  -8  -8   30.36    0.98
  -4  -8 -10   21.83    0.88
  -4  -8 -10   20.97    0.74
  -4  -8 -10   19.32    1.45
  -4   8 -10   19.51    1.59
  -4  -8 -10   22.17    0.90
  -4  -8 -10   20.79    0.77
  -4  -8 -10   19.57    0.77
  -4  -8 -10   19.36    0.85
  -4  -8 -10   20.53    0.78
  -4  -8 -10   20.55    0.82
   4  -8  10   20.24    1.31
  -4   8 -10   20.06    1.21
  -4  -8 -10   20.72    0.77
  -4  -8 -10   20.48    0.73
  -4  -8 -10   19.66    0.80
   4  -8  10   19.97    0.80
   4  -8  10   21.10    0.83
  -4  -8 -12   82.26    2.43
  -4  -8 -12   80.22    2.26
  -4   8 -12   74.57    3.18
  -4  -8 -12   79.91    3.36
  -4  -8 -12   82.55    2.49
  -4  -8 -12   78.43    2.29
  -4  -8 -12   78.89    2.39
  -4  -8 -12   81.26    2.44
  -4  -8 -12   80.12    2.33
  -4  -8 -12   79.12    2.32
  -4   8 -12   77.42    2.93
  -4  -8 -12   79.10    2.26
  -4  -8 -12   80.98    2.30
  -4  -8 -12   84.41    2.36
   4  -8  12   82.42    2.33
   4  -8  12   81.94    2.37
   4  -8  14    3.34    0.37
  -4  -8 -14    3.57    0.47
  -4  -8 -14    3.33    0.33
  -4  -8 -14    3.75    0.39
  -4   8 -14    2.80    0.76
  -4  -8 -14    2.43    0.71
  -4  -8 -14    3.80    0.31
  -4  -8 -14    4.45    0.35
  -4  -8 -14    3.82    0.36
  -4   8 -14    3.79    0.38
  -4  -8 -14    4.11    0.45
  -4  -8 -16    6.17    0.49
  -4   8 -16    5.82    0.42
  -4  -8 -16    6.31    0.53
  -4  -8 -16    6.37    0.46
  -4  -8 -16    6.20    0.41
  -4  -8 -16    5.79    0.34
  -4  -8 -16    7.02    0.45
  -4   8 -16    6.58    0.43
   4  -8  16    7.06    0.45
   4  -8  18    1.16    0.25
  -4   8 -18    0.79    0.27
  -4   8 -18    1.08    0.26
  -4  -8 -18    0.83    0.27
  -4  -8 -18    1.23    0.28
  -4  -8 -18    1.24    0.29
  -4   8 -20   18.01    0.63
  -4  -8 -20   20.18    0.68
  -4   8 -20   19.38    0.65
   4  -8  20   18.16    0.65
   4   9 -21    0.85    0.19
   4  -9 -21    0.81    0.19
   4  -9 -19    1.17    0.26
  -4  -9  19    1.13    0.23
   4  -9 -19    1.58    0.20
   4   9 -19    1.48    0.26
   4  -9 -19    1.22    0.29
   4  -9 -19    1.26    0.25
   4  -9 -17    3.19    0.29
   4  -9 -17    3.95    0.39
   4   9 -17    2.97    0.31
   4  -9 -17    3.73    0.39
   4  -9 -17    3.41    0.31
  -4  -9  17    3.89    0.36
   4  -9 -17    3.72    0.42
   4   9 -17    2.67    0.33
   4  -9 -15    2.74    0.39
   4   9 -15    2.76    0.30
   4  -9 -15    2.60    0.38
   4  -9 -15    2.61    0.31
   4  -9 -15    2.32    0.29
  -4  -9  15    2.55    0.29
   4  -9 -15    2.26    0.39
   4  -9 -13   16.61    0.81
   4  -9 -13   19.17    0.69
   4   9 -13   15.24    1.40
   4  -9 -13   15.29    1.47
   4   9 -13   15.29    0.64
   4  -9 -13   16.54    0.80
   4  -9 -13   16.76    0.81
   4  -9 -13   15.18    0.67
   4   9 -13   14.02    1.13
   4  -9 -13   16.74    0.74
   4  -9 -13   15.44    0.58
   4  -9 -13   16.18    0.69
  -4  -9  13   15.64    0.69
  -4  -9  13   15.13    0.71
   4  -9 -11  114.28    3.26
   4  -9 -11  117.05    3.09
   4   9 -11  108.27    4.28
   4  -9 -11  112.64    3.27
   4   9 -11  111.15    3.96
   4  -9 -11  115.88    3.18
   4  -9 -11  108.23    3.05
  -4  -9  11  114.57    3.19
  -4  -9  11  116.57    3.20
   4  -9  -9   42.67    1.44
   4  -9  -9   44.33    1.33
   4  -9  -9   43.50    1.79
   4  -9  -9   45.96    1.48
   4  -9  -9   44.94    1.48
   4  -9  -9   41.99    1.33
   4   9  -9   40.92    1.98
   4  -9  -9   42.33    1.31
   4  -9  -9   43.58    1.42
  -4  -9   9   43.63    1.40
  -4  -9   9   43.57    1.39
   4  -9  -7   67.57    2.48
   4  -9  -7   70.52    2.13
   4  -9  -7   72.50    2.15
   4  -9  -7   69.37    2.04
  -4  -9   7   73.20    2.40
   4  -9  -7   72.04    2.08
   4  -9  -7   69.00    2.01
  -4  -9   7   70.96    2.04
  -4  -9   7   72.50    2.05
   4  -9  -7   73.35    2.12
   4  -9  -5   68.43    1.99
   4  -9  -5   67.96    2.04
   4  -9  -5   67.75    2.06
  -4  -9   5   70.44    2.30
  -4  -9   5   70.56    2.09
   4  -9  -5   69.57    2.48
   4  -9  -5   69.65    1.99
   4  -9  -5   73.21    2.66
  -4  -9   5   70.39    2.88
   4  -9  -5   69.34    2.00
  -4  -9   5   71.21    2.01
  -4  -9   5   67.51    1.95
  -4  -9   5   68.22    1.99
   4  -9  -3   49.50    1.52
   4  -9  -3   49.20    1.99
  -4  -9   3   48.26    2.19
  -4  -9   3   49.88    1.55
   4  -9  -3   48.47    1.51
   4  -9  -3   49.41    1.48
   4  -9  -3   51.37    2.15
   4  -9  -3   48.42    1.55
   4   9  -3   52.64    2.19
  -4  -9   3   49.86    1.48
  -4  -9   3   50.91    1.50
   4  -9  -1    4.98    0.33
  -4  -9   1    5.36    0.31
   4  -9  -1    4.31    0.70
  -4  -9   1    4.72    0.71
  -4  -9   1    5.40    0.39
   4  -9  -1    5.74    0.69
   4  -9  -1    4.87    0.36
  -4  -9   1    5.36    0.40
  -4  -9   1    5.27    0.32
   4   9  -1    5.04    0.67
   4  -9  -1    4.87    0.64
   4   9   1  225.28    6.75
   4  -9   1  223.33    5.86
  -4  -9  -1  230.35    5.88
  -4  -9  -1  224.70    5.86
  -4  -9  -1  217.27    5.80
  -4  -9  -1  225.86    6.82
   4  -9   1  224.56    5.89
  -4  -9  -1  226.74    5.89
   4  -9   1  227.74    5.89
  -4  -9  -1  225.72    6.63
   4  -9   1  227.41    6.60
   4  -9   3   13.08    0.54
  -4  -9  -3   12.33    0.51
   4   9   3   11.00    0.99
  -4   9  -3   13.39    0.85
  -4  -9  -3   11.99    0.52
  -4  -9  -3   11.62    0.49
  -4  -9  -3   12.80    0.58
   4  -9   3   12.48    0.73
  -4  -9  -3   11.19    0.57
  -4  -9  -3   11.36    0.91
   4  -9   3   12.15    0.56
   4  -9   3   10.22    0.92
  -4  -9  -3   11.80    0.54
  -4  -9  -3   11.66    1.02
  -4  -9  -5  186.25    5.05
  -4  -9  -5  188.93    5.03
   4  -9   5  189.17    5.88
   4  -9   5  191.03    5.06
  -4  -9  -5  192.43    5.60
  -4  -9  -5  191.32    5.80
  -4  -9  -5  188.75    5.02
  -4  -9  -5  194.08    5.10
  -4  -9  -5  181.70    4.99
  -4  -9  -5  182.00    5.02
  -4   9  -5  195.54    5.60
  -4  -9  -5  187.67    5.06
  -4  -9  -5  194.58    4.96
  -4  -9  -5  189.73    4.96
   4  -9   5  193.82    5.06
  -4  -9  -5  192.17    4.97
   4  -9   5  186.03    5.01
  -4  -9  -7  265.40    6.85
  -4  -9  -7  247.55    6.73
  -4  -9  -7  253.34    7.30
  -4  -9  -7  250.58    6.75
  -4  -9  -7  262.25    6.88
  -4  -9  -7  252.79    6.73
  -4  -9  -7  258.63    6.82
   4  -9   7  260.84    6.74
  -4  -9  -7  258.66    6.77
  -4   9  -7  269.12    7.44
  -4  -9  -7  263.40    6.82
  -4  -9  -7  260.08    6.74
  -4  -9  -7  263.48    6.78
   4  -9   7  259.95    6.81
   4  -9   7  268.93    6.80
  -4  -9  -9    5.47    0.61
  -4  -9  -9    5.45    0.40
  -4  -9  -9    6.29    0.51
  -4  -9  -9    5.81    0.41
  -4  -9  -9    5.43    0.37
  -4  -9  -9    5.43    0.45
  -4   9  -9    4.93    0.67
  -4  -9  -9    5.94    0.43
  -4  -9  -9    6.45    0.40
  -4  -9  -9    6.35    0.40
  -4  -9  -9    6.48    0.36
   4  -9   9    5.62    0.41
  -4  -9  -9    5.72    0.48
  -4  -9  -9    5.76    0.39
  -4   9 -11    3.14    1.00
  -4  -9 -11    2.03    0.30
  -4  -9 -11    2.61    0.37
  -4  -9 -11    2.38    0.30
  -4  -9 -11    2.75    0.41
  -4  -9 -11    2.18    0.31
  -4  -9 -11    2.62    0.29
  -4   9 -11    2.27    0.54
   4  -9  11    2.75    0.37
  -4  -9 -11    2.73    0.28
  -4  -9 -11    2.47    0.30
  -4  -9 -11    2.64    0.32
   4  -9  11    2.68    0.31
  -4  -9 -11    2.74    0.40
  -4  -9 -11    3.42    0.32
  -4  -9 -13   74.20    2.22
  -4  -9 -13   70.38    2.05
  -4   9 -13   70.01    2.94
  -4  -9 -13   73.37    2.29
  -4  -9 -13   68.66    2.06
  -4  -9 -13   73.28    2.11
  -4  -9 -13   71.47    2.23
  -4  -9 -13   70.37    2.18
  -4  -9 -13   73.26    2.11
  -4   9 -13   70.63    2.73
  -4  -9 -13   73.29    2.14
  -4  -9 -13   73.30    2.09
  -4  -9 -13   69.16    2.04
   4  -9  13   72.14    2.10
   4  -9  13   72.81    2.15
  -4   9 -15  131.83    3.44
  -4  -9 -15  126.52    3.54
  -4  -9 -15  125.83    3.62
  -4  -9 -15  124.24    3.53
  -4  -9 -15  123.73    3.43
  -4  -9 -15  129.64    3.48
  -4  -9 -15  127.30    3.41
  -4  -9 -15  121.34    3.39
  -4   9 -15  122.29    3.42
   4  -9  15  126.44    3.49
  -4  -9 -17    0.25    0.22
  -4  -9 -17    0.36    0.29
   4  -9  17    0.52    0.25
  -4  -9 -17    0.45    0.21
  -4   9 -17    0.17    0.24
  -4   9 -17    0.17    0.23
  -4  -9 -17    0.52    0.28
   4  -9  19    0.28    0.20
  -4   9 -19    0.33    0.15
  -4  -9 -19    0.69    0.20
   4  -9  19    0.02    0.20
  -4  -9 -19    0.53    0.21
  -4   9 -19    0.51    0.19
   4 -10 -20    0.21    0.14
  -4 -10  20    0.30    0.16
  -4 -10  20    0.41    0.21
   4 -10 -20    0.44    0.19
   4  10 -20    0.26    0.17
   4 -10 -18   18.40    0.75
   4 -10 -18   20.68    0.79
   4  10 -18   18.80    0.72
   4 -10 -18   20.01    0.70
   4 -10 -16   14.15    0.60
   4 -10 -16   14.05    0.63
   4 -10 -16   13.52    0.69
   4  10 -16   14.43    0.58
   4 -10 -16   14.24    0.69
   4  10 -16   14.09    0.62
   4 -10 -16   14.16    0.70
   4 -10 -14    2.96    0.41
   4  10 -14    2.41    0.28
   4 -10 -14    2.55    0.38
  -4 -10  14    2.53    0.32
   4 -10 -14    1.96    0.32
   4 -10 -14    2.89    0.31
  -4 -10  14    2.70    0.29
   4 -10 -14    2.66    0.41
   4  10 -12    0.57    0.86
  -4 -10  12    0.52    0.28
   4 -10 -12    0.86    0.36
   4  10 -12    0.13    0.44
   4 -10 -12    0.39    0.24
   4 -10 -12    0.31    0.18
  -4 -10  12    0.47    0.22
   4 -10 -12    0.66    0.26
   4 -10 -12    0.78    0.33
  -4 -10  10    3.90    0.36
   4 -10 -10    3.07    0.28
   4 -10 -10    3.20    0.43
   4  10 -10    3.43    0.66
   4 -10 -10    4.17    0.38
   4 -10 -10    3.52    0.28
  -4 -10  10    3.88    0.37
   4 -10 -10    3.76    0.44
   4 -10 -10    3.50    0.34
   4 -10  -8   20.50    1.17
   4 -10  -8   21.26    0.91
   4 -10  -8   20.42    0.79
   4 -10  -8   20.51    0.76
   4 -10  -8   21.20    0.84
  -4 -10   8   21.31    0.81
   4 -10  -8   21.82    0.89
   4 -10  -8   20.53    0.77
   4 -10  -6  157.64    4.35
  -4 -10   6  165.00    5.46
  -4 -10   6  166.13    4.42
   4 -10  -6  161.04    5.05
   4 -10  -6  161.04    4.87
   4 -10  -6  159.76    4.39
   4 -10  -6  154.72    4.29
  -4 -10   6  157.89    4.65
   4 -10  -6  158.76    4.27
   4 -10  -6  161.55    4.32
  -4 -10   6  164.03    4.32
  -4 -10   6  155.66    4.26
   4 -10  -4    1.38    0.29
   4 -10  -4    0.91    0.31
  -4 -10   4    0.67    0.21
   4 -10  -4    1.66    0.31
  -4 -10   4    1.57    0.34
  -4 -10   4    1.50    0.61
   4 -10  -4    1.66    0.55
   4 -10  -4    1.49    0.54
  -4 -10   4    1.11    0.18
   4 -10  -4    1.49    0.24
  -4 -10   4    1.17    0.24
   4 -10  -4    0.79    0.19
  -4 -10   4    0.99    0.23
   4 -10  -2    5.16    0.43
   4 -10  -2    4.80    0.41
   4  10  -2    4.79    0.73
   4 -10  -2    5.09    0.77
  -4 -10   2    4.78    0.81
  -4 -10   2    5.29    0.43
   4 -10  -2    5.63    0.42
  -4 -10   2    5.37    0.43
   4 -10  -2    5.56    0.39
  -4 -10   2    5.13    0.30
   4 -10  -2    5.44    0.35
  -4 -10   2    4.84    0.33
   4 -10  -2    5.24    0.34
  -4 -10   2    5.58    0.36
   4 -10  -2    4.62    0.33
  -4 -10   0    1.80    0.34
   4 -10   0    3.25    0.39
   4 -10   0    2.96    0.36
   4 -10   0    2.31    0.29
   4  10   0    2.17    0.57
  -4 -10   0    2.08    0.26
  -4 -10   0    2.20    0.23
  -4 -10   0    2.44    0.24
   4 -10   0    2.50    0.27
   4 -10   0    2.30    0.64
  -4 -10   0    1.82    0.73
  -4 -10   0    2.38    0.38
   4 -10   0    3.21    0.35
  -4 -10   0    3.04    0.65
   4 -10   0    3.73    0.67
   4 -10   0    3.60    0.35
  -4 -10   0    2.63    0.33
   4 -10   2  227.63    5.95
   4 -10   2  216.99    5.93
  -4 -10  -2  223.52    5.99
   4 -10   2  228.73    6.77
  -4 -10  -2  228.51    5.94
  -4 -10  -2  228.12    6.97
   4 -10   2  222.23    5.91
  -4 -10  -2  226.44    5.92
   4  10   2  230.02    6.94
  -4  10  -2  228.50    6.46
  -4 -10  -2  225.37    5.91
  -4 -10  -2  230.98    5.87
   4 -10   2  224.79    5.96
  -4 -10  -2  221.09    5.97
  -4 -10  -4   19.67    0.75
   4 -10   4   22.37    0.81
   4 -10   4   20.79    0.79
   4  10   4   20.68    1.44
  -4  10  -4   21.11    1.19
   4 -10   4   21.29    1.38
  -4 -10  -4   21.07    0.85
  -4 -10  -4   22.27    0.75
  -4 -10  -4   20.61    0.78
  -4 -10  -4   21.40    0.75
  -4 -10  -4   22.05    0.83
   4 -10   4   20.58    0.84
  -4 -10  -4   19.92    1.25
   4 -10   4   18.41    1.35
  -4 -10  -4   21.63    0.84
  -4 -10  -4   18.55    1.33
  -4 -10  -6    0.53    0.49
   4 -10   6    1.09    0.60
   4 -10   6    0.21    0.30
  -4 -10  -6    0.24    0.40
  -4 -10  -6    0.41    0.24
  -4 -10  -6    0.15    0.22
  -4 -10  -6    0.32    0.19
  -4 -10  -6    0.36    0.32
   4 -10   6    0.36    0.17
   4 -10   6    0.21    0.25
   4  10   6    0.39    0.50
  -4  10  -6    0.39    0.38
   4 -10   6   -0.14    0.56
  -4 -10  -6    0.23    0.19
  -4 -10  -6    0.13    0.24
  -4 -10  -6    0.54    0.20
   4 -10   6    0.22    0.22
  -4 -10  -6    0.05    0.27
  -4 -10  -8   14.50    0.72
  -4 -10  -8   14.74    0.63
   4 -10   8   14.74    0.72
  -4 -10  -8   13.35    0.97
   4 -10   8   13.55    1.24
  -4 -10  -8   15.72    0.66
  -4 -10  -8   14.27    0.59
  -4 -10  -8   14.25    0.77
  -4 -10  -8   15.07    0.64
  -4 -10  -8   14.44    0.66
  -4 -10  -8   15.06    0.71
  -4  10  -8   13.13    1.02
   4  10   8   16.17    1.36
  -4 -10  -8   14.38    0.66
  -4 -10  -8   15.06    0.65
  -4 -10  -8   14.25    0.62
   4 -10   8   15.36    0.68
   4 -10   8   14.13    0.68
  -4 -10 -10  173.87    4.76
  -4 -10 -10  172.43    4.59
  -4 -10 -10  169.44    4.58
  -4 -10 -10  170.89    4.59
  -4 -10 -10  162.34    4.69
  -4 -10 -10  175.15    4.65
  -4  10 -10  171.72    5.31
  -4 -10 -10  175.00    4.64
  -4 -10 -10  174.62    4.61
  -4 -10 -10  168.19    4.53
   4 -10  10  168.18    4.63
  -4 -10 -10  178.69    4.71
  -4 -10 -10  168.85    4.53
  -4 -10 -12   15.94    0.78
  -4 -10 -12   16.49    0.66
  -4  10 -12   13.13    1.31
  -4 -10 -12   15.99    0.67
  -4 -10 -12   16.92    0.84
  -4 -10 -12   15.37    0.66
  -4 -10 -12   15.91    0.78
  -4 -10 -12   15.65    0.73
  -4 -10 -12   17.31    0.70
  -4  10 -12   15.69    1.11
[truncated: 10,517,069 more chars]
